# Supplementary material for: Malaria Parasite Stress Tolerance Is Regulated by DNMT2-Mediated tRNA Cytosine Methylation
Source: mBio. 2021 Nov 2;12(6):e02558-21. doi: 10.1128/mBio.02558-21 (PMC8561396; doi:10.1128/mBio.02558-21)
Supplement: TABLE S1 [file mbio.02558-21-st001.xlsx]

## Sheet: 3D7
								3D7-1			3D7-2			3D7-3			3D7-4
Chr	refPos-1	refPos	Name	refStrand	seqContext	Transcript	DNMT2-dependent	cov	methRate	padj	cov	methRate	padj	cov	methRate	padj	cov	methRate	padj	Comment
Pf3D7_02_v3	164314	164315	m5C_WT-1	+	actctgcaaaCctgggttcaa	ID=PF3D7_0203500;description=tRNA Glutamine	No (m5C_KO-1)	85	1	1.36523e-49	200	0.99	4.2524e-114	95	1	7.55879e-56	39	1	1.81412e-22	√
Pf3D7_02_v3	164315	164316	m5C_WT-2	+	ctctgcaaacCtgggttcaaa	ID=PF3D7_0203500;description=tRNA Glutamine	No (m5C_KO-2)	86	1	3.54033e-50	195	0.99	3.91864e-111	96	1	3.89185e-56	38	1	3.47319e-22	√
Pf3D7_04_v3	517768	517769	m5C_WT-3	+	tcaagaggtcCggggttcaat	ID=PF3D7_0411500;description=tRNA Alanine	No (m5C_KO-3)	65	1	9.84945e-38	141	1	2.6892e-83	96	1	3.89185e-56	33	0.758	2.90432e-11	√
Pf3D7_04_v3	518176	518177	m5C_WT-4	-	ccgaaaggccCgggttcaatt	ID=PF3D7_0411600;description=tRNA Glutamic acid	No (m5C_KO-4)	6431	0.975	0	8888	0.967	0	4579	0.976	0	1539	0.957	0	√
Pf3D7_04_v3	518177	518178	m5C_WT-5	-	cccgaaaggcCcgggttcaat	ID=PF3D7_0411600;description=tRNA Glutamic acid	No (m5C_KO-5)	6505	0.991	0	8985	0.987	0	4656	0.991	0	1533	0.969	0	√
Pf3D7_05_v3	451408	451409	m5C_WT-6	+	tccgtaagggCgtgggttcga	ID=PF3D7_0510600;description=tRNA Leucine	No (m5C_KO-6)	121	0.934	7.54009e-59	228	0.982	3.99776e-127	120	0.792	1.09213e-42	72	0.722	1.43743e-22	Not sure about the accuracy ot the mapping because identical to PF3D7_0714800
Pf3D7_05_v3	1150281	1150282	m5C_WT-7	+	cccgaacgacCcgggttcgag	ID=PF3D7_0527700;description=tRNA Glutamic acid	No (m5C_KO-7)	1832	0.946	0	4128	0.946	0	2355	0.956	0	1310	0.967	0	√
Pf3D7_05_v3	1151251	1151252	m5C_WT-8	-	cactagaccgCgtgggttcga	ID=PF3D7_0527800;description=tRNA Leucine	No (m5C_KO-8)	501	0.97	4.15258e-271	826	0.875	0	414	0.932	6.25161e-203	343	0.95	6.3354e-176	√
Pf3D7_07_v3	670831	670832	m5C_WT-9	+	ccgcctgtcaCgcggaagacc	ID=PF3D7_0714700;description=tRNA Aspartic acid	Yes	9884	0.98	0	13419	0.97	0	5912	0.958	0	2895	0.976	0	That is the well known C38
Pf3D7_07_v3	670841	670842	m5C_WT-10	+	cgcggaagacCcgggttcaat	ID=PF3D7_0714700;description=tRNA Aspartic acid	No (m5C_KO-9)	9791	0.985	0	13332	0.985	0	5836	0.977	0	2750	0.984	0	Possible NSUN2 (ortholog PF3D7_1111000?) site at C48 in other eukaryotes
Pf3D7_07_v3	670842	670843	m5C_WT-11	+	gcggaagaccCgggttcaatt	ID=PF3D7_0714700;description=tRNA Aspartic acid	No (m5C_KO-10)	9827	0.981	0	13347	0.979	0	5858	0.98	0	2854	0.979	0	Possible NSUN2 (ortholog PF3D7_1111000?) site at C49 in other eukaryotes
Pf3D7_07_v3	671709	671710	m5C_WT-12	+	tccgaaagggCgtgggttcga	ID=PF3D7_0714800;description=tRNA Leucine	No (m5C_KO-11)	160	0.963	5.73951e-84	177	0.729	3.29905e-55	96	0.938	4.88325e-47	64	0.781	1.20595e-22	Not sure about the accuracy ot the mapping because identical to PF3D7_0510600
Pf3D7_07_v3	672759	672760	m5C_WT-13	-	gttctgcccgCgcaggttcga	ID=PF3D7_0714900;description=tRNA Serine	No (m5C_KO-12)	118	0.992	4.07495e-67	139	0.978	1.9191e-76	118	1	2.87244e-69	100	0.91	3.91544e-46	√
Pf3D7_07_v3	1318106	1318107	m5C_WT-14	+	gcaggagatcCcgagttcgat	ID=PF3D7_0730600;description=tRNA Valine	No (m5C_KO-13)	514	0.893	6.10663e-230	1252	0.962	0	625	0.917	2.42275e-295	198	0.874	1.32415e-84	√
Pf3D7_11_v3	143400	143401	m5C_WT-15	+	agcaggtgacCcgggttcgac	ID=PF3D7_1103200;description=tRNA Glycine	No (m5C_KO-14)	106	1	5.19823e-62	212	1	1.34382e-125	126	0.881	1.12782e-54	57	1	4.85829e-33	Nsun2?
Pf3D7_12_v3	2113752	2113753	m5C_WT-16	-	tcctccaaccCgggttcgagt	ID=PF3D7_1252000;description=tRNA Glutamine	No (m5C_KO-15)	1982	0.941	0	3472	0.91	0	1829	0.942	0	798	0.969	0	√
Pf3D7_12_v3	2113753	2113754	m5C_WT-17	-	atcctccaacCcgggttcgag	ID=PF3D7_1252000;description=tRNA Glutamine	No (m5C_KO-16)	1988	0.958	0	3467	0.957	0	1839	0.96	0	799	0.997	0	√
Pf3D7_12_v3	2113754	2113755	m5C_WT-18	-	aatcctccaaCccgggttcga	ID=PF3D7_1252000;description=tRNA Glutamine	No (m5C_KO-17)	2020	0.982	0	3563	0.942	0	1866	0.981	0	821	0.99	0	√
Pf3D7_13_v3	1575401	1575402	m5C_WT-19	+	acccccaggaCcgtggatcga	ID=PF3D7_1339100;description=tRNA Methionine	No (m5C_KO-18)	3638	0.916	0	3495	0.903	0	1229	0.942	0	883	0.923	0	√
Pf3D7_13_v3	1575402	1575403	m5C_WT-20	+	cccccaggacCgtggatcgaa	ID=PF3D7_1339100;description=tRNA Methionine	No (m5C_KO-19)	3591	0.936	0	3435	0.925	0	1208	0.925	0	870	0.94	0	√
Pf3D7_13_v3	1576949	1576950	m5C_WT-21	-	gcgagaggtcCcgggttcaat	ID=PF3D7_1339200;description=tRNA Proline	No (m5C_KO-20)	326	0.911	1.23869e-151	758	0.943	0	324	0.917	1.52188e-152	90	0.967	1.25154e-47	√
Pf3D7_13_v3	1576950	1576951	m5C_WT-22	-	tgcgagaggtCccgggttcaa	ID=PF3D7_1339200;description=tRNA Proline	No (m5C_KO-21)	331	0.855	3.91248e-136	764	0.894	0	336	0.92	2.50999e-159	98	0.908	2.47744e-45	√
Pf3D7_13_v3	2783173	2783174	m5C_WT-23	-	tcagcgggtcCatggttcaaa	ID=PF3D7_1370100;description=tRNA Cysteine	No (m5C_KO-22)	477	0.964	9.23657e-254	531	0.891	1.1696e-236	270	1	1.45725e-160	129	0.891	3.59381e-57	√
Pf3D7_13_v3	2783174	2783175	m5C_WT-24	-	atcagcgggtCcatggttcaa	ID=PF3D7_1370100;description=tRNA Cysteine	No (m5C_KO-23)	485	0.92	1.31163e-230	558	0.914	5.58625e-262	284	0.912	3.75702e-132	141	0.872	3.24552e-60	√
Pf3D7_13_v3	2783811	2783812	m5C_WT-25	+	tcgaagtgacCcgggttcgat	ID=PF3D7_1370200;description=tRNA Glycine	No (m5C_KO-24)	1776	0.965	0	3538	0.995	0	1552	0.993	0	541	0.996	1.541929e-318	√
Pf3D7_13_v3	2783812	2783813	m5C_WT-26	+	cgaagtgaccCgggttcgatt	ID=PF3D7_1370200;description=tRNA Glycine	No (m5C_KO-25)	1768	0.921	0	3513	0.972	0	1546	0.931	0	541	0.963	2.69056e-287	√
Highlited in yellow is the DNMT2 dependent m5C at the C38 of aspartic acid (GTC) tRNA

## Sheet: KO
							E11-1			E11-2			H9-1			H9-2
Chr	refPos-1	refPos	Name	refStrand	seqContext	Transcript	cov	methRate	padj	cov	methRate	padj	cov	methRate	padj	cov	methRate	padj	Comment
Pf3D7_02_v3	164314	164315	m5C_KO-1	+	actctgcaaaCctgggttcaa	ID=PF3D7_0203500;description=tRNA Glutamine	164	1	1.43237e-96	137	0.985	6.68039e-77	40	1	3.14069e-23	30	1	3.01986e-17
Pf3D7_02_v3	164315	164316	m5C_KO-2	+	ctctgcaaacCtgggttcaaa	ID=PF3D7_0203500;description=tRNA Glutamine	167	1	2.35253e-98	138	1	5.49261e-81	39	1	1.21906e-22	31	1	4.02855e-18
Pf3D7_04_v3	517768	517769	m5C_KO-3	+	tcaagaggtcCggggttcaat	ID=PF3D7_0411500;description=tRNA Alanine	178	0.966	1.32656e-94	82	1	5.65075e-48	73	0.986	1.18417e-40	22	1	1.14983e-12
Pf3D7_04_v3	518176	518177	m5C_KO-4	-	ccgaaaggccCgggttcaatt	ID=PF3D7_0411600;description=tRNA Glutamic acid	11709	0.964	0	4488	0.964	0	5892	0.963	0	2324	0.967	0
Pf3D7_04_v3	518177	518178	m5C_KO-5	-	cccgaaaggcCcgggttcaat	ID=PF3D7_0411600;description=tRNA Glutamic acid	11814	0.983	0	4551	0.995	0	5954	0.985	0	2365	0.999	0
Pf3D7_05_v3	451408	451409	m5C_KO-6	+	tccgtaagggCgtgggttcga	ID=PF3D7_0510600;description=tRNA Leucine	462	0.742	3.68653e-149		0		384	0.875	1.09405e-164	46	0.957	1.47101e-23	Found in 3 out of 4 replicates
Pf3D7_05_v3	1150281	1150282	m5C_KO-7	+	cccgaacgacCcgggttcgag	ID=PF3D7_0527700;description=tRNA Glutamic acid	5293	0.947	0	2260	0.969	0	2962	0.922	0	1129	0.939	0
Pf3D7_05_v3	1151251	1151252	m5C_KO-8	-	cactagaccgCgtgggttcga	ID=PF3D7_0527800;description=tRNA Leucine	1346	0.916	0	639	0.867	1.48386e-269	878	0.8	2.633370e-321	216	0.796	7.24141e-78
Pf3D7_07_v3	670841	670842	m5C_KO-9	+	cgcggaagacCcgggttcaat	ID=PF3D7_0714700;description=tRNA Aspartic acid	10915	0.975	0	4843	0.995	0	7022	0.978	0	1566	0.99	0	Possible NSUN2 (ortholog PF3D7_1111000?) site at C48 in other eukaryotes
Pf3D7_07_v3	670842	670843	m5C_KO-10	+	gcggaagaccCgggttcaatt	ID=PF3D7_0714700;description=tRNA Aspartic acid	10907	0.97	0	4837	0.986	0	7054	0.962	0	1567	0.993	0	Possible NSUN2 (ortholog PF3D7_1111000?) site at C49 in other eukaryotes
Pf3D7_07_v3	671709	671710	m5C_KO-11	+	tccgaaagggCgtgggttcga	ID=PF3D7_0714800;description=tRNA Leucine	282	0.865	5.6263e-118	140	0.929	1.17946e-67		0		74	0.784	2.87145e-26	Found in 3 out of 4 replicates
Pf3D7_07_v3	672759	672760	m5C_KO-12	-	gttctgcccgCgcaggttcga	ID=PF3D7_0714900;description=tRNA Serine	340	0.947	2.52471e-172	45	1	2.12554e-26	201	0.866	4.96864e-84	39	1	1.72227e-22
Pf3D7_07_v3	1318106	1318107	m5C_KO-13	+	gcaggagatcCcgagttcgat	ID=PF3D7_0730600;description=tRNA Valine	1294	0.897	0	467	0.889	2.29797e-206	550	0.744	2.40748e-178	163	0.994	3.13484e-94
Pf3D7_11_v3	143400	143401	m5C_KO-14	+	agcaggtgacCcgggttcgac	ID=PF3D7_1103200;description=tRNA Glycine	151	0.848	1.0221e-60	94	1	4.31861e-55	110	1	2.4384e-64		0		Found in 3 out of 4 replicates
Pf3D7_12_v3	2113752	2113753	m5C_KO-15	-	tcctccaaccCgggttcgagt	ID=PF3D7_1252000;description=tRNA Glutamine	5203	0.951	0	2350	0.93	0	1822	0.978	0	945	0.948	0
Pf3D7_12_v3	2113753	2113754	m5C_KO-16	-	atcctccaacCcgggttcgag	ID=PF3D7_1252000;description=tRNA Glutamine	5201	0.971	0	2345	0.97	0	1814	0.955	0	946	0.949	0
Pf3D7_12_v3	2113754	2113755	m5C_KO-17	-	aatcctccaaCccgggttcga	ID=PF3D7_1252000;description=tRNA Glutamine	5292	0.973	0	2398	0.987	0	1844	0.971	0	967	0.986	0
Pf3D7_13_v3	1575401	1575402	m5C_KO-18	+	acccccaggaCcgtggatcga	ID=PF3D7_1339100;description=tRNA Methionine	4241	0.912	0	3803	0.914	0	4514	0.924	0	1034	0.909	0
Pf3D7_13_v3	1575402	1575403	m5C_KO-19	+	cccccaggacCgtggatcgaa	ID=PF3D7_1339100;description=tRNA Methionine	4178	0.922	0	3748	0.962	0	4441	0.939	0	1024	0.941	0
Pf3D7_13_v3	1576949	1576950	m5C_KO-20	-	gcgagaggtcCcgggttcaat	ID=PF3D7_1339200;description=tRNA Proline	689	0.917	0	300	0.837	5.98971e-118	344	1	8.64645e-205	108	0.824	6.13859e-41
Pf3D7_13_v3	1576950	1576951	m5C_KO-21	-	tgcgagaggtCccgggttcaa	ID=PF3D7_1339200;description=tRNA Proline	684	0.882	1.24868e-298	293	0.942	2.90343e-146	335	0.737	3.57268e-107	109	0.826	9.65579e-42
Pf3D7_13_v3	2783173	2783174	m5C_KO-22	-	tcagcgggtcCatggttcaaa	ID=PF3D7_1370100;description=tRNA Cysteine	1080	0.957	0	292	0.897	3.63093e-131	379	1	8.16757e-226	61	1	3.72711e-35
Pf3D7_13_v3	2783174	2783175	m5C_KO-23	-	atcagcgggtCcatggttcaa	ID=PF3D7_1370100;description=tRNA Cysteine	1111	0.942	0	302	0.877	8.14649e-130	389	0.931	7.06358e-190	62	0.919	2.97673e-29
Pf3D7_13_v3	2783811	2783812	m5C_KO-24	+	tcgaagtgacCcgggttcgat	ID=PF3D7_1370200;description=tRNA Glycine	2930	0.984	0	1477	0.966	0	1969	0.999	0	533	0.946	4.2308e-270
Pf3D7_13_v3	2783812	2783813	m5C_KO-25	+	cgaagtgaccCgggttcgatt	ID=PF3D7_1370200;description=tRNA Glycine	2891	0.952	0	1462	0.96	0	1955	0.971	0	529	0.938	8.03714e-263
