# Supplementary material for: Malaria Parasite Stress Tolerance Is Regulated by DNMT2-Mediated tRNA Cytosine Methylation
Source: mBio. 2021 Nov 2;12(6):e02558-21. doi: 10.1128/mBio.02558-21 (PMC8561396; doi:10.1128/mBio.02558-21)
Supplement: TABLE S2 [file mbio.02558-21-st002.xlsx]

## Sheet: Sheet1
ID	Desscription	GO	Transcript Length	Protein Length	AspGAC count	AspGAC FrequencyFC	codons/100aa	12	24	36	Gametocyte	Oocyst	Sporozoite
ID	Desscription	GO	Transcript Length	Protein Length	AspGAC count	AspGAC FrequencyFC	codons/100aa	12	24	36	Gametocyte	Oocyst	Sporozoite
PF3D7_0721800	conserved Plasmodium protein, unknown function	#N/A	321	107	6	2.0742	5.60748	676.746	664.144	1246.49	541.521	333.542	21.1151
PF3D7_0911500	conserved Plasmodium protein, unknown function	#N/A	555	185	8	3.28416	4.32432	#N/A	#N/A	#N/A	#N/A	#N/A	#N/A
PF3D7_1003100	conserved protein, unknown function	#N/A	285	95	4	6.56831	4.21053	4.42413	46.7701	316.353	615.292	107.218	5.15929
PF3D7_1242900	mitochondrial import inner membrane translocase subunit TIM13, putative	GO:0015450,GO:0005743,GO:0006626	288	96	4	3.28416	4.16667	2.46083	173.655	77.4314	555.411	102.277	20.4821
PF3D7_1112000	conserved protein, unknown function	#N/A	219	73	3	3.28416	4.10959	42.5457	115.664	116.234	138.205	122.33	1832.5
PF3D7_0716400	transcription initiation factor IIA subunit 1, putative	#N/A	525	175	7	2.4199	4	172.799	57.4619	881.686	360.586	427.381	196.976
PF3D7_0933200	calcyclin-binding protein, putative	#N/A	603	201	8	3.09097	3.9801	3.08449	110.155	119.845	353.723	73.8528	22.477
PF3D7_0505800	small ubiquitin-related modifier	GO:0005634,GO:0019941	303	101	4	2.62733	3.9604	2198.3	2856.41	2970.71	2249.85	621.78	28.2707
PF3D7_1211800	polyubiquitin	GO:0016887,GO:0009986,GO:0005737,GO:0005783,GO:0000151,GO:0000209,GO:0016567,GO:0010564,GO:0030433,GO:0006511	1146	382	15	3.28416	3.9267	157.544	157.489	659.039	960.534	161.357	1067.76
PF3D7_0932000	conserved Plasmodium protein, unknown function	#N/A	309	103	4	4.37888	3.8835	9.32667	27.9022	185.301	1930.91	48.7912	599.745
PF3D7_0202400	translation-enhancing factor	GO:0043022,GO:0005737,GO:0043657,GO:0030430,GO:0005634,GO:0005886,GO:0020003,GO:0006417	3579	1193	46	2.15816	3.85583	37.7463	184.769	115.774	7.39699	0.207296	19.8175
PF3D7_1470200	conserved Plasmodium protein, unknown function	#N/A	546	182	7	2.18944	3.84615	286.475	148.677	14.9226	98.1622	25.9559	88.6389
PF3D7_0928000	cytochrome c oxidase subunit 6B, putative	#N/A	312	104	4	3.28416	3.84615	#N/A	#N/A	#N/A	#N/A	#N/A	#N/A
PF3D7_1365200	conserved protein, unknown function	#N/A	156	52	2	3.28416	3.84615	25.7389	134.982	10.8447	115.096	118.508	18.4612
PF3D7_0928000	cytochrome c oxidase subunit 6B, putative	#N/A	312	104	4	3.75332	3.84615	#N/A	#N/A	#N/A	#N/A	#N/A	#N/A
PF3D7_0621800	nascent polypeptide-associated complex subunit alpha, putative	GO:0005854,GO:0005634,GO:0051083	555	185	7	2.29891	3.78378	2849.21	2994.03	249.848	519.554	378.848	510.052
PF3D7_1341700	conserved Plasmodium protein, unknown function	#N/A	318	106	4	4.37888	3.77358	0	0.185539	0.268408	137.223	3.98398	1.4344
PF3D7_1016900	early transcribed membrane protein 10.3	GO:0020005	327	109	4	2.38848	3.66972	31.9321	73.2172	280.519	2391.08	33.7989	3281.51
PF3D7_0405200	ag-1 blood stage membrane protein homologue	#N/A	1740	580	21	2.4199	3.62069	3.14357	6.33989	92.6701	38.7124	19.8169	67.2974
PF3D7_1110000	conserved Plasmodium protein, unknown function	#N/A	249	83	3	3.94099	3.61446	15.9877	62.8229	94.7652	171.393	67.4526	33.0374
PF3D7_1407400	conserved Plasmodium protein, unknown function	#N/A	585	195	7	2.87364	3.58974	48.723	48.356	41.9064	90.5471	92.5197	290.712
PF3D7_1231500	mitosis protein dim1, putative	GO:0005681,GO:0000375,GO:0000245	420	140	5	2.52627	3.57143	51.3167	32.6448	13.2603	214.818	21.7944	34.2987
PF3D7_0107000	centrin-1	GO:0005509,GO:0005813,GO:0000278	507	169	6	2.0742	3.5503	14.0797	192.284	1860.06	3332.12	488.723	59.3573
PF3D7_0612000	conserved Plasmodium protein, unknown function	#N/A	255	85	3	6.56831	3.52941	3.82844	29.292	284.174	141.193	38.0469	25.5005
PF3D7_1006300	conserved Plasmodium protein, unknown function	#N/A	432	144	5	3.28416	3.47222	0.163388	0.987645	1.72869	2906.19	16.7504	17.4864
PF3D7_1319800	conserved Plasmodium protein, unknown function	#N/A	438	146	5	2.9856	3.42466	0	0.353046	1.28674	1640.39	27.2872	6.49427
PF3D7_0217700	E2F-associated phosphoprotein, putative	#N/A	705	235	8	2.76561	3.40426	60.1806	80.7202	5.22181	39.634	23.1931	11.8799
PF3D7_1203900	ubiquitin-conjugating enzyme E2	GO:0016887,GO:0004842,GO:0005737,GO:0005783,GO:0006464,GO:0010564,GO:0030433	444	148	5	2.7368	3.37838	1078.73	676.928	551.5	5190.18	385.039	743.436
PF3D7_0412900	erythrocyte membrane protein 1, PfEMP1	GO:0050839,GO:0020002,GO:0020030,GO:0020033,GO:0098609,GO:0020035,GO:0020013	6939	2313	77	2.36336	3.32901	15.1032	0.598402	0.0452183	0.106787	0.164441	1.36013
PF3D7_0413100	erythrocyte membrane protein 1, PfEMP1	GO:0050839,GO:0020002,GO:0020030,GO:0020033,GO:0098609,GO:0020035,GO:0020013	6981	2327	77	2.36336	3.30898	0.555102	0.0137321	0.0152678	0.05216	0	0.723478
PF3D7_0412400	erythrocyte membrane protein 1, PfEMP1	GO:0050839,GO:0020002,GO:0020030,GO:0020033,GO:0098609,GO:0020035,GO:0020013	6630	2210	73	2.49733	3.30317	73.0793	2.15263	0.0806151	4.97803	3.64258	9.3691
PF3D7_1467800	conserved Plasmodium protein, unknown function	#N/A	273	91	3	2.81499	3.2967	23.5802	83.1755	157.965	237.707	139.282	2.46112
PF3D7_0803300	mitogen-activated protein kinase organizer 1, putative	GO:0005681,GO:0000398	1098	366	12	2.38848	3.27869	1.51826	26.704	113.958	36.5169	33.9384	33.3216
PF3D7_1236600	p25-alpha family protein, putative	#N/A	459	153	5	2.34583	3.26797	1.19726	0.163639	5.97051	1248.81	10.7326	4721.39
PF3D7_0808700	erythrocyte membrane protein 1, PfEMP1	GO:0050839,GO:0020002,GO:0020030,GO:0020033,GO:0098609,GO:0020035,GO:0020013	6696	2232	72	2.36459	3.22581	36.0401	0.423212	3.74247	7.88824	2.7627	3.26276
PF3D7_0510000	conserved Plasmodium protein, unknown function	#N/A	2349	783	25	2.56575	3.19285	0.758048	5.33832	39.842	19.1301	6.09172	26.1337
PF3D7_1473000	conserved Plasmodium protein, unknown function	#N/A	378	126	4	2.91925	3.1746	0	0.0991815	0.0650273	0.769775	0.151496	2.98636
PF3D7_0605400	calcium-binding protein, putative	#N/A	483	161	5	2.34583	3.10559	0	1.81359	10.397	138.172	8.51961	4.42239
PF3D7_0601900	conserved Plasmodium protein, unknown function	GO:0005515,GO:0020036,GO:0020011,GO:1903561,GO:0005634	387	129	4	2.91925	3.10078	1411.37	841.488	62.4264	83.2194	38.2434	5.031
PF3D7_0622600	cytochrome b-c1 complex subunit 9, putative	#N/A	291	97	3	3.94099	3.09278	3.91728	62.7415	350.235	315.137	259.092	8.36383
PF3D7_1026100	conserved Plasmodium protein, unknown function	#N/A	585	195	6	2.46312	3.07692	5.62518	12.1905	3.73652	959.401	66.7004	159.459
PF3D7_0906100	vacuolar protein sorting-associated protein 46, putative	#N/A	588	196	6	3.94099	3.06122	2.74785	131.498	433.242	553.77	117.269	5.19898
PF3D7_0523300	cytochrome c oxidase subunit ApiCOX18, putative	#N/A	393	131	4	2.18944	3.05344	6.87229	64.4796	332.588	354.607	187.756	2.03065
PF3D7_1349100	nucleoside diphosphate hydrolase, putative	GO:0016787,GO:0006139	591	197	6	3.03153	3.04569	0.812151	1.16869	97.1667	153.607	76.0678	47.0975
PF3D7_0310000	50S ribosomal protein L9, apicoplast, putative	GO:0020011	594	198	6	3.28416	3.0303	1.27912	39.6194	121.535	303.005	56.9683	1.16609
PF3D7_0909300	apoptosis-related protein	GO:0005829	396	132	4	2.18944	3.0303	1269.95	640.833	295.604	751.191	305.902	93.9955
PF3D7_0910600	SNARE protein	GO:0005484,GO:0005794,GO:0031201,GO:0005829,GO:0006886,GO:0031338	600	200	6	3.03153	3	49.9626	87.0826	74.5633	359.219	18.0915	70.3142
PF3D7_0215600	conserved Plasmodium protein, unknown function	#N/A	1212	404	12	2.31823	2.9703	72.5315	42.1974	46.2326	44.1057	13.5732	21.1289
PF3D7_1255200	erythrocyte membrane protein 1, PfEMP1	GO:0050839,GO:0046789,GO:0005178,GO:0020002,GO:0020030,GO:0020033,GO:0098609,GO:0020035,GO:0020013	6807	2269	67	2.03739	2.95284	30.8687	0.675253	2.01484	0.458447	0.570605	0.97251
PF3D7_0412700	erythrocyte membrane protein 1, PfEMP1	GO:0050839,GO:0020002,GO:0020030,GO:0020033,GO:0098609,GO:0020035,GO:0020013	6834	2278	67	2.28019	2.94118	2328.34	108.317	2.62443	1.9275	3.14063	5.55791
PF3D7_0929600	G2 protein, putative	GO:0020039	819	273	8	3.5031	2.9304	1.35774	0.520749	46.3184	545.363	32.1294	11.0107
PF3D7_0919300	thioredoxin-like protein 1, putative	GO:0005875	624	208	6	2.81499	2.88462	36.6092	0.779222	28.1953	243.682	20.5924	1413.46
PF3D7_1464400	zinc finger protein, putative	#N/A	315	105	3	2.81499	2.85714	665.618	501.521	495.878	177.769	194.543	14.7994
PF3D7_1316300	conserved Plasmodium protein, unknown function	#N/A	315	105	3	2.18944	2.85714	0.272853	0	0	10551.8	22.4625	3.68063
PF3D7_1146100	conserved protein, unknown function	#N/A	528	176	5	3.28416	2.84091	14.2225	4.22499	2.13005	12040.1	38.191	69.8669
PF3D7_1037700	enhancer of rudimentary homolog, putative	GO:0003729	318	106	3	2.81499	2.83019	278.369	72.7556	41.6186	63.5242	109.614	8.30678
PF3D7_1341900	V-type proton ATPase subunit D, putative	GO:0046961,GO:0000221,GO:0007035	744	248	7	2.4199	2.82258	407.382	354.976	381.805	868.88	182.363	225.895
PF3D7_1235100	conserved protein, unknown function	#N/A	216	72	2	2.18944	2.77778	2.742	0.895667	69.3459	1460.89	275.425	1429.14
PF3D7_1249400	conserved Plasmodium protein, unknown function	#N/A	432	144	4	2.91925	2.77778	1.55771	28.948	94.8949	35.6953	24.2304	357.472
PF3D7_0108500	conserved Plasmodium protein, unknown function	GO:0005634	540	180	5	4.1052	2.77778	6414.21	156.747	40.0213	66.9666	9.84616	81.8071
PF3D7_1011000	inner membrane complex sub-compartment protein 1	GO:0045177,GO:0005829,GO:0070258	435	145	4	2.91925	2.75862	1.19997	27.6467	111.107	375.429	151.842	28.0419
PF3D7_1209200	U6 snRNA-associated Sm-like protein LSm7, putative	GO:0005634,GO:0005732,GO:0005681,GO:0000375,GO:0000398	327	109	3	2.46312	2.75229	714.982	468.711	230.357	107.284	199.474	20.0757
PF3D7_1027500	conserved Plasmodium protein, unknown function	#N/A	219	73	2	2.62733	2.73973	19.6435	49.1263	10.6328	4.18215	2.8916	1.51683
PF3D7_0812800	conserved protein, unknown function	#N/A	219	73	2	3.28416	2.73973	22.4713	7.92314	27.293	18.6895	4.70871	29.8238
PF3D7_0421300	erythrocyte membrane protein 1, PfEMP1	GO:0050839,GO:0020002,GO:0020030,GO:0020033,GO:0098609,GO:0020035,GO:0020013	6582	2194	60	2.04196	2.73473	17.8241	0.560194	0.149703	16.3395	2.16014	23.4187
PF3D7_1237400	hydrolase, putative	#N/A	1317	439	12	2.18944	2.73349	34.3229	20.4664	44.833	36.8917	23.7082	42.6016
PF3D7_0423100	AP-4 complex subunit sigma, putative	GO:0030141,GO:0030133,GO:0016192	441	147	4	2.91925	2.72109	130.92	91.2673	148.155	212.503	108.278	22.0108
PF3D7_1010700	dolichyl-phosphate-mannose--protein mannosyltransferase, putative	GO:0005634	672	224	6	3.03153	2.67857	1226.15	761.836	562.449	704.22	365.609	255.054
PF3D7_1404200	conserved Plasmodium protein, unknown function	#N/A	336	112	3	3.94099	2.67857	1.38492	0.685821	16.3506	3266.65	16.0679	19.9889
PF3D7_1018500	pre-mRNA-splicing factor RDS3, putative	GO:0005686,GO:0000398,GO:0000245	336	112	3	2.46312	2.67857	797.293	572.676	186.746	1942.93	296.562	440.242
PF3D7_0927500	dynein light chain, putative	#N/A	339	113	3	2.46312	2.65487	0	0	4.62991	333.768	9.06157	2.51235
PF3D7_0109600	cold-shock protein, putative	GO:0003690,GO:0035556,GO:0006355	453	151	4	2.62733	2.64901	31.4327	74.3624	8.149	95.21	107.265	1.79685
PF3D7_1120900	heat shock factor-binding protein 1	GO:0005515,GO:0005737,GO:0005634	342	114	3	4.92623	2.63158	0.248048	41.365	23.6701	54.8582	17.2277	3.45636
PF3D7_0523500	dynein light chain Tctex-type, putative	GO:0030286	342	114	3	3.28416	2.63158	0	5.78776	4.67071	457.404	13.2438	2.05107
PF3D7_1337100	protein kinase 6	GO:0005737,GO:0005634	918	306	8	2.18944	2.61438	2.58512	176.968	8.22639	142.535	39.3198	5.58014
PF3D7_1313000	ubiquitin-like protein nedd8 homologue, putative	GO:0019941	231	77	2	3.28416	2.5974	70.3935	112.262	588.257	516.716	143.305	310.515
PF3D7_0107400	ATP synthase-associated protein, putative	GO:0005739	462	154	4	2.38848	2.5974	0.150983	19.0124	92.0953	267.943	110.034	106.65
PF3D7_0604700	glyoxalase I-like protein GILP	GO:0020011	924	308	8	2.28463	2.5974	4.14428	56.3197	160.827	66.6693	73.1106	1.60056
PF3D7_1404100	cytochrome c, putative	GO:0009055,GO:0005746,GO:0005739,GO:0055114	348	116	3	3.28416	2.58621	208.557	521.263	125.443	345.432	170.156	416.424
PF3D7_1365100	ribosomal protein S17, putative	GO:0005763,GO:0005840,GO:0006412	348	116	3	3.94099	2.58621	76.1015	130.126	24.396	305.476	38.3804	12.3799
PF3D7_1108800	conserved Plasmodium protein, unknown function	#N/A	468	156	4	3.75332	2.5641	1.07769	0.250836	0.205046	8.30336	0.122562	2.80811
PF3D7_0922300	conserved protein, unknown function	#N/A	948	316	8	2.62733	2.53165	0.610906	4.38961	6.01187	4494.94	11.2817	8.51041
PF3D7_1219300	erythrocyte membrane protein 1, PfEMP1	GO:0050839,GO:0046789,GO:0020002,GO:0020030,GO:0020033,GO:0098609,GO:0020035,GO:0020013	6771	2257	57	2.01287	2.52548	1.95075	0.0165718	0.0519585	3.68576	3.31422	2.07633
PF3D7_0720800	Ham1-like protein, putative	#N/A	597	199	5	2.7368	2.51256	13.8074	303.055	155.241	453.026	87.721	137.722
PF3D7_1038000	antigen UB05	GO:0005634	360	120	3	2.46312	2.5	#N/A	#N/A	#N/A	#N/A	#N/A	#N/A
PF3D7_0825400	ATP synthase-associated protein, putative	GO:0005739	360	120	3	3.28416	2.5	0.953065	50.573	80.3192	575.409	222.142	333.598
PF3D7_1357600	conserved protein, unknown function	#N/A	360	120	3	2.46312	2.5	1.10382	25.2114	18.8251	67.3343	4.96904	12.7066
PF3D7_1038000	antigen UB05	GO:0005634	360	120	3	2.46312	2.5	#N/A	#N/A	#N/A	#N/A	#N/A	#N/A
PF3D7_0419000	conserved Plasmodium protein, unknown function	#N/A	1323	441	11	2.58041	2.49433	1.30316	3.07804	28.0618	569.212	23.7774	92.0396
PF3D7_0935300	phosphatidylinositol N-acetylglucosaminyltransferase subunit P, putative	#N/A	366	122	3	2.81499	2.45902	7.33828	17.9373	29.1048	22.2357	17.975	5.27818
PF3D7_1211400	heat shock protein DNAJ homologue Pfj4	GO:0030544,GO:0051082,GO:0005737,GO:0030430,GO:0005634,GO:0009408,GO:0006986	735	245	6	2.0742	2.44898	1213.7	965.958	564.57	906.841	580.988	1307.48
PF3D7_1227000	conserved Plasmodium protein, unknown function	#N/A	492	164	4	2.91925	2.43902	0	0.347493	16.1008	15.3257	13.59	2.03058
PF3D7_0111900	conserved protein, unknown function	#N/A	246	82	2	2.18944	2.43902	99.0208	345.696	437.696	688.066	181.247	2.39709
PF3D7_1204000	conserved Plasmodium protein, unknown function	#N/A	492	164	4	3.28416	2.43902	2.28717	0.231287	0.298107	931.136	4.35714	21.4649
PF3D7_1323200	V-type proton ATPase subunit G, putative	GO:0020020,GO:0005634,GO:0000221,GO:0007035	372	124	3	2.18944	2.41935	1181.98	564.855	574.076	653.676	296.268	351.22
PF3D7_0108400	mitochondrial carrier protein, putative	GO:0042493	993	331	8	3.5031	2.41692	#N/A	#N/A	#N/A	#N/A	#N/A	#N/A
PF3D7_0108400	mitochondrial carrier protein, putative	GO:0042493	993	331	8	3.94099	2.41692	#N/A	#N/A	#N/A	#N/A	#N/A	#N/A
PF3D7_1233800	conserved protein, unknown function	#N/A	621	207	5	2.52627	2.41546	12.7313	143.371	377.214	939.793	73.1293	252.084
PF3D7_0700100	erythrocyte membrane protein 1, PfEMP1	#N/A	6861	2287	55	2.00698	2.4049	3.61035	0.0357781	0.0282275	0.0990961	0.14986	2.81786
PF3D7_0308000	DNA polymerase delta small subunit, putative	GO:0003887,GO:0043625,GO:0071897	1497	499	12	2.38848	2.40481	0.226162	47.2656	20.8086	39.5294	6.52341	2.83149
PF3D7_1444200	calmodulin-like protein	#N/A	624	208	5	2.18944	2.40385	0.24829	0.0602116	30.1608	533.253	18.2847	7.06806
PF3D7_1116300	peptidyl-prolyl cis-trans isomerase	GO:0006457	504	168	4	2.62733	2.38095	830.484	286.16	201.331	232.083	119.066	25.9016
PF3D7_0822300	small nuclear ribonucleoprotein G, putative	GO:0046540,GO:0000398	252	84	2	2.18944	2.38095	357.285	205.089	93.3933	275.567	139.694	10.9552
PF3D7_0732300	rifin	GO:0020036,GO:0020002,GO:0020003,GO:0020033,GO:0020035,GO:0020013	1017	339	8	2.76561	2.35988	0.0685747	1.63053	0.0349931	0.0852753	0	0.513826
PF3D7_1136200	conserved Plasmodium protein, unknown function	GO:0046658	2040	680	16	2.3354	2.35294	2.4051	0.770802	152.484	5.43599	3.5057	6.05899
PF3D7_0924800	telomeric repeat binding factor 1, putative	#N/A	255	85	2	3.28416	2.35294	0.83524	1.15004	41.2775	4417.21	7.53592	68.2876
PF3D7_0936600	gametocyte exported protein 5	GO:0030430,GO:0044164	894	298	7	2.18944	2.34899	612.946	77.6714	1.97643	595.322	3.96336	1.30254
PF3D7_0622000	conserved Plasmodium protein, unknown function	#N/A	639	213	5	3.28416	2.34742	4.36381	12.0287	5.99708	239.754	10.4082	2.01813
PF3D7_1333000	20 kDa chaperonin	GO:0051087,GO:0020011,GO:0005634	777	259	6	2.18944	2.3166	91.2496	332.14	58.9828	174.959	89.1753	8.64292
PF3D7_1420300	DNL-type zinc finger protein	GO:0051087,GO:0005759,GO:0050821	909	303	7	2.55434	2.31023	10.3584	11.5786	0.924563	6.71596	5.53166	18.2277
PF3D7_1126900	small nuclear ribonucleoprotein F, putative	GO:0005685,GO:0046540,GO:0005682,GO:0000398	261	87	2	4.37888	2.29885	1064.06	828.622	516.764	599.668	263.529	51.1812
PF3D7_1472500	conserved Plasmodium protein, unknown function	#N/A	657	219	5	2.9856	2.28311	0.319281	0.357461	3.64432	811.224	2.96898	15.9
PF3D7_1479600	rifin	GO:0020002,GO:0020033	1053	351	8	4.77695	2.2792	0	0.111218	0	0.0823543	0.0543424	0.225807
PF3D7_1425500	conserved Plasmodium protein, unknown function	#N/A	528	176	4	2.02102	2.27273	0	0.0710863	0.40992	205.851	12.6866	23.3299
PF3D7_0205500	DNA-directed RNA polymerase II 16 kDa subunit, putative	GO:0003899,GO:0006366	399	133	3	2.46312	2.25564	126.029	163.692	66.0612	340.576	33.577	9.07219
PF3D7_1008700	tubulin beta chain	GO:0005200,GO:0020020,GO:0005874,GO:0005634,GO:0000226,GO:0042493	1338	446	10	2.43271	2.24215	24.0707	454.706	1315.64	1707.94	1139.84	86.1526
PF3D7_1030000	transcription elongation factor SPT4, putative	GO:0000182,GO:0000398,GO:0006355	402	134	3	2.18944	2.23881	558.229	220.267	143.076	459.964	81.7314	256.098
PF3D7_1466000	conserved protein, unknown function	#N/A	942	314	7	2.7046	2.2293	0.181902	0.452405	0.76819	1378.87	4.96892	16.0931
PF3D7_1427200	selenoprotein	GO:0016209,GO:0016491,GO:0005783,GO:0045454	405	135	3	2.46312	2.22222	13.4127	1.09625	73.9174	33.8991	28.322	63.1994
PF3D7_1317500	conserved protein, unknown function	#N/A	270	90	2	2.62733	2.22222	0	9.60988	4.2496	4.70328	10.3915	1.43973
PF3D7_1249200	conserved Plasmodium protein, unknown function	#N/A	543	181	4	2.38848	2.20994	0.698667	0.324094	5.57442	200.204	7.37562	4.76683
PF3D7_0630200	secreted ookinete protein, putative	#N/A	408	136	3	2.46312	2.20588	0	0.278348	4.49628	10037.9	10.4835	3.56106
PF3D7_1402000	conserved Plasmodium protein, unknown function	#N/A	1497	499	11	2.06433	2.20441	11.6454	41.1168	4.53888	4.40766	17.6283	2.46853
PF3D7_1468200	telomere length and silencing protein 1, putative	#N/A	681	227	5	2.52627	2.20264	179.67	103.558	45.0886	138.884	22.0755	47.6582
PF3D7_1208800	zinc finger protein, putative	#N/A	3543	1181	26	2.3394	2.20152	52.3519	10.8126	21.408	59.3858	7.10597	245.246
PF3D7_0322800	conserved Plasmodium protein, unknown function	#N/A	546	182	4	2.62733	2.1978	1.67254	0.354293	0.564115	687.512	1.58327	3.66029
PF3D7_0216200	conserved Plasmodium protein, unknown function	#N/A	684	228	5	2.0526	2.19298	232.05	72.2607	24.3066	22.435	70.4492	66.9981
PF3D7_0312900	hypothetical protein	#N/A	822	274	6	2.31823	2.18978	16.8416	2.92898	1.73447	23.5071	4.88616	10.2673
PF3D7_1038300	conserved Plasmodium protein, unknown function	#N/A	1101	367	8	2.18944	2.17984	0	0.224727	0.207528	18.5353	1.56679	1.23668
PF3D7_1315500	conserved protein, unknown function	#N/A	552	184	4	2.18944	2.17391	135.442	202.609	103.546	127.995	45.4103	94.3426
PF3D7_0107900	conserved Plasmodium protein, unknown function	GO:0020011	828	276	6	3.28416	2.17391	4.01757	41.5112	14.5461	18.6661	44.9868	1.88761
PF3D7_0608800	ornithine aminotransferase	GO:0004587,GO:0005515,GO:1903561,GO:0020020,GO:0005622,GO:0006591	1245	415	9	2.27365	2.16867	105.975	866.202	453.54	390.413	22.4733	4.24631
PF3D7_1020000	RNA-binding protein 34, putative	#N/A	969	323	7	2.18944	2.16718	474.105	467.269	188.6	666.273	229.968	245.037
PF3D7_0204200	conserved Plasmodium protein, unknown function	GO:0005634	831	277	6	2.0742	2.16606	388.12	283.236	253.494	414.37	106.678	50.3384
PF3D7_1150000	rifin	GO:0020036,GO:0020002,GO:0020003,GO:0020033,GO:0020035,GO:0020013	1110	370	8	4.04204	2.16216	0	1.41766	0.032056	0	0	0.155935
PF3D7_0700200	rifin	GO:0020036,GO:0020002,GO:0020003,GO:0020033,GO:0020035,GO:0020013	972	324	7	2.7046	2.16049	0	20.8229	0.261491	0.433028	0	5.16908
PF3D7_1327900	conserved Plasmodium protein, unknown function	#N/A	417	139	3	2.18944	2.15827	0	0	0.119006	68.1081	0	0.576028
PF3D7_1119000	acyl-CoA-binding protein, putative	GO:0020011	1116	372	8	2.28463	2.15054	9.72894	102.172	131.455	31.9567	44.4169	4.45489
PF3D7_1368600	mitochondrial import inner membrane translocase subunit TIM9, putative	GO:0008565,GO:0005758,GO:0045039	279	93	2	2.62733	2.15054	79.0588	196.783	24.0291	73.8746	191.261	15.7243
PF3D7_0624300	CPW-WPC family protein	#N/A	558	186	4	2.38848	2.15054	1.09612	27.0478	41.9273	4988.59	40.5447	3.72944
PF3D7_0824500	conserved protein, unknown function	#N/A	1122	374	8	2.28463	2.13904	3.89482	82.8291	15.154	24.6952	19.0554	1.94827
PF3D7_0100200	rifin	GO:0020036,GO:0020002,GO:0020003,GO:0020033,GO:0020035,GO:0020013	996	332	7	3.28416	2.10843	0.295166	5.04898	0.875253	0.956542	0	8.29288
PF3D7_0903600	conserved protein, unknown function, unspecified product	GO:0020009	2283	761	16	2.62733	2.1025	#N/A	#N/A	#N/A	#N/A	#N/A	#N/A
PF3D7_1434400	conserved protein, unknown function	GO:0009986	858	286	6	2.0742	2.0979	0.984242	1.00998	37.1483	53.277	6.61238	684.755
PF3D7_1232800	conserved Plasmodium protein, unknown function	#N/A	429	143	3	3.94099	2.0979	1.8676	32.2345	3.29289	138.236	16.7445	10.2352
PF3D7_0829300	U6 snRNA-associated Sm-like protein LSm8, putative	GO:0017070,GO:0005688,GO:0005732,GO:0000398	288	96	2	2.18944	2.08333	455.488	555.212	377.324	313.922	227.412	182.248
PF3D7_1447500	inner membrane complex protein, putative	GO:0070258	435	145	3	2.18944	2.06897	2.3319	0.0863543	2.68508	5.51754	50.8879	128.221
PF3D7_1125000	conserved protein, unknown function	GO:0020011	873	291	6	2.31823	2.06186	2.63609	35.6429	452.908	416.919	97.4506	866.834
PF3D7_1300400	rifin	GO:0020036,GO:0020002,GO:0020003,GO:0020033,GO:0020035,GO:0020013	1032	344	7	2.7046	2.03488	0	0.0567426	0	0.119868	0	0.144963
PF3D7_1014000	GDP-L-fucose synthase	GO:0050577,GO:0016491,GO:0016857,GO:0005737,GO:0009225,GO:0006486	1035	345	7	2.55434	2.02899	0.0822807	0.352424	2.19435	10.9206	20.7481	3.86806
PF3D7_1416900	prefoldin subunit 2, putative	#N/A	444	148	3	2.46312	2.02703	66.8975	618.001	119.952	422.367	145.366	14.1264
PF3D7_1470300	conserved Plasmodium protein, unknown function	#N/A	447	149	3	2.46312	2.01342	64.5671	17.2368	4.71114	36.1044	14.72	49.5049
PF3D7_1416400	conserved protein, unknown function	#N/A	1941	647	13	2.37189	2.00927	3.1789	0.0801045	1.03121	70.7705	2.81432	47.8327
PF3D7_1449000	gamete egress and sporozoite traversal protein, putative	GO:0009986,GO:0005783,GO:0020009,GO:0044310,GO:0035891	747	249	5	2.18944	2.00803	1.37015	0	6.2012	134.729	18.7866	22351
PF3D7_1010900	conserved Plasmodium protein, unknown function	#N/A	1050	350	7	2.18944	2	40.9019	50.6186	19.7234	110.64	31.8328	25.4574
PF3D7_0817900	high mobility group protein B2	GO:0003677,GO:0008301,GO:0005694,GO:0005829,GO:0005634,GO:0002720,GO:0006359,GO:0006355	300	100	2	3.28416	2	721.152	635.148	3085.15	13898.4	1044.28	2982.67
PF3D7_1408300	conserved Plasmodium protein, unknown function	#N/A	453	151	3	2.81499	1.98675	0	0.125055	0.438359	2.84787	0	11.8666
PF3D7_1472000	pre-mRNA-splicing factor ISY1, putative	GO:0000974,GO:0071020,GO:0000350,GO:0000389	606	202	4	2.38848	1.9802	180.302	104.664	40.8217	413.36	69.2909	3.78621
PF3D7_1359200	high mobility group protein B4, putative	GO:0003697,GO:0000785,GO:0006268,GO:0006355	759	253	5	2.18944	1.97628	28.0058	197.577	209.186	683.101	212.129	25.649
PF3D7_1232500	CG2-related protein, putative	#N/A	3216	1072	21	2.22475	1.95896	3.83461	0.870602	89.6665	25.7305	11.6318	135.805
PF3D7_0710500	conserved protein, unknown function	GO:0020011	768	256	5	2.7368	1.95312	0.51502	72.0289	10.3785	53.06	43.4434	13.4212
PF3D7_0720100	pre-rRNA-processing protein ESF2, putative	#N/A	768	256	5	2.18944	1.95312	145.709	79.3325	42.8881	39.725	65.992	44.2825
PF3D7_0528700	peptidyl-prolyl cis-trans isomerase	GO:0016018,GO:0006457	615	205	4	2.38848	1.95122	347.379	166.821	75.8759	423.984	61.7236	76.0089
PF3D7_1401000	GBPH protein	GO:0043657	924	308	6	2.0742	1.94805	0.167232	4.49718	0.903403	0.180847	0	0.46635
PF3D7_1358700	YOP1-like protein, putative	#N/A	462	154	3	3.94099	1.94805	135.064	12.9804	105.514	26.2242	37.6077	39.7295
PF3D7_1435200	conserved protein, unknown function	#N/A	1080	360	7	2.18944	1.94444	1.81617	0.545205	50.7709	405.832	26.3574	298.586
PF3D7_1434000	CCR4-associated factor 16, putative	GO:0042626,GO:0030014,GO:0042493,GO:0006810	774	258	5	2.18944	1.93798	102.723	246.208	17.2717	16.149	68.125	0.833631
PF3D7_1314500	transmembrane emp24 domain-containing protein, putative	GO:0006886	621	207	4	2.18944	1.93237	93.0496	147.852	190.759	67.3463	54.3826	2.95775
PF3D7_1310600	ras-related protein Rab-5B	GO:0005515,GO:0020020,GO:0005886,GO:0085026,GO:0043952,GO:0060627	624	208	4	3.75332	1.92308	9.60051	101.215	299.841	54.1263	50.5969	162.107
PF3D7_0523600	conserved protein, unknown function	#N/A	624	208	4	2.91925	1.92308	1.56716	61.4727	164.169	249.522	45.3457	1.1389
PF3D7_1336100	conserved protein, unknown function	#N/A	468	156	3	3.94099	1.92308	1.35856	9.74067	51.5685	67.2679	17.792	53.5639
PF3D7_0602300	liver merozoite formation protein, putative	GO:0020011	945	315	6	2.0742	1.90476	0.0737323	0	0.254378	1.17709	7.91474	1.50986
PF3D7_0607100	MYND-type zinc finger protein, putative	GO:0005634	1419	473	9	2.03844	1.90275	0.379306	0.0799531	0.120525	124.285	3.49937	7.02621
PF3D7_1421200	40S ribosomal protein S25	GO:0003735,GO:0022627,GO:0005634,GO:0006412	318	106	2	6.56831	1.88679	4559.16	5096.36	1453.12	865.727	1525.74	775.66
PF3D7_1437100	conserved protein, unknown function	GO:0020011	477	159	3	3.28416	1.88679	0.650582	3.98404	42.5944	46.896	20.2311	8.16445
PF3D7_0730400	IMP1-like protein, putative	#N/A	477	159	3	2.46312	1.88679	5.39233	2.94396	47.4166	423.791	42.0237	384.4
PF3D7_0903000	conserved protein, unknown function	#N/A	477	159	3	2.81499	1.88679	3.83528	95.698	62.928	236.221	54.6645	1381.76
PF3D7_1326200	conserved Plasmodium protein, unknown function	#N/A	798	266	5	2.0526	1.8797	0.406738	1.92878	2.40454	25.1875	4.30423	2.22415
PF3D7_1422900	14-3-3 protein, putative	#N/A	1278	426	8	2.18944	1.87793	0.362227	0.166583	0.215859	3.08295	6.61055	445.932
PF3D7_1437300	conserved Plasmodium protein, unknown function	#N/A	639	213	4	2.38848	1.87793	5.80398	4.30304	190.177	7.60901	9.07032	0.674601
PF3D7_0321400	protein kinase, putative	GO:0004672,GO:0034399,GO:0005634,GO:0006468	960	320	6	2.0742	1.875	3.15746	0.745775	134.214	9.21208	0.119485	4.43505
PF3D7_1006500	conserved Plasmodium protein, unknown function	#N/A	963	321	6	2.18944	1.86916	0.377337	12.8822	6.30227	39.7407	19.5703	14.5522
PF3D7_1024200	RNA-binding protein, putative	#N/A	483	161	3	2.18944	1.86335	1.50622	46.6494	24.3819	64.0978	23.4398	1.31492
PF3D7_1421900	copper transporter, putative	#N/A	483	161	3	2.81499	1.86335	1.45505	29.009	245.794	62.4503	39.6599	54.2293
PF3D7_0800500	rifin	GO:0020036,GO:0020002,GO:0020003,GO:0020033,GO:0020035,GO:0020013	1128	376	7	3.06521	1.8617	0.0618147	0.0519049	0	0.373035	0	0.560372
PF3D7_0936400	ring-exported protein 4	GO:0030430	645	215	4	2.02102	1.86047	319.204	6.31807	1.60431	176.2	0.620562	2.71152
PF3D7_1006200	DNA/RNA-binding protein Alba 3	GO:0003677,GO:0003723,GO:0003729,GO:0005515,GO:1903561,GO:0020020,GO:0005634	324	108	2	3.28416	1.85185	5066.91	4816.66	2142.34	886.835	852.065	1321.81
PF3D7_1100400	rifin	GO:0020036,GO:0020002,GO:0020003,GO:0020033,GO:0020035,GO:0020013	972	324	6	3.03153	1.85185	0.287024	7.44857	0.06189	0.0826669	0.0588802	0.766603
PF3D7_0821900	conserved protein, unknown function	#N/A	324	108	2	3.28416	1.85185	4.33653	181.987	73.1735	127.151	77.7443	0.201712
PF3D7_0632100	rifin	GO:0020036,GO:0020002,GO:0020003,GO:0020033,GO:0020035,GO:0020013	972	324	6	3.03153	1.85185	0	0.301262	0	0.0826669	0	0.439719
PF3D7_1119100	tRNA m(1)G methyltransferase, putative	#N/A	975	325	6	2.18944	1.84615	67.3571	145.154	52.1597	283.604	66.5285	14.5341
PF3D7_0917200	conserved protein, unknown function	#N/A	975	325	6	3.58272	1.84615	0.0869317	0.0984957	0.0730073	26.6678	0.468792	2.52418
PF3D7_0300900	stevor-like	#N/A	651	217	4	4.37888	1.84332	0	0	0	0	0	0.201385
PF3D7_0308800	conserved protein, unknown function	#N/A	327	109	2	4.37888	1.83486	4.62227	55.7709	87.9792	199.492	32.4689	143.309
PF3D7_1326000	conserved Plasmodium protein, unknown function	GO:0009986	492	164	3	2.18944	1.82927	1.92645	28.4926	278.825	88.3596	176.788	881.785
PF3D7_1217100	meiotic recombination protein SPO11, putative	#N/A	984	328	6	2.81499	1.82927	#N/A	#N/A	#N/A	#N/A	#N/A	#N/A
PF3D7_1217100	meiotic recombination protein SPO11, putative	#N/A	984	328	6	2.81499	1.82927	#N/A	#N/A	#N/A	#N/A	#N/A	#N/A
PF3D7_1007600	conserved protein, unknown function	#N/A	330	110	2	2.62733	1.81818	319.529	138.493	184.019	155.037	154.707	6.57873
PF3D7_1207300	LIMP protein, putative	GO:0009986,GO:0044312,GO:0071976,GO:0030260	330	110	2	2.18944	1.81818	0.522127	1.68066	0.741152	3094.3	23.0798	86.0979
PF3D7_0418400	conserved Plasmodium protein, unknown function	#N/A	330	110	2	3.28416	1.81818	110.966	163.426	85.8738	33.2413	93.3762	154.169
PF3D7_1442100	replication factor A protein 3, putative	#N/A	330	110	2	2.18944	1.81818	3.97978	249.349	328.087	663.328	142.034	12.0674
PF3D7_0705700	40S ribosomal protein S29, putative	GO:0005634	165	55	1	6.56831	1.81818	6986.04	7654.63	2109.01	3748.33	1612.5	673.507
PF3D7_1304700	cyclin	GO:0051726,GO:0000079	825	275	5	2.7368	1.81818	0	8.83566	7.45594	46.95	15.6741	69.4376
PF3D7_1330300	DnaJ protein, putative	GO:0009408,GO:0006986	996	332	6	3.03153	1.80723	30.818	165.767	165.862	221.811	97.7375	218.729
PF3D7_0627000	conserved Plasmodium protein, unknown function	#N/A	333	111	2	3.28416	1.8018	1.30302	0.513913	0.0738412	259.858	7.39166	84.9998
PF3D7_0619100	conserved Plasmodium protein, unknown function	GO:0020011	1002	334	6	3.28416	1.79641	5.98935	12.8826	12.3678	16.0716	11.9383	3.28031
PF3D7_0208700	conserved Plasmodium protein, unknown function, unspecified product	#N/A	669	223	4	2.38848	1.79372	#N/A	#N/A	#N/A	#N/A	#N/A	#N/A
PF3D7_0807000	YEATS domain-containing protein, putative	GO:0006355	669	223	4	2.38848	1.79372	302.754	266.031	128.253	106.57	92.7862	15.1728
PF3D7_1433000	H/ACA ribonucleoprotein complex subunit 3, putative	#N/A	168	56	1	2.18944	1.78571	962.894	318.336	78.2296	235.902	142.241	28.1027
PF3D7_0923800	thioredoxin reductase	GO:0005739	1854	618	11	2.12504	1.77994	#N/A	#N/A	#N/A	#N/A	#N/A	#N/A
PF3D7_0923800	thioredoxin reductase	GO:0005739	1854	618	11	2.12504	1.77994	#N/A	#N/A	#N/A	#N/A	#N/A	#N/A
PF3D7_1447300	mitochondrial ribosomal protein S14 precursor, putative	GO:0003735,GO:0005763,GO:0006412	339	113	2	4.37888	1.76991	6.81851	114.374	73.3251	13.7066	34.5494	7.91971
PF3D7_1470000	autophagy-related protein 12, putative	#N/A	339	113	2	2.18944	1.76991	0	14.4849	4.38157	2.76219	15.6706	0.963403
PF3D7_0414300	Rab5-interacting protein, putative	#N/A	339	113	2	3.28416	1.76991	16.9114	61.8352	37.358	73.0752	65.024	84.9271
PF3D7_1005800	conserved Plasmodium membrane protein, unknown function	#N/A	681	227	4	2.62733	1.76211	0	0.540512	14.6546	1.8633	0.420573	0.857931
PF3D7_1243500	vacuolar-sorting protein SNF7, putative	#N/A	681	227	4	2.18944	1.76211	15.0987	36.331	409.207	495.274	276.293	687.427
PF3D7_0209700	RING zinc finger protein, putative	GO:0005829	1707	569	10	2.11881	1.75747	259.607	54.6205	42.7633	150.271	26.5898	989.796
PF3D7_0609800	palmitoyltransferase DHHC2, putative	GO:0016409,GO:0018345	855	285	5	2.9856	1.75439	3.48908	3.09566	94.1953	157.034	23.5454	10.246
PF3D7_0708700	Cg8 protein	#N/A	687	229	4	2.38848	1.74672	23.88	87.5834	372.841	317.304	131.92	9.8137
PF3D7_0101900	rifin	GO:0020002,GO:0020033	1032	344	6	2.0742	1.74419	0.0821209	0	0	0	0	0.435328
PF3D7_0708300	EKC/KEOPS complex subunit BUD32	GO:0005515,GO:0000408,GO:0005737	690	230	4	2.02102	1.73913	241.272	97.7786	12.065	202.135	64.7087	1.75228
PF3D7_1300200	rifin	GO:0020036,GO:0020002,GO:0020003,GO:0020033,GO:0020035,GO:0020013	1047	349	6	3.28416	1.7192	0.0666061	6.61452	1.87289	0.514003	0.327926	6.41668
PF3D7_1409500	conserved Plasmodium protein, unknown function	#N/A	2628	876	15	2.2392	1.71233	0.358137	0.253767	2.30074	3.48738	33.4241	4.74778
PF3D7_1040500	rifin	GO:0020036,GO:0020002,GO:0020003,GO:0020033,GO:0020035,GO:0020013	1053	351	6	2.62733	1.7094	0	4.74824	0.0571202	0.0411772	0	0.814169
PF3D7_1440900	conserved Plasmodium protein, unknown function	#N/A	705	235	4	2.62733	1.70213	0.441167	0.418061	22.7219	22.2499	1.87706	8.33165
PF3D7_1115900	palmitoyltransferase DHHC9	GO:0016409,GO:0016746,GO:0070258,GO:0018345	882	294	5	2.18944	1.70068	20.1515	3.42827	67.0891	172.955	35.3379	244.342
PF3D7_1342700	DNA-directed RNA polymerases I, II, and III subunit RPABC4, putative	GO:0005736,GO:0005665,GO:0005666	177	59	1	2.18944	1.69492	796.918	527.179	84.0005	508.856	240.659	162.162
PF3D7_0111700	conserved protein, unknown function	#N/A	354	118	2	2.18944	1.69492	0.239616	0.980039	0.409581	0.227158	0	0.598482
PF3D7_1340200	conserved Plasmodium protein, unknown function	GO:0020011	177	59	1	3.28416	1.69492	0	0.664147	1.08581	2.73364	0.32451	0.981679
PF3D7_1373300	rifin	#N/A	1065	355	6	2.46312	1.69014	0	0	0	0	0	0.425057
PF3D7_1423100	ankyrin-repeat protein, putative	#N/A	1779	593	10	2.43271	1.68634	0.881068	0.428557	11.263	21.4578	10.0118	11.2024
PF3D7_0916500	ubiquitin fusion degradation protein 1	GO:0016887,GO:0020011,GO:0010564,GO:0030433	891	297	5	2.18944	1.6835	3.20261	132.127	82.0323	57.5703	75.1118	3.69728
PF3D7_1101200	rifin	GO:0020002,GO:0020033	1071	357	6	3.28416	1.68067	0	0	0	0	0	0.181145
PF3D7_1103100	60S acidic ribosomal protein P1, putative	GO:0003735,GO:0015934,GO:0005634,GO:0006412	357	119	2	2.62733	1.68067	7252.31	6491.68	1457.84	2859.8	1138.91	98.0093
PF3D7_0409900	actin-like protein, putative	GO:0005200,GO:0015629,GO:0007010	1251	417	7	2.18944	1.67866	0.179896	0	18.6421	56.5465	3.66917	0.429264
PF3D7_0604400	conserved protein, unknown function	GO:0020011	537	179	3	2.46312	1.67598	0	0.508764	0.291904	344.863	0.535777	2.46486
PF3D7_1125200	conserved Plasmodium protein, unknown function	#N/A	717	239	4	2.38848	1.67364	60.2959	79.4205	14.8075	71.5337	181.825	92.6908
PF3D7_0618400	LMBR1 domain-containing protein, putative	GO:0016021	1797	599	10	2.7368	1.66945	0	0.0417315	0.216085	0.947519	1.84673	0.166001
PF3D7_0210400	50S ribosomal protein L33, putative	#N/A	360	120	2	6.56831	1.66667	3.35354	297.146	233.75	88.8977	106.732	5.71683
PF3D7_1204700	conserved protein, unknown function	#N/A	363	121	2	3.28416	1.65289	10.7673	172.59	221.853	1665.99	137.553	24.7361
PF3D7_1214400	ER membrane protein complex subunit 6, putative	GO:0072546,GO:0034975	363	121	2	2.18944	1.65289	63.3251	51.985	53.9857	37.9453	34.9253	21.6764
PF3D7_0617600	stevor	GO:0020036,GO:0020013	909	303	5	2.34583	1.65017	0	9.80864	0.105349	0.49678	5.28093	0.6811
PF3D7_0720200	conserved protein, unknown function	#N/A	366	122	2	4.37888	1.63934	287.292	247.536	63.9459	254.805	50.9501	57.2943
PF3D7_0724500	conserved Plasmodium protein, unknown function	#N/A	915	305	5	2.0526	1.63934	7.38608	2.87624	1.07471	75.5454	1.00225	7.77975
PF3D7_1444600	conserved Plasmodium protein, unknown function	#N/A	366	122	2	2.18944	1.63934	0.46475	2.24095	4.4159	23.9073	1.09621	7.78543
PF3D7_0613200	conserved Plasmodium protein, unknown function	GO:0020011	183	61	1	6.56831	1.63934	4.86289	42.4331	269.714	477.337	374.18	4.83378
PF3D7_0201300	stevor	GO:0020036,GO:0005634,GO:0020013	918	306	5	2.34583	1.63399	0	1.02841	0	0	0	0.118152
PF3D7_0908300	conserved protein, unknown function	GO:0020011	918	306	5	2.9856	1.63399	#N/A	#N/A	#N/A	#N/A	#N/A	#N/A
PF3D7_0908300	conserved protein, unknown function	GO:0020011	918	306	5	3.28416	1.63399	#N/A	#N/A	#N/A	#N/A	#N/A	#N/A
PF3D7_1324400	PRELI domain-containing protein, putative	GO:0005739	552	184	3	2.18944	1.63043	412.104	74.3796	116.564	184.055	50.4992	130.839
PF3D7_0900600	rifin	GO:0020036,GO:0020002,GO:0020003,GO:0020033,GO:0020035,GO:0020013	1104	368	6	2.18944	1.63043	0	0.0530353	0.0322305	0.515132	0	0.215911
PF3D7_0832800	rifin	#N/A	921	307	5	2.9856	1.62866	0.411294	0	0.026676	0.0941833	0	0.372966
PF3D7_1302300	Plasmodium exported protein, unknown function	GO:0043657	369	123	2	3.28416	1.62602	90.0398	232.078	97.2792	49.3976	3.73454	1.40704
PF3D7_0924900	alpha-tubulin N-acetyltransferase, putative	GO:0005874	555	185	3	2.18944	1.62162	0	0	5.08533	36.0633	3.23847	40.5621
PF3D7_0400300	rifin	GO:0020036,GO:0020002,GO:0020003,GO:0020033,GO:0020035,GO:0020013	1113	371	6	2.81499	1.61725	0.0626493	2.52902	0.630877	0.795096	0.0514076	7.45701
PF3D7_0632000	rifin	GO:0020036,GO:0020002,GO:0020003,GO:0020033,GO:0020035,GO:0020013	1113	371	6	2.18944	1.61725	0.0761337	3.37268	0	0.0389534	0	0.409885
PF3D7_1103900	conserved Plasmodium protein, unknown function	#N/A	186	62	1	2.18944	1.6129	0	0.315918	0.324504	23.4473	0	0.348908
PF3D7_1334400	MSP7-like protein	#N/A	930	310	5	2.0526	1.6129	0.091049	0.103161	2.9942	0.186339	0.614788	1.73526
PF3D7_1146900	protein YIPF6, putative	GO:0016192	558	186	3	2.46312	1.6129	41.946	14.1722	62.9425	265.144	21.9616	58.0923
PF3D7_1040700	rifin	GO:0020036,GO:0020002,GO:0020003,GO:0020033,GO:0020035,GO:0020013	1119	373	6	2.0742	1.60858	0	0.085798	0	0.116232	0	1.0605
PF3D7_1347500	DNA/RNA-binding protein Alba 4	GO:0003677,GO:0003723,GO:0003729,GO:0044877,GO:0005737,GO:0005829,GO:0020020,GO:0005634,GO:0006417	1119	373	6	2.31823	1.60858	4052.31	2927.63	613.037	476.108	976.818	241.46
PF3D7_0600500	rifin	GO:0020036,GO:0020002,GO:0020003,GO:0020033,GO:0020035,GO:0020013	1119	373	6	2.31823	1.60858	0	0.276242	0.0855428	0	0	0.559859
PF3D7_0206100	cysteine desulfuration protein SufE	GO:0031071,GO:0008047,GO:0005515,GO:0020011	750	250	4	2.91925	1.6	153.041	126.71	41.6261	30.6383	29.3731	25.5885
PF3D7_0201000	rifin	GO:0020002,GO:0020033	939	313	5	2.18944	1.59744	0	0	0	0	0	0.627633
PF3D7_0413200	rifin	GO:0020036,GO:0020002,GO:0020003,GO:0020033,GO:0020035,GO:0020013	1131	377	6	2.81499	1.59151	0	1.71219	0	0.218714	0.101176	0.393259
PF3D7_1205300	conserved Plasmodium protein, unknown function	GO:0020011	945	315	5	2.18944	1.5873	0	0.784875	9.10262	2.44588	11.968	2.96725
PF3D7_0632200	rifin	GO:0020036,GO:0020002,GO:0020003,GO:0020033,GO:0020035,GO:0020013	1134	378	6	3.03153	1.5873	0	0.287014	0	0.0382307	0	0.0917219
PF3D7_1200200	rifin	GO:0020036,GO:0020002,GO:0020003,GO:0020033,GO:0020035,GO:0020013	1137	379	6	2.81499	1.58311	0	1.4335	1.05258	1.72924	0.502522	4.49754
PF3D7_0627500	protein DJ-1	GO:0008233,GO:0036524,GO:0009986,GO:0005829,GO:0036525,GO:0006457	570	190	3	2.46312	1.57895	1769.19	1503.61	250.124	612.165	325.109	2.53976
PF3D7_1461700	conserved Plasmodium protein, unknown function	#N/A	381	127	2	3.28416	1.5748	1.0026	3.09383	4.31534	4700.67	17.5697	0.629505
PF3D7_1131200	conserved Plasmodium protein, unknown function	#N/A	1146	382	6	2.31823	1.57068	1.65396	11.0864	34.0983	115.99	38.0917	81.8872
PF3D7_1323400	60S ribosomal protein L23	GO:0019843,GO:0003735,GO:0022625,GO:0005634,GO:0006412	573	191	3	2.81499	1.57068	5443.97	4395.33	1232.56	456.413	1181.12	89.9669
PF3D7_0732400	rifin	GO:0020036,GO:0020002,GO:0020003,GO:0020033,GO:0020035,GO:0020013	1149	383	6	3.28416	1.56658	0.58533	6.84511	0	0	0	0.0716374
PF3D7_1228100	leucine-rich repeat protein	#N/A	1344	448	7	2.87364	1.5625	0	1.07199	4.87779	25.3351	4.55336	1.19258
PF3D7_1427700	conserved Plasmodium protein, unknown function	#N/A	192	64	1	2.18944	1.5625	1.32855	5.15252	90.763	12.0885	20.0095	2.59432
PF3D7_0301100	Plasmodium exported protein (hyp13), unknown function	GO:0043657	771	257	4	3.28416	1.55642	0	0	0	0	0	0.50988
PF3D7_0300800	rifin	GO:0020036,GO:0020002,GO:0020003,GO:0020033,GO:0020035,GO:0020013	966	322	5	3.64906	1.5528	0	0.0775756	0	0.172968	0	0.0686216
PF3D7_0409700	peptide chain release factor 2	GO:0020011,GO:0005737	585	195	3	3.94099	1.53846	2.48247	58.4129	81.8508	129.902	47.0517	436.948
PF3D7_0406700	conserved Plasmodium protein, unknown function	#N/A	2544	848	13	2.51141	1.53302	0.943391	2.80274	62.6098	13.0161	36.5006	17.5667
PF3D7_0832500	rifin	GO:0020036,GO:0020002,GO:0020003,GO:0020033,GO:0020035,GO:0020013	981	327	5	2.0526	1.52905	0.330293	16.9154	0.0362799	0	0	0.327154
PF3D7_0400900	rifin	GO:0020036,GO:0020002,GO:0020003,GO:0020033,GO:0020035,GO:0020013	990	330	5	2.52627	1.51515	0	0.425847	0	0	0	1.46088
PF3D7_0223100	rifin	GO:0046789,GO:0020036,GO:0020002,GO:0020003,GO:0020033,GO:0020035,GO:0020012,GO:0020013	993	331	5	2.0526	1.51057	0.537	23.7921	0.0964191	0.0436702	0	0.169906
PF3D7_1105200	WD repeat-containing protein WRAP73, putative	#N/A	1392	464	7	2.08992	1.50862	0.0612931	4.05817	3.07776	92.3831	6.12109	33.2796
PF3D7_1440600	protein SOC3, putative	GO:0005930	1392	464	7	2.29891	1.50862	0.622199	1.45339	6.47427	558.335	17.2262	9.42733
PF3D7_0720500	conserved Plasmodium protein, unknown function	#N/A	405	135	2	2.62733	1.48148	0.847965	49.6635	52.7213	175.251	32.3179	6.51842
PF3D7_1415300	RNA-binding protein Nova-1, putative	GO:0003723,GO:0003729	1014	338	5	2.52627	1.47929	3.1816	111.792	71.6013	251.628	78.8076	115.363
PF3D7_1404300	secreted ookinete adhesive protein, putative	GO:0020009	609	203	3	3.28416	1.47783	2.42151	0.0961265	5.81989	111.91	5.81849	6.13364
PF3D7_0203800	conserved Plasmodium protein, unknown function	#N/A	1629	543	8	2.02102	1.4733	0.362887	4.35531	20.01	1541.07	18.9212	14.5912
PF3D7_1025800	conserved protein, unknown function	#N/A	204	68	1	2.18944	1.47059	6.13683	10.9069	360.339	683.365	200.988	5.62409
PF3D7_1231700	conserved protein, unknown function	#N/A	204	68	1	6.56831	1.47059	29.7689	85.879	56.5233	135.972	64.6733	21.7188
PF3D7_0833400	rifin	GO:0020036,GO:0020002,GO:0020003,GO:0020033,GO:0020035,GO:0020013	1023	341	5	2.0526	1.46628	0.16569	5.42388	1.29262	0.284236	0	0.946763
PF3D7_0719700	40S ribosomal protein S10, putative	GO:0003735,GO:0022627,GO:0005634,GO:0006412	414	138	2	2.18944	1.44928	5126.9	4692.4	1131.7	783.217	1016.83	375.949
PF3D7_1242100	conserved Plasmodium protein, unknown function	#N/A	207	69	1	2.18944	1.44928	4.41818	4.57294	3.78851	4.58464	4.70198	20.9276
PF3D7_0504500	MOLO1 domain-containing protein, putative	#N/A	828	276	4	2.62733	1.44928	0.187576	0.0454883	3.41918	4064.47	19.4448	3.89283
PF3D7_1413300	conserved Plasmodium protein, unknown function	#N/A	207	69	1	2.18944	1.44928	0	1.20295	2.39588	33.2118	2.51593	5.27143
PF3D7_1019500	conserved Plasmodium membrane protein, unknown function	#N/A	3726	1242	18	2.00389	1.44928	#N/A	#N/A	#N/A	#N/A	#N/A	#N/A
PF3D7_1019500	conserved Plasmodium membrane protein, unknown function	#N/A	3726	1242	18	2.00389	1.44928	#N/A	#N/A	#N/A	#N/A	#N/A	#N/A
PF3D7_1000300	rifin	GO:0020002,GO:0020033	1038	346	5	2.0526	1.44509	0.0816453	0	0	0	0	0.104467
PF3D7_0621350	protein SYS1, putative	GO:0016021,GO:0006895,GO:0000042	417	139	2	4.37888	1.43885	#N/A	#N/A	#N/A	#N/A	#N/A	#N/A
PF3D7_0816800	meiotic recombination protein DMC1, putative	GO:0000794,GO:0007131	1044	348	5	2.0526	1.43678	0.350046	0.0563596	0.139423	4387.27	6.38627	4.02741
PF3D7_1358400	conserved Plasmodium protein, unknown function	#N/A	420	140	2	2.62733	1.42857	0	0.459647	22.9029	54.5421	20.3715	273.858
PF3D7_0600700	rifin	GO:0020036,GO:0020002,GO:0020003,GO:0020033,GO:0020035,GO:0020013	1050	350	5	2.34583	1.42857	0.0664154	0.223072	0.244423	0.194323	0.27249	2.30078
PF3D7_0901400	rifin	GO:0020036,GO:0020002,GO:0020003,GO:0020033,GO:0020035,GO:0020013	1053	351	5	3.28416	1.4245	0.146706	4.27227	0.11424	0.164709	0	2.63798
PF3D7_0114800	Plasmodium exported protein (hyp7), unknown function	GO:0043657	633	211	3	2.18944	1.4218	0	0.429748	0	0	0	0.409179
PF3D7_0308500	activator of Hsp90 ATPase, putative	#N/A	423	141	2	3.28416	1.41844	108.045	1118.92	254.603	176.283	221.63	94.2415
PF3D7_1026500	conserved Plasmodium protein, unknown function	#N/A	213	71	1	2.18944	1.40845	2.32324	0.551367	54.826	92.6281	26.9163	26427.9
PF3D7_1313300	peptidyl-prolyl cis-trans isomerase, putative	#N/A	642	214	3	2.18944	1.40187	1.50981	32.8546	12.4475	102.686	14.7324	10.4992
PF3D7_0833200	rifin	#N/A	1071	357	5	2.7368	1.40056	0	0.144323	0	0.0809677	0	0.524069
PF3D7_0402000	Plasmodium exported protein (PHISTa), unknown function	GO:0003729,GO:0005515,GO:0044538,GO:0005634,GO:0020005	1287	429	6	2.18944	1.3986	26.5577	2300.21	154.14	7.13486	0.13334	2.08782
PF3D7_0700500	rifin	GO:0020036,GO:0020002,GO:0020003,GO:0020033,GO:0020035,GO:0020013	1074	358	5	2.0526	1.39665	1.05778	7.30673	0	0	0	0.0602127
PF3D7_0106800	ras-related protein Rab-5C	GO:0003924,GO:0016020,GO:0060627,GO:0007264	645	215	3	2.81499	1.39535	6.09274	146.442	413.155	219.998	80.9446	16.5405
PF3D7_0732700	rifin	GO:0020002,GO:0020033	1080	360	5	2.7368	1.38889	0	0.0346859	0	0	0	0
PF3D7_0813900	40S ribosomal protein S16, putative	GO:0003735,GO:0005634,GO:0006412	435	145	2	2.18944	1.37931	4549.5	4137.23	832.648	1313.57	697.764	29.9728
PF3D7_1248500	bax inhibitor 1, putative	#N/A	870	290	4	2.62733	1.37931	1039.96	1147.35	741.832	851.351	221.612	804.119
PF3D7_1138300	conserved Plasmodium membrane protein, unknown function	#N/A	435	145	2	3.28416	1.37931	0	1.05559	0.835737	19.2302	6.96686	4.13095
PF3D7_0306900	40S ribosomal protein S23, putative	GO:0003735,GO:0022627	438	146	2	2.62733	1.36986	5700.57	5154.6	1440.43	1783.37	1332.07	654.66
PF3D7_0517600	F-actin-capping protein subunit beta, putative	GO:0008290,GO:0044310,GO:0051693,GO:0051016,GO:0030260	879	293	4	2.02102	1.36519	5.29646	0.697505	1.99607	17.8588	8.90247	27.575
PF3D7_0625000	sphingomyelin synthase 1, putative	#N/A	1320	440	6	2.18944	1.36364	#N/A	#N/A	#N/A	#N/A	#N/A	#N/A
PF3D7_0824700	lipase maturation factor, putative	GO:0016021	1773	591	8	2.10186	1.35364	0.719104	3.75003	79.7689	148.39	28.8391	5.00951
PF3D7_1456900	conserved protein, unknown function	#N/A	444	148	2	2.18944	1.35135	363.11	85.2796	76.1185	21.644	79.3525	2.3056
PF3D7_1313200	methionyl-tRNA formyltransferase, putative	GO:0004479,GO:0020011,GO:0006413	1998	666	9	2.11124	1.35135	0.0772097	0.258675	0.665611	0.358843	0.970762	0.171238
PF3D7_0502200	protein Mpv17, putative	GO:0005743	1332	444	6	2.0742	1.35135	6.18869	11.0704	10.7956	5.91151	8.27885	0.687399
PF3D7_0715300	calcium/calmodulin-dependent protein kinase, putative	GO:0005524,GO:0005516,GO:0004683,GO:0004674,GO:0006468,GO:0007165	1554	518	7	2.18944	1.35135	1.02034	1.45675	102.681	23.535	21.9803	0.692736
PF3D7_0600300	rifin	GO:0020036,GO:0020002,GO:0020003,GO:0020033,GO:0020035,GO:0020013	1116	372	5	2.0526	1.34409	0	2.84742	0.0660196	0.143962	0.0512691	2.73146
PF3D7_0717000	conserved Plasmodium membrane protein, unknown function	#N/A	897	299	4	3.75332	1.33779	1.6055	2.97527	137.987	122.534	17.9008	13.2939
PF3D7_1366500	nucleoside diphosphate kinase	GO:0005524,GO:0032552,GO:0000287,GO:0004550,GO:0032553,GO:0006241,GO:0006183,GO:0006228	450	150	2	2.62733	1.33333	4.87437	252.884	314.091	646.679	301.811	2.3459
PF3D7_0710600	60S ribosomal protein L34	GO:0022625,GO:0005634	453	151	2	3.28416	1.3245	5213.9	3915.41	1022.6	1436.5	923.967	84.5116
PF3D7_0402600	stevor	GO:0020036,GO:0020013	906	302	4	2.18944	1.3245	0.093567	4.2739	0	0.047873	0	0.570499
PF3D7_1330200	conserved Plasmodium protein, unknown function	GO:0020011,GO:0071944	681	227	3	2.81499	1.32159	20.6942	68.4811	253.731	53.2845	53.6967	75.1424
PF3D7_1338000	LMBR1 domain-containing protein, putative	#N/A	1593	531	7	2.55434	1.31827	4.75543	33.96	112.957	76.4191	56.1135	639.321
PF3D7_0901600	stevor	GO:0020036,GO:0020013	912	304	4	2.38848	1.31579	0	0.0821789	0	0.135675	0	0.65731
PF3D7_1137800	sporozoite surface protein essential for liver stage development, putative	GO:0009986,GO:0005886,GO:0020005,GO:0048469	456	152	2	3.28416	1.31579	2.00473	0.257467	6.25572	52.3061	10.4333	19732.9
PF3D7_0103800	actin-related protein	GO:0005200,GO:0045177,GO:0005869	1143	381	5	2.18944	1.31234	1.40055	0.41877	99.3459	847.658	39.0868	4.12085
PF3D7_1428600	peptide chain release factor 1	GO:0043022,GO:0020011,GO:0005739	915	305	4	2.38848	1.31148	0.570216	76.0494	99.3783	264.091	20.8915	5.00839
PF3D7_1452900	conserved protein, unknown function	#N/A	687	229	3	2.18944	1.31004	0.123301	12.2251	19.4046	30.9134	20.7865	71.9013
PF3D7_0900700	rifin	GO:0020036,GO:0020002,GO:0020003,GO:0020033,GO:0020035,GO:0020013	1146	382	5	2.34583	1.3089	0	0.543567	0.0739061	0.113489	0	0.151028
PF3D7_1011900	heme oxygenase	GO:0004392	918	306	4	2.02102	1.30719	11.5283	43.4759	187.109	155.224	70.0245	8.62619
PF3D7_0400500	rifin	GO:0020036,GO:0020002,GO:0020003,GO:0020033,GO:0020035,GO:0020013	1149	383	5	2.0526	1.30548	0	0	0	0.0699101	0	0.267377
PF3D7_0626100	oxidoreductase, short-chain dehydrogenase family, putative	GO:0016491,GO:0008152	1152	384	5	2.18944	1.30208	14.9373	68.4547	89.7939	63.2093	76.4745	74.0289
PF3D7_1458900	golgi apparatus membrane protein TVP23, putative	#N/A	693	231	3	2.46312	1.2987	17.7249	4.85395	19.152	9.8709	7.8572	4.28434
PF3D7_0213700	conserved protein, unknown function	#N/A	465	155	2	2.18944	1.29032	178.312	278.582	17.1358	520.133	82.9555	40.5119
PF3D7_0928500	conserved Plasmodium protein, unknown function	#N/A	465	155	2	2.18944	1.29032	318.805	163.914	29.813	204.769	128.115	179.184
PF3D7_1147400	conserved Plasmodium protein, unknown function	#N/A	234	78	1	2.18944	1.28205	2.05838	80.8171	522.391	546.121	136.251	14.5696
PF3D7_0722900	conserved protein, unknown function	GO:0070258	939	313	4	2.18944	1.27796	0.557312	0.251918	30.3776	336.04	25.3368	15.3585
PF3D7_1472100	protein transport protein YIP1, putative	GO:0016192	945	315	4	2.02102	1.26984	29.8898	38.1083	30.9546	36.3047	21.3276	191.851
PF3D7_1361300	conserved Plasmodium protein, unknown function	GO:0016020	717	239	3	3.28416	1.25523	0	0.0826661	0.285863	347.718	0.0807833	3.4056
PF3D7_1023300	conserved protein, unknown function	GO:0020011	240	80	1	6.56831	1.25	1.01175	102.259	48.1896	397.293	70.8609	40.1707
PF3D7_0722700	conserved protein, unknown function	#N/A	240	80	1	2.18944	1.25	39.9371	69.0221	174.931	369.946	205.212	20.695
PF3D7_0317600	40S ribosomal protein S11, putative	GO:0003735,GO:0022627,GO:1903561,GO:0005634	486	162	2	3.28416	1.23457	4461.98	4443.4	941.78	1070.7	672.482	323.416
PF3D7_1309100	60S ribosomal protein L24, putative	GO:0003735,GO:0022625,GO:0005634,GO:0006412	489	163	2	2.18944	1.22699	7009.91	5190.7	1954.71	1434.73	1219.44	4196.46
PF3D7_0501200	parasite-infected erythrocyte surface protein	GO:0005515,GO:0020036,GO:0009986,GO:0030430,GO:0044228,GO:0005634	1227	409	5	2.18944	1.22249	129.772	2300.37	190.041	27.8707	4.47421	1.2188
PF3D7_1302400	conserved protein, unknown function	GO:0016021	492	164	2	4.37888	1.21951	0.175123	1.10334	4.19598	6442.56	8.39271	22.2389
PF3D7_0701100	rifin	GO:0020036,GO:0020002,GO:0020003,GO:0020033,GO:0020035,GO:0020013	990	330	4	2.38848	1.21212	0.0856119	2.51024	0.0607625	0	0	2.4261
PF3D7_0800400	rifin	GO:0020036,GO:0020002,GO:0020003,GO:0020033,GO:0020035,GO:0020013	993	331	4	2.91925	1.20846	0	0.735922	0.0494758	0.373756	0.51791	9.23284
PF3D7_0617700	rifin	GO:0020036,GO:0020002,GO:0020003,GO:0020033,GO:0020035,GO:0020013	996	332	4	2.18944	1.20482	0	0	0.0961281	0.53397	0.343971	0.237758
PF3D7_0808900	rifin	GO:0020036,GO:0020002,GO:0020003,GO:0020033,GO:0020035,GO:0020013	999	333	4	2.91925	1.2012	0.32433	15.38	0.0356249	1.59709	1.37408	1.8224
PF3D7_0109400	tubulin-specific chaperone a, putative	GO:0007021	501	167	2	2.18944	1.1976	16.7545	385.78	72.0277	2988.47	756.207	349.166
PF3D7_1120200	conserved Plasmodium protein, unknown function	#N/A	252	84	1	2.18944	1.19048	238.358	172.686	490.192	327.986	59.3468	532.513
PF3D7_1125600	conserved protein, unknown function	#N/A	252	84	1	2.18944	1.19048	0.338338	15.5386	71.8254	85.2843	94.2825	8.66364
PF3D7_0828600	folate transporter 1	GO:0008517,GO:0016021,GO:0005886	1518	506	6	2.31823	1.18577	0.325314	0.0633001	45.3231	113.643	3.31652	3.9725
PF3D7_1400400	rifin	GO:0020036,GO:0020002,GO:0020003,GO:0020033,GO:0020035,GO:0020013	1014	338	4	2.02102	1.18343	0	0.431892	0.129515	0.201236	0	0.545669
PF3D7_0900500	rifin	GO:0020002,GO:0020033	1017	339	4	2.02102	1.17994	0	0.492842	0	0.0852753	0	0.190782
PF3D7_1345300	conserved Plasmodium protein, unknown function	#N/A	255	85	1	3.28416	1.17647	0.671306	8.36666	175.848	77.491	123.602	56.6733
PF3D7_0628400	protease, putative	GO:0016020	1020	340	4	3.75332	1.17647	1.13529	0	0.223934	91.4707	5.01795	6.40154
PF3D7_1333700	histone H3-like centromeric protein CSE4	GO:0003677,GO:0000775,GO:0034399,GO:0000786,GO:0006333,GO:0007059	513	171	2	2.62733	1.16959	26.3736	95.992	238.461	495.151	31.3229	113.499
PF3D7_0304900	conserved protein, unknown function	#N/A	513	171	2	2.18944	1.16959	68.9611	58.5621	18.9372	26.2546	18.7159	286.766
PF3D7_1347800	leucine-rich repeat protein	#N/A	771	257	3	2.18944	1.16732	0.201553	0.201675	4.73474	258.843	2.45968	1.52044
PF3D7_0306600	ATP synthase-associated protein, putative	GO:0020011	258	86	1	3.28416	1.16279	0.329123	37.1154	168.016	333.346	132.314	1.78931
PF3D7_0307200	60S ribosomal protein L7, putative	GO:0003735,GO:0022625,GO:0005634,GO:0006412	774	258	3	3.28416	1.16279	4809.39	3285.36	754.807	1024.24	843.121	153.11
PF3D7_1449200	conserved Plasmodium protein, unknown function	#N/A	258	86	1	6.56831	1.16279	108.313	45.1996	7307.38	313.179	102.075	1500.52
PF3D7_0413300	rifin	GO:0020036,GO:0020002,GO:0020003,GO:0020033,GO:0020035,GO:0020013	1041	347	4	2.18944	1.15274	0	0.938115	0	0.237659	0	1.36331
PF3D7_1355800	splicing factor 3B subunit 5, putative	GO:0005686,GO:0005634,GO:0000398,GO:0000245	261	87	1	2.18944	1.14943	294.796	283.878	94.406	386.248	47.0916	52.9538
PF3D7_1311000	protein ISD11	GO:0005739	264	88	1	2.18944	1.13636	129.034	74.5892	11.9762	88.1744	40.2834	20.1185
PF3D7_1307500	conserved Plasmodium protein, unknown function	#N/A	267	89	1	2.18944	1.1236	0.579654	0.500856	9.1183	51.0805	9.87273	994.247
PF3D7_0508200	longevity-assurance (LAG1) protein, putative	GO:0020011,GO:0009986	1068	356	4	2.38848	1.1236	1.25288	3.64007	39.7951	386.376	113.316	22.432
PF3D7_1236100	clustered-asparagine-rich protein	GO:0003729,GO:0005634	1338	446	5	2.18944	1.12108	235.331	89.5969	64.6156	66.2238	141.158	11.1083
PF3D7_1479400	rifin	GO:0020002,GO:0020033	1080	360	4	2.18944	1.11111	0.0784643	0.0346859	0.0682243	0.303446	0	0.196713
PF3D7_0100600	rifin	GO:0020002,GO:0020033	1080	360	4	2.38848	1.11111	0	0.286236	0	0.0743848	0	0.349158
PF3D7_0320700	signal peptidase complex subunit 2	GO:0005515,GO:0005783,GO:0005787,GO:0045047,GO:0006465	540	180	2	2.62733	1.11111	5.35768	208.377	516.738	599.041	174.43	56.107
PF3D7_0632300	rifin	GO:0020002,GO:0020033	1080	360	4	2.62733	1.11111	0	0	0	0	0	0.318141
PF3D7_0530750	dolichol-phosphate mannosyltransferase subunit 3, putative	GO:0033185,GO:0006506	273	91	1	3.28416	1.0989	#N/A	#N/A	#N/A	#N/A	#N/A	#N/A
PF3D7_1037900	conserved Plasmodium protein, unknown function	#N/A	549	183	2	3.28416	1.0929	0.620804	2.64635	5.24803	15.5962	7.42913	14.6424
PF3D7_0614500	60S ribosomal protein L19	GO:0003735,GO:0022625,GO:0005634,GO:0006412	549	183	2	2.62733	1.0929	2954.77	4209.18	1024.56	642.396	813.062	202.902
PF3D7_0933700	conserved Plasmodium protein, unknown function	#N/A	555	185	2	2.18944	1.08108	0	1.61881	70.8746	183.234	56.1228	0.466893
PF3D7_0611200	AP2 domain transcription factor, putative	#N/A	837	279	3	2.18944	1.07527	0.554633	98.4834	68.9763	58.9959	81.8925	1.44546
PF3D7_1251000	HSP20-like chaperone, putative	#N/A	561	187	2	2.18944	1.06952	3.72344	0.617067	0.0642279	248.323	1.85764	5.37021
PF3D7_0604200	mitochondrial ribosomal protein L41, putative	#N/A	282	94	1	3.28416	1.06383	3.72643	81.5748	29.8302	9.52122	23.9343	3.83367
PF3D7_0900200	rifin	GO:0020036,GO:0020002,GO:0020003,GO:0020033,GO:0020035,GO:0020013	1131	377	4	2.18944	1.06101	0.13657	2.75171	0.985513	0.656142	0.050588	5.29834
PF3D7_0934600	conserved Plasmodium protein, unknown function	#N/A	567	189	2	2.18944	1.0582	1.81683	0	2.31606	6.59881	0.101266	439.755
PF3D7_1248800	conserved Plasmodium protein, unknown function	#N/A	285	95	1	2.18944	1.05263	1.03308	26.1884	4.64163	328.482	16.478	30.2183
PF3D7_1254400	rifin	GO:0020036,GO:0020002,GO:0020003,GO:0020033,GO:0020035,GO:0020013	1140	380	4	2.18944	1.05263	2.10668	1.24279	0	0	0	0.283029
PF3D7_0315000	zinc finger protein, putative	GO:0008270	570	190	2	2.62733	1.05263	0	7.47702	12.6444	11.9439	19.9936	23.3262
PF3D7_1455900	polyprenol reductase, putative	GO:0020011	858	286	3	2.81499	1.04895	0.726445	12.2263	81.7729	27.2885	24.7288	53.7618
PF3D7_0823200	RNA-binding protein, putative	GO:0003729,GO:0005634	861	287	3	2.46312	1.0453	2289.85	1179.14	973.53	750.167	187.43	41.6197
PF3D7_0513400	GTP-binding protein, putative	#N/A	861	287	3	2.18944	1.0453	6.40451	26.1513	9.14999	32.6573	18.5473	47.3901
PF3D7_0202900	palmitoyltransferase DHHC12, putative	GO:0016409,GO:0018345	864	288	3	3.28416	1.04167	0	2.30733	16.6241	5.52948	15.9008	10.4604
PF3D7_0416000	RNA-binding protein, putative	GO:0003723,GO:0003676	1740	580	6	2.0742	1.03448	31.3474	125.722	320.907	188.185	75.167	221.321
PF3D7_0911000	phosphatidylinositol N-acetylglucosaminyltransferase, putative	#N/A	879	293	3	2.18944	1.02389	0.642987	4.80432	37.5795	53.6673	58.6311	60.8957
PF3D7_1023500	conserved Plasmodium protein, unknown function	#N/A	294	98	1	3.28416	1.02041	0	1.45206	2.8395	41.6256	0.389855	1.3218
PF3D7_1202900	high mobility group protein B1	GO:0008301,GO:0005694,GO:0005829,GO:0005634,GO:0001819,GO:0006355	294	98	1	2.18944	1.02041	4009.29	1703.26	4446.34	599.784	387.028	1260.5
PF3D7_0911200	conserved Plasmodium protein, unknown function	#N/A	594	198	2	2.62733	1.0101	0.352125	2.34523	19.9254	31.1745	15.8658	40.5451
PF3D7_1433600	signal peptidase complex subunit SPC1, putative	GO:0005787	306	102	1	2.18944	0.980392	7.20558	108.676	227.768	58.8398	47.455	3.2536
PF3D7_0710300	conserved protein, unknown function	GO:0020011	612	204	2	2.18944	0.980392	53.4251	139.904	41.9663	80.0937	13.7021	2.76028
PF3D7_0507100	60S ribosomal protein L4	GO:0003735,GO:0022625,GO:0005634,GO:0006412	1236	412	4	2.91925	0.970874	4046.54	3064.59	731.677	337.99	587.844	38.2366
PF3D7_0304400	60S ribosomal protein L44	GO:0003735,GO:0022625,GO:0005634,GO:0006412	315	105	1	3.28416	0.952381	4061.59	3643.69	996.929	1145.25	1763.8	1101.12
PF3D7_0700300	rifin	GO:0020036,GO:0020002,GO:0020003,GO:0020033,GO:0020035,GO:0020013	951	317	3	2.18944	0.946372	0.0733439	0.275806	0	0.045603	0	0
PF3D7_0528600	conserved Plasmodium protein, unknown function	#N/A	318	106	1	3.28416	0.943396	198.8	76.6907	27.6561	81.1436	32.7635	165.327
PF3D7_0202500	early transcribed membrane protein 2	GO:1903561,GO:0005634,GO:0020005	321	107	1	2.18944	0.934579	30537.2	525.781	71.4049	111.987	17.8224	66.7688
PF3D7_1221200	conserved Plasmodium protein, unknown function	#N/A	321	107	1	6.56831	0.934579	176.05	172.399	96.3534	443.03	136.457	22.3594
PF3D7_0522000	conserved Plasmodium protein, unknown function	#N/A	324	108	1	3.28416	0.925926	51.7906	185.509	55.2539	132	100.58	377.119
PF3D7_1214800	conserved Plasmodium protein, unknown function	GO:0044310	330	110	1	2.18944	0.909091	1.06427	1.10793	1.31109	1771.49	33.6752	0.92012
PF3D7_0310800	conserved Plasmodium protein, unknown function	#N/A	330	110	1	3.28416	0.909091	213.763	142.39	110.711	74.385	62.784	31.9961
PF3D7_1347300	conserved Plasmodium membrane protein, unknown function	#N/A	663	221	2	2.18944	0.904977	1.39338	4.90265	14.7607	7.45097	11.8073	8.55477
PF3D7_1416000	conserved Plasmodium protein, unknown function	#N/A	663	221	2	2.62733	0.904977	0	0.177375	0	99.7801	0.173335	2.05692
PF3D7_0516500	major facilitator superfamily domain-containing protein, putative	GO:0005215,GO:0016021,GO:0006810	1329	443	4	2.38848	0.902935	0.541434	1.45399	1.69294	2653.48	7.20656	0.914073
PF3D7_1458200	conserved Plasmodium protein, unknown function	#N/A	333	111	1	2.18944	0.900901	21.1724	2.846	20.9333	28.0789	17.224	3.57844
PF3D7_1353600	ER lumen protein retaining receptor	GO:0005046,GO:0005794,GO:0005801	666	222	2	2.18944	0.900901	42.2663	34.2758	84.8363	14.9227	34.9365	84.341
PF3D7_0810100	apicoplast ribosomal protein L33 precursor, putative	GO:0003735,GO:0020011,GO:0000311,GO:0006412	336	112	1	2.18944	0.892857	1.42977	28.8458	50.4816	58.6908	21.8661	59.0597
PF3D7_0724400	mitochondrial import inner membrane translocase subunit TIM14, putative	GO:0051082	348	116	1	2.18944	0.862069	165	154.849	46.5779	166.831	26.219	84.9619
PF3D7_1349400	cytidine and deoxycytidylate deaminase, putative	GO:0016787,GO:0008270	699	233	2	2.18944	0.858369	193.105	107.286	11.3981	26.9016	2.3866	24.8958
PF3D7_1135000	PQ-loop repeat-containing protein, unspecified product	#N/A	702	234	2	4.37888	0.854701	#N/A	#N/A	#N/A	#N/A	#N/A	#N/A
PF3D7_1135000	PQ-loop repeat-containing protein, unspecified product	#N/A	702	234	2	6.56831	0.854701	#N/A	#N/A	#N/A	#N/A	#N/A	#N/A
PF3D7_0205800	PH domain-containing protein, putative	GO:0008289,GO:0005737	363	121	1	2.18944	0.826446	3.50963	19.7119	238.137	286.837	21.2448	7.50379
PF3D7_0702400	small exported membrane protein 1	GO:0005515,GO:0020036,GO:1903561,GO:0030430,GO:0033644,GO:0005634	372	124	1	3.28416	0.806452	6964.05	1312.24	213.871	118.077	21.7457	83.4695
PF3D7_0714000	histone H2B variant	GO:0003677,GO:0000791,GO:1903561,GO:0000786,GO:0005634,GO:0006333	372	124	1	3.28416	0.806452	1312.65	827.388	5725.7	565.103	849.452	690.083
PF3D7_1142500	60S ribosomal protein L28	GO:0022625,GO:0005634	384	128	1	3.28416	0.78125	1880.99	2220.44	330.613	415.943	363.083	103.634
PF3D7_1113200	conserved Plasmodium protein, unknown function	#N/A	390	130	1	2.18944	0.769231	48.1342	80.1286	24.2814	36.236	19.4093	60.9749
PF3D7_1144700	apicoplast import protein Tic20, putative	GO:0020011,GO:0016021,GO:0017038	780	260	2	2.18944	0.769231	0.616187	29.4021	101.924	64.2999	33.4198	0.333151
PF3D7_0516900	60S ribosomal protein L2	GO:0003735,GO:0022625,GO:0005634,GO:0006412	783	261	2	2.18944	0.766284	3551.11	2525.38	730.773	678.942	529.709	34.2552
PF3D7_1204900	conserved Plasmodium protein, unknown function	#N/A	393	131	1	2.18944	0.763359	6.65698	3.33377	17.5117	239.999	15.1892	18.907
PF3D7_0617800	histone H2A	GO:0003677,GO:0000786,GO:0005634,GO:0051276	399	133	1	2.18944	0.75188	2057.13	2967.17	39259.1	121675	4859.19	3236.11
PF3D7_1428000	conserved Plasmodium membrane protein, unknown function	GO:0016021	1245	415	3	2.81499	0.722892	0.136647	0.343661	2.87804	11.8491	0.23067	1.03996
PF3D7_1347400	conserved Plasmodium protein, unknown function	#N/A	420	140	1	3.28416	0.714286	24.1212	38.6178	13.9445	47.939	24.9103	8.76988
PF3D7_1310200	conserved Plasmodium protein, unknown function	#N/A	435	145	1	2.18944	0.689655	0.356092	1.43612	157.419	8.20141	11.5942	6.24001
PF3D7_0305400	conserved protein, unknown function	#N/A	438	146	1	2.18944	0.684932	31.7711	20.2197	120.092	162.883	23.8617	60.9894
PF3D7_0934300	ATP synthase-associated protein, putative	#N/A	438	146	1	2.18944	0.684932	1.02422	14.8954	58.7051	73.305	21.9334	0.339403
PF3D7_1403200	conserved Plasmodium protein, unknown function	#N/A	876	292	2	2.62733	0.684932	0.159275	0.0427819	1.19177	249.409	1.95918	1.72035
PF3D7_1412900	ubiquitin-conjugating enzyme E2, putative	GO:0004842,GO:0006511	900	300	2	2.18944	0.666667	#N/A	#N/A	#N/A	#N/A	#N/A	#N/A
PF3D7_1366200	conserved protein, unknown function	#N/A	453	151	1	3.28416	0.662252	3.65293	92.3456	57.0383	169.249	70.1785	53.8229
PF3D7_0507400	conserved Plasmodium protein, unknown function	#N/A	462	154	1	2.18944	0.649351	1.24036	2.12455	13.751	6.37519	0.371673	5.59001
PF3D7_0201400	Plasmodium exported protein (hyp10), unknown function	GO:0043657	471	157	1	2.18944	0.636943	0	0.373848	0.151463	0.0922755	0	0.137629
PF3D7_0716900	drug/metabolite transporter DMT2	GO:0005215,GO:0020011,GO:0016020,GO:0006810	969	323	2	3.28416	0.619195	2.16808	17.5189	2.87815	11.3949	14.6171	10.4413
PF3D7_0811100	mitochondrial carrier protein, putative	#N/A	1623	541	3	2.81499	0.554529	0.907691	1.75667	11.6585	4.01312	6.04785	0.775562
PF3D7_0511600	apical rhoptry neck protein	GO:1990225	627	209	1	2.18944	0.478469	2.88388	1.30304	24.2279	0.473759	1.0036	1.85869
PF3D7_1331600	protein tyrosine phosphatase-like protein, putative	GO:0005737,GO:0005634	687	229	1	2.18944	0.436681	0.633384	10.8278	166.501	360.375	36.925	9.51067
