# Supplementary material for: Malaria Parasite Stress Tolerance Is Regulated by DNMT2-Mediated tRNA Cytosine Methylation
Source: mBio. 2021 Nov 2;12(6):e02558-21. doi: 10.1128/mBio.02558-21 (PMC8561396; doi:10.1128/mBio.02558-21)
Supplement: TABLE S3 [file mbio.02558-21-st003.xlsx]

## Sheet: 3D7NS_3D7S
	GeneID	FoldChange	GeneDescription		GeneID	FoldChange	GeneDescription
	PF3D7_0525800	-2.92904	inner membrane complex protein 1g, putative		PF3D7_0935900	0.608339	ring-exported protein 1
	PF3D7_0206800	-2.59977	merozoite surface protein 2		PF3D7_1302100	0.616513	gamete antigen 27/25
	PF3D7_0722200	-2.32948	rhoptry-associated leucine zipper-like protein 1		PF3D7_1357900	0.619681	pyrroline-5-carboxylate reductase
	PF3D7_0501500	-2.28212	rhoptry-associated protein 3		PF3D7_0528000	0.620632	proteasome maturation factor UMP1, putative
	PF3D7_1342600	-2.24621	myosin A		PF3D7_1329500	0.6208	conserved Plasmodium protein, unknown function
	PF3D7_1410400	-2.22719	rhoptry-associated protein 1		PF3D7_0813400	0.622068	conserved Plasmodium protein, unknown function
	PF3D7_0501600	-2.22659	rhoptry-associated protein 2		PF3D7_0818900	0.622391	heat shock protein 70
	PF3D7_0618000	-2.21338	conserved Plasmodium membrane protein, unknown function		PF3D7_1028400	0.624707	nucleolar preribosomal assembly protein,putative
	PF3D7_0506900	-2.14251	rhomboid protease ROM4		PF3D7_0608800	0.631024	ornithine aminotransferase
	PF3D7_0707300	-2.11423	rhoptry-associated membrane antigen		PF3D7_0729300	0.640025	60S ribosomal export protein NMD3, putative
	PF3D7_1455300	-2.11043	conserved Plasmodium protein, unknown function		PF3D7_1354300	0.645942	large subunit rRNA methyltransferase, putative
	PF3D7_0321400	-2.1043	protein kinase, putative		PF3D7_1015900	0.647026	enolase
	PF3D7_1003600	-2.08937	inner membrane complex protein 1c, putative		PF3D7_0922500	0.649429	phosphoglycerate kinase
	PF3D7_1222700	-2.04295	glideosome-associated protein 45		PF3D7_0512700	0.659325	orotate phosphoribosyltransferase
	PF3D7_1335100	-2.00995	merozoite surface protein 7		PF3D7_0716200	0.671923	conserved Plasmodium protein, unknown function
	PF3D7_1452000	-1.99145	rhoptry neck protein 2		PF3D7_1434100	0.703772	queuine tRNA-ribosyltransferase, putative
	PF3D7_0407800	-1.98607	conserved Plasmodium protein, unknown function		PF3D7_1130100	0.724877	60S ribosomal protein L38
	PF3D7_1246400	-1.96202	myosin A tail domain interacting protein		PF3D7_0813300	0.725495	conserved Plasmodium protein, unknown function
	PF3D7_0930300	-1.93164	merozoite surface protein 1		PF3D7_0708400	0.788386	heat shock protein 90
	PF3D7_0822900	-1.91472	conserved Plasmodium protein, unknown function		PF3D7_0906600	0.808818	zinc finger protein, putative
	PF3D7_1461400	-1.8841	conserved Plasmodium protein, unknown function		PF3D7_0830400	0.824606	conserved Plasmodium protein, unknown function
	PF3D7_1024500	-1.87054	conserved Plasmodium protein, unknown function		PF3D7_1354600	0.858322	60S ribosomal protein L7-2, putative
	PF3D7_1229300	-1.84489	conserved Plasmodium protein, unknown function		PF3D7_1033100	0.876675	S-adenosylmethionine decarboxylase/ornithine decarboxylase
	PF3D7_0609800	-1.81255	palmitoyltransferase, putative		PF3D7_1001200	0.931828	acyl-CoA binding protein, isoform 2, ACBP2
	PF3D7_0617800	-1.81095	histone H2A		PF3D7_0409400	0.986629	heat shock protein 40
Reversed list
	GeneID	FoldChange	GeneDescription		GeneID	FoldChange	GeneDescription
	PF3D7_0525800	2.92904	inner membrane complex protein 1g, putative		PF3D7_0935900	-0.608339	ring-exported protein 1
	PF3D7_0206800	2.59977	merozoite surface protein 2		PF3D7_1302100	-0.616513	gamete antigen 27/25
	PF3D7_0722200	2.32948	rhoptry-associated leucine zipper-like protein 1		PF3D7_1357900	-0.619681	pyrroline-5-carboxylate reductase
	PF3D7_0501500	2.28212	rhoptry-associated protein 3		PF3D7_0528000	-0.620632	proteasome maturation factor UMP1, putative
	PF3D7_1342600	2.24621	myosin A		PF3D7_1329500	-0.6208	conserved Plasmodium protein, unknown function
	PF3D7_1410400	2.22719	rhoptry-associated protein 1		PF3D7_0813400	-0.622068	conserved Plasmodium protein, unknown function
	PF3D7_0501600	2.22659	rhoptry-associated protein 2		PF3D7_0818900	-0.622391	heat shock protein 70
	PF3D7_0618000	2.21338	conserved Plasmodium membrane protein, unknown function		PF3D7_1028400	-0.624707	nucleolar preribosomal assembly protein,putative
	PF3D7_0506900	2.14251	rhomboid protease ROM4		PF3D7_0608800	-0.631024	ornithine aminotransferase
	PF3D7_0707300	2.11423	rhoptry-associated membrane antigen		PF3D7_0729300	-0.640025	60S ribosomal export protein NMD3, putative
	PF3D7_1455300	2.11043	conserved Plasmodium protein, unknown function		PF3D7_1354300	-0.645942	large subunit rRNA methyltransferase, putative
	PF3D7_0321400	2.1043	protein kinase, putative		PF3D7_1015900	-0.647026	enolase
	PF3D7_1003600	2.08937	inner membrane complex protein 1c, putative		PF3D7_0922500	-0.649429	phosphoglycerate kinase
	PF3D7_1222700	2.04295	glideosome-associated protein 45		PF3D7_0512700	-0.659325	orotate phosphoribosyltransferase
	PF3D7_1335100	2.00995	merozoite surface protein 7		PF3D7_0716200	-0.671923	conserved Plasmodium protein, unknown function
	PF3D7_1452000	1.99145	rhoptry neck protein 2		PF3D7_1434100	-0.703772	queuine tRNA-ribosyltransferase, putative
	PF3D7_0407800	1.98607	conserved Plasmodium protein, unknown function		PF3D7_1130100	-0.724877	60S ribosomal protein L38
	PF3D7_1246400	1.96202	myosin A tail domain interacting protein		PF3D7_0813300	-0.725495	conserved Plasmodium protein, unknown function
	PF3D7_0930300	1.93164	merozoite surface protein 1		PF3D7_0708400	-0.788386	heat shock protein 90
	PF3D7_0822900	1.91472	conserved Plasmodium protein, unknown function		PF3D7_0906600	-0.808818	zinc finger protein, putative
	PF3D7_1461400	1.8841	conserved Plasmodium protein, unknown function		PF3D7_0830400	-0.824606	conserved Plasmodium protein, unknown function
	PF3D7_1024500	1.87054	conserved Plasmodium protein, unknown function		PF3D7_1354600	-0.858322	60S ribosomal protein L7-2, putative
	PF3D7_1229300	1.84489	conserved Plasmodium protein, unknown function		PF3D7_1033100	-0.876675	S-adenosylmethionine decarboxylase/ornithine decarboxylase
	PF3D7_0609800	1.81255	palmitoyltransferase, putative		PF3D7_1001200	-0.931828	acyl-CoA binding protein, isoform 2, ACBP2
	PF3D7_0617800	1.81095	histone H2A		PF3D7_0409400	-0.986629	heat shock protein 40

## Sheet: KONS_KOS
	GeneID	FoldChange	GeneDescription		GeneID	FoldChange	GeneDescription
	PF3D7_0304400	-1.86569	60S ribosomal protein L44		PF3D7_1401400	1.60372	early transcribed membrane protein 14.1
	PF3D7_0706400	-1.57533	60S ribosomal protein L37		PF3D7_1133400	1.60534	apical membrane antigen 1
	PF3D7_0108500	-1.33538	conserved Plasmodium protein, unknown function		PF3D7_0831600	1.61558	cytoadherence linked asexual protein 8
	PF3D7_0512700	-1.31308	orotate phosphoribosyltransferase		PF3D7_1105000	1.61593	histone H4
	PF3D7_0210100	-1.23891	60S ribosomal protein L37ae, putative		PF3D7_1037500	1.61827	dynamin-like protein
	PF3D7_0608800	-1.23636	ornithine aminotransferase		PF3D7_0918000	1.64282	glideosome-associated protein 50
	PF3D7_0922500	-1.2323	phosphoglycerate kinase		PF3D7_0617800	1.65285	histone H2A
	PF3D7_1229400	-1.22282	macrophage migration inhibitory factor		PF3D7_0422300	1.72182	alpha tubulin 2
	PF3D7_1204300	-1.20885	eukaryotic translation initiation factor 5A		PF3D7_1342600	1.76421	myosin A
	PF3D7_0109400	-1.19389	tubulin-specific chaperone a, putative		PF3D7_1461400	1.77765	conserved Plasmodium protein, unknown function
	PF3D7_0614500	-1.18906	60S ribosomal protein L19		PF3D7_1222700	1.77987	glideosome-associated protein 45
	PF3D7_1012400	-1.16585	hypoxanthine-guanine phosphoribosyltransferase		PF3D7_1229300	1.83759	conserved Plasmodium protein, unknown function
	PF3D7_0708400	-1.12864	heat shock protein 90		PF3D7_0407800	1.85137	conserved Plasmodium protein, unknown function
	PF3D7_1323400	-1.1063	60S ribosomal protein L23		PF3D7_0501500	1.86237	rhoptry-associated protein 3
	PF3D7_1015900	-1.07059	enolase		PF3D7_0501600	1.8626	rhoptry-associated protein 2
	PF3D7_1009000	-1.06721	diphthine methyl ester synthase, putative		PF3D7_0609800	1.89644	palmitoyltransferase, putative
	PF3D7_0415900	-1.04721	60S ribosomal protein L15, putative		PF3D7_1323700	1.92143	glideosome associated protein with multiple membrane spans 1
	PF3D7_1444800	-1.04263	fructose-bisphosphate aldolase		PF3D7_1410400	2.00165	rhoptry-associated protein 1
	PF3D7_1324900	-1.03142	L-lactate dehydrogenase		PF3D7_0525800	2.04372	inner membrane complex protein 1g, putative
	PF3D7_0813300	-1.01511	conserved Plasmodium protein, unknown function		PF3D7_0414900	2.10023	armadillo-domain containing rhoptry protein
	PF3D7_0903900	-1.01387	60S ribosomal protein L32		PF3D7_1003600	2.15172	inner membrane complex protein 1c, putative
	PF3D7_0802200	-1.01195	1-cys peroxiredoxin		PF3D7_0707300	2.20113	rhoptry-associated membrane antigen
	PF3D7_1428300	-1.00685	proliferation-associated protein 2g4, putative		PF3D7_0722200	2.20129	rhoptry-associated leucine zipper-like protein 1
	PF3D7_0914400	1.00659	conserved Plasmodium protein, unknown function		PF3D7_0618000	2.24768	conserved Plasmodium membrane protein, unknown function
	PF3D7_1010300	1.00713	succinate dehydrogenase subunit 4, putative		PF3D7_0206800	2.4881	merozoite surface protein 2
Reversed list
	GeneID	FoldChange	GeneDescription		GeneID	FoldChange	GeneDescription
	PF3D7_0304400	1.86569	60S ribosomal protein L44		PF3D7_1401400	-1.60372	early transcribed membrane protein 14.1
	PF3D7_0706400	1.57533	60S ribosomal protein L37		PF3D7_1133400	-1.60534	apical membrane antigen 1
	PF3D7_0108500	1.33538	conserved Plasmodium protein, unknown function		PF3D7_0831600	-1.61558	cytoadherence linked asexual protein 8
	PF3D7_0512700	1.31308	orotate phosphoribosyltransferase		PF3D7_1105000	-1.61593	histone H4
	PF3D7_0210100	1.23891	60S ribosomal protein L37ae, putative		PF3D7_1037500	-1.61827	dynamin-like protein
	PF3D7_0608800	1.23636	ornithine aminotransferase		PF3D7_0918000	-1.64282	glideosome-associated protein 50
	PF3D7_0922500	1.2323	phosphoglycerate kinase		PF3D7_0617800	-1.65285	histone H2A
	PF3D7_1229400	1.22282	macrophage migration inhibitory factor		PF3D7_0422300	-1.72182	alpha tubulin 2
	PF3D7_1204300	1.20885	eukaryotic translation initiation factor 5A		PF3D7_1342600	-1.76421	myosin A
	PF3D7_0109400	1.19389	tubulin-specific chaperone a, putative		PF3D7_1461400	-1.77765	conserved Plasmodium protein, unknown function
	PF3D7_0614500	1.18906	60S ribosomal protein L19		PF3D7_1222700	-1.77987	glideosome-associated protein 45
	PF3D7_1012400	1.16585	hypoxanthine-guanine phosphoribosyltransferase		PF3D7_1229300	-1.83759	conserved Plasmodium protein, unknown function
	PF3D7_0708400	1.12864	heat shock protein 90		PF3D7_0407800	-1.85137	conserved Plasmodium protein, unknown function
	PF3D7_1323400	1.1063	60S ribosomal protein L23		PF3D7_0501500	-1.86237	rhoptry-associated protein 3
	PF3D7_1015900	1.07059	enolase		PF3D7_0501600	-1.8626	rhoptry-associated protein 2
	PF3D7_1009000	1.06721	diphthine methyl ester synthase, putative		PF3D7_0609800	-1.89644	palmitoyltransferase, putative
	PF3D7_0415900	1.04721	60S ribosomal protein L15, putative		PF3D7_1323700	-1.92143	glideosome associated protein with multiple membrane spans 1
	PF3D7_1444800	1.04263	fructose-bisphosphate aldolase		PF3D7_1410400	-2.00165	rhoptry-associated protein 1
	PF3D7_1324900	1.03142	L-lactate dehydrogenase		PF3D7_0525800	-2.04372	inner membrane complex protein 1g, putative
	PF3D7_0813300	1.01511	conserved Plasmodium protein, unknown function		PF3D7_0414900	-2.10023	armadillo-domain containing rhoptry protein
	PF3D7_0903900	1.01387	60S ribosomal protein L32		PF3D7_1003600	-2.15172	inner membrane complex protein 1c, putative
	PF3D7_0802200	1.01195	1-cys peroxiredoxin		PF3D7_0707300	-2.20113	rhoptry-associated membrane antigen
	PF3D7_1428300	1.00685	proliferation-associated protein 2g4, putative		PF3D7_0722200	-2.20129	rhoptry-associated leucine zipper-like protein 1

## Sheet: 3D7NS_KONS
	GeneID	FoldChange	GeneDescription		GeneID	FoldChange	GeneDescription
	PF3D7_0532400	2.38792	lysine-rich membrane-associated PHISTb protein		PF3D7_0414900	-1.64129	armadillo-domain containing rhoptry protein
	PF3D7_1229400	1.53857	macrophage migration inhibitory factor		PF3D7_1301600	-1.64927	erythrocyte binding antigen-140
	PF3D7_0108500	1.52588	conserved Plasmodium protein, unknown function		PF3D7_1149400	-1.66142	Plasmodium exported protein, unknown function
	PF3D7_0922500	1.48898	phosphoglycerate kinase		PF3D7_0918000	-1.66557	glideosome-associated protein 50
	PF3D7_0608800	1.4726	ornithine aminotransferase		PF3D7_1452000	-1.68222	rhoptry neck protein 2
	PF3D7_1204300	1.41355	eukaryotic translation initiation factor 5A		PF3D7_0610400	-1.70526	histone H3
	PF3D7_0512700	1.36793	orotate phosphoribosyltransferase		PF3D7_0532100	-1.7205	early transcribed membrane protein 5
	PF3D7_1324900	1.36615	L-lactate dehydrogenase		PF3D7_0617800	-1.73783	histone H2A
	PF3D7_1015900	1.32808	enolase		PF3D7_0506900	-1.77004	rhomboid protease ROM4
	PF3D7_1029600	1.31442	adenosine deaminase		PF3D7_0609800	-1.78541	palmitoyltransferase, putative
	PF3D7_0109400	1.31282	tubulin-specific chaperone a, putative		PF3D7_0407800	-1.81854	conserved Plasmodium protein, unknown function
	PF3D7_1462800	1.3056	glyceraldehyde-3-phosphate dehydrogenase		PF3D7_0501500	-1.8228	rhoptry-associated protein 3
	PF3D7_0304400	1.28109	60S ribosomal protein L44		PF3D7_0321400	-1.82877	protein kinase, putative
	PF3D7_0802200	1.26374	1-cys peroxiredoxin		PF3D7_1003600	-1.85877	inner membrane complex protein 1c, putative
	PF3D7_0922200	1.2548	S-adenosylmethionine synthetase		PF3D7_1323700	-1.85987	glideosome associated protein with multiple membrane spans 1
	PF3D7_1444800	1.25082	fructose-bisphosphate aldolase		PF3D7_1401400	-1.86841	early transcribed membrane protein 14.1
	PF3D7_1302100	1.22421	gamete antigen 27/25		PF3D7_0501600	-1.89769	rhoptry-associated protein 2
	PF3D7_0708400	1.21804	heat shock protein 90		PF3D7_1410400	-1.91871	rhoptry-associated protein 1
	PF3D7_0306300	1.21362	glutaredoxin 1		PF3D7_1105000	-1.92532	histone H4
	PF3D7_1012400	1.1965	hypoxanthine-guanine phosphoribosyltransferase		PF3D7_1222700	-1.95128	glideosome-associated protein 45
	PF3D7_1426100	1.18037	basic transcription factor 3b, putative		PF3D7_0722200	-2.02349	rhoptry-associated leucine zipper-like protein 1
	PF3D7_1343000	1.15939	phosphoethanolamine N-methyltransferase		PF3D7_1342600	-2.06205	myosin A
	PF3D7_0705700	1.12657	40S ribosomal protein S29, putative		PF3D7_0525800	-2.07697	inner membrane complex protein 1g, putative
	PF3D7_0101300	1.1153	Pfmc-2TM Maurer's cleft two transmembrane protein		PF3D7_0206800	-2.20621	merozoite surface protein 2
	PF3D7_0813200	1.11174	CS domain protein, putative		PF3D7_0618000	-2.49132	conserved Plasmodium membrane protein, unknown function
Reversed list
	GeneID	FoldChange	GeneDescription		GeneID	FoldChange	GeneDescription
	PF3D7_0525800	-2.38792	lysine-rich membrane-associated PHISTb protein		PF3D7_0414900	1.64129	armadillo-domain containing rhoptry protein
	PF3D7_0206800	-1.53857	macrophage migration inhibitory factor		PF3D7_1301600	1.64927	erythrocyte binding antigen-140
	PF3D7_0722200	-1.52588	conserved Plasmodium protein, unknown function		PF3D7_1149400	1.66142	Plasmodium exported protein, unknown function
	PF3D7_0501500	-1.48898	phosphoglycerate kinase		PF3D7_0918000	1.66557	glideosome-associated protein 50
	PF3D7_1342600	-1.4726	ornithine aminotransferase		PF3D7_1452000	1.68222	rhoptry neck protein 2
	PF3D7_1410400	-1.41355	eukaryotic translation initiation factor 5A		PF3D7_0610400	1.70526	histone H3
	PF3D7_0501600	-1.36793	orotate phosphoribosyltransferase		PF3D7_0532100	1.7205	early transcribed membrane protein 5
	PF3D7_0618000	-1.36615	L-lactate dehydrogenase		PF3D7_0617800	1.73783	histone H2A
	PF3D7_0506900	-1.32808	enolase		PF3D7_0506900	1.77004	rhomboid protease ROM4
	PF3D7_0707300	-1.31442	adenosine deaminase		PF3D7_0609800	1.78541	palmitoyltransferase, putative
	PF3D7_1455300	-1.31282	tubulin-specific chaperone a, putative		PF3D7_0407800	1.81854	conserved Plasmodium protein, unknown function
	PF3D7_0321400	-1.3056	glyceraldehyde-3-phosphate dehydrogenase		PF3D7_0501500	1.8228	rhoptry-associated protein 3
	PF3D7_1003600	-1.28109	60S ribosomal protein L44		PF3D7_0321400	1.82877	protein kinase, putative
	PF3D7_1222700	-1.26374	1-cys peroxiredoxin		PF3D7_1003600	1.85877	inner membrane complex protein 1c, putative
	PF3D7_1335100	-1.2548	S-adenosylmethionine synthetase		PF3D7_1323700	1.85987	glideosome associated protein with multiple membrane spans 1
	PF3D7_1452000	-1.25082	fructose-bisphosphate aldolase		PF3D7_1401400	1.86841	early transcribed membrane protein 14.1
	PF3D7_0407800	-1.22421	gamete antigen 27/25		PF3D7_0501600	1.89769	rhoptry-associated protein 2
	PF3D7_1246400	-1.21804	heat shock protein 90		PF3D7_1410400	1.91871	rhoptry-associated protein 1
	PF3D7_0930300	-1.21362	glutaredoxin 1		PF3D7_1105000	1.92532	histone H4
	PF3D7_0822900	-1.1965	hypoxanthine-guanine phosphoribosyltransferase		PF3D7_1222700	1.95128	glideosome-associated protein 45
	PF3D7_1461400	-1.18037	basic transcription factor 3b, putative		PF3D7_0722200	2.02349	rhoptry-associated leucine zipper-like protein 1
	PF3D7_1024500	-1.15939	phosphoethanolamine N-methyltransferase		PF3D7_1342600	2.06205	myosin A
	PF3D7_1229300	-1.12657	40S ribosomal protein S29, putative		PF3D7_0525800	2.07697	inner membrane complex protein 1g, putative
	PF3D7_0609800	-1.1153	Pfmc-2TM Maurer's cleft two transmembrane protein		PF3D7_0206800	2.20621	merozoite surface protein 2
	PF3D7_0617800	-1.11174	CS domain protein, putative		PF3D7_0618000	2.49132	conserved Plasmodium membrane protein, unknown function

## Sheet: 3D7S_KOS
	GeneID	FoldChange	GeneDescription		GeneID	FoldChange	GeneDescription
	PF3D7_0707300	2.94868	rhoptry-associated membrane antigen		PF3D7_0521700	-0.716021	ATP-dependent RNA helicase DDX1, putative
	PF3D7_0525800	2.89579	inner membrane complex protein 1g, putative		PF3D7_1416500	-0.718558	NADP-specific glutamate dehydrogenase
	PF3D7_0206800	2.88166	merozoite surface protein 2		PF3D7_0729300	-0.721338	60S ribosomal export protein NMD3, putative
	PF3D7_0532400	2.60627	lysine-rich membrane-associated PHISTb protein		PF3D7_1218200	-0.725146	conserved Plasmodium protein, unknown function
	PF3D7_1335100	2.60238	merozoite surface protein 7		PF3D7_0621800	-0.729945	nascent polypeptide-associated complex subunit alpha, putative
	PF3D7_0722200	2.50728	rhoptry-associated leucine zipper-like protein 1		PF3D7_0532300	-0.740942	Plasmodium exported protein
	PF3D7_1003600	2.38232	inner membrane complex protein 1c, putative		PF3D7_1367600	-0.750284	ribosome biogenesis protein MRT4, putative
	PF3D7_0501500	2.32169	rhoptry-associated protein 3		PF3D7_0214400	-0.766823	conserved Plasmodium protein, unknown function
	PF3D7_1410400	2.31014	rhoptry-associated protein 1		PF3D7_0813300	-0.771213	conserved Plasmodium protein, unknown function
	PF3D7_0501600	2.1915	rhoptry-associated protein 2		PF3D7_1107700	-0.77525	Pescadillo homolog
	PF3D7_0930300	2.15985	merozoite surface protein 1		PF3D7_0612900	-0.775871	nucleolar GTP-binding protein 1, putative
	PF3D7_1229300	2.11283	conserved Plasmodium protein, unknown function		PF3D7_1329500	-0.778304	conserved Plasmodium protein, unknown function
	PF3D7_1461400	2.02859	conserved Plasmodium protein, unknown function		PF3D7_1136600	-0.797531	conserved Plasmodium protein, unknown function
	PF3D7_0407800	2.01889	conserved Plasmodium protein, unknown function		PF3D7_0935900	-0.806516	ring-exported protein 1
	PF3D7_1228600	2.01889	merozoite surface protein 9		PF3D7_1231800	-0.818007	asparagine-rich protein, putative
	PF3D7_0618000	1.96974	conserved Plasmodium membrane protein, unknown function		PF3D7_1415800	-0.819373	dimethyladenosine transferase, putative
	PF3D7_1342600	1.94836	myosin A		PF3D7_1149400	-0.838522	Plasmodium exported protein, unknown function
	PF3D7_0609800	1.92358	palmitoyltransferase, putative		PF3D7_0409400	-0.859852	heat shock protein 40
	PF3D7_1246400	1.87222	myosin A tail domain interacting protein		PF3D7_0201800	-0.869781	knob associated heat shock protein 40
	PF3D7_1222700	1.87155	glideosome-associated protein 45		PF3D7_1354300	-0.877529	large subunit rRNA methyltransferase, putative
	PF3D7_1452000	1.85441	rhoptry neck protein 2		PF3D7_1028400	-0.916882	nucleolar preribosomal assembly protein,putative
	PF3D7_0321400	1.84067	protein kinase, putative		PF3D7_1033100	-0.995358	S-adenosylmethionine decarboxylase/ornithine decarboxylase
	PF3D7_0506900	1.82739	rhomboid protease ROM4		PF3D7_0906600	-1.06896	zinc finger protein, putative
	PF3D7_1455300	1.81259	conserved Plasmodium protein, unknown function		PF3D7_1001200	-1.09867	acyl-CoA binding protein, isoform 2, ACBP2
	PF3D7_0508000	1.80251	6-cysteine protein		PF3D7_1354600	-1.18552	60S ribosomal protein L7-2, putative
Reversed list
	GeneID	FoldChange	GeneDescription		GeneID	FoldChange	GeneDescription
	PF3D7_0707300	-2.94868	rhoptry-associated membrane antigen		PF3D7_0521700	0.716021	ATP-dependent RNA helicase DDX1, putative
	PF3D7_0525800	-2.89579	inner membrane complex protein 1g, putative		PF3D7_1416500	0.718558	NADP-specific glutamate dehydrogenase
	PF3D7_0206800	-2.88166	merozoite surface protein 2		PF3D7_0729300	0.721338	60S ribosomal export protein NMD3, putative
	PF3D7_0532400	-2.60627	lysine-rich membrane-associated PHISTb protein		PF3D7_1218200	0.725146	conserved Plasmodium protein, unknown function
	PF3D7_1335100	-2.60238	merozoite surface protein 7		PF3D7_0621800	0.729945	nascent polypeptide-associated complex subunit alpha, putative
	PF3D7_0722200	-2.50728	rhoptry-associated leucine zipper-like protein 1		PF3D7_0532300	0.740942	Plasmodium exported protein
	PF3D7_1003600	-2.38232	inner membrane complex protein 1c, putative		PF3D7_1367600	0.750284	ribosome biogenesis protein MRT4, putative
	PF3D7_0501500	-2.32169	rhoptry-associated protein 3		PF3D7_0214400	0.766823	conserved Plasmodium protein, unknown function
	PF3D7_1410400	-2.31014	rhoptry-associated protein 1		PF3D7_0813300	0.771213	conserved Plasmodium protein, unknown function
	PF3D7_0501600	-2.1915	rhoptry-associated protein 2		PF3D7_1107700	0.77525	Pescadillo homolog
	PF3D7_0930300	-2.15985	merozoite surface protein 1		PF3D7_0612900	0.775871	nucleolar GTP-binding protein 1, putative
	PF3D7_1229300	-2.11283	conserved Plasmodium protein, unknown function		PF3D7_1329500	0.778304	conserved Plasmodium protein, unknown function
	PF3D7_1461400	-2.02859	conserved Plasmodium protein, unknown function		PF3D7_1136600	0.797531	conserved Plasmodium protein, unknown function
	PF3D7_0407800	-2.01889	conserved Plasmodium protein, unknown function		PF3D7_0935900	0.806516	ring-exported protein 1
	PF3D7_1228600	-2.01889	merozoite surface protein 9		PF3D7_1231800	0.818007	asparagine-rich protein, putative
	PF3D7_0618000	-1.96974	conserved Plasmodium membrane protein, unknown function		PF3D7_1415800	0.819373	dimethyladenosine transferase, putative
	PF3D7_1342600	-1.94836	myosin A		PF3D7_1149400	0.838522	Plasmodium exported protein, unknown function
	PF3D7_0609800	-1.92358	palmitoyltransferase, putative		PF3D7_0409400	0.859852	heat shock protein 40
	PF3D7_1246400	-1.87222	myosin A tail domain interacting protein		PF3D7_0201800	0.869781	knob associated heat shock protein 40
	PF3D7_1222700	-1.87155	glideosome-associated protein 45		PF3D7_1354300	0.877529	large subunit rRNA methyltransferase, putative
	PF3D7_1452000	-1.85441	rhoptry neck protein 2		PF3D7_1028400	0.916882	nucleolar preribosomal assembly protein,putative
	PF3D7_0321400	-1.84067	protein kinase, putative		PF3D7_1033100	0.995358	S-adenosylmethionine decarboxylase/ornithine decarboxylase
	PF3D7_0506900	-1.82739	rhomboid protease ROM4		PF3D7_0906600	1.06896	zinc finger protein, putative
	PF3D7_1455300	-1.81259	conserved Plasmodium protein, unknown function		PF3D7_1001200	1.09867	acyl-CoA binding protein, isoform 2, ACBP2
	PF3D7_0508000	-1.80251	6-cysteine protein		PF3D7_1354600	1.18552	60S ribosomal protein L7-2, putative

## Sheet: 3D7NS_3D7S moderated
	GeneID	GeneDescription	Protein	Label	log2FC	SE	DF	pvalue	adj.pvalue	"-log10P"
3145	PF3D7_0525800	inner membrane complex protein 1g, putative	Q8I3K7	3D7_NS-3D7_S	-2.92904	0.149098	17.3173	2.80414e-13	3.23338e-11	10.4903
1915	PF3D7_0206800	merozoite surface protein 2	P50498	3D7_NS-3D7_S	-2.59977	0.22117	22.5487	4.30654e-11	1.46716e-09	8.83352
4861	PF3D7_0722200	rhoptry-associated leucine zipper-like protein 1	Q8IBN1	3D7_NS-3D7_S	-2.32948	0.124668	17.4749	5.43037e-13	5.42675e-11	10.2655
3505	PF3D7_0501500	rhoptry-associated protein 3	Q8I485	3D7_NS-3D7_S	-2.28212	0.12828	15.5488	9.38194e-12	5.20872e-10	9.28327
5461	PF3D7_1342600	myosin A	Q8IDR3	3D7_NS-3D7_S	-2.24621	0.122842	15.9351	4.07277e-12	2.65439e-10	9.57604
8437	PF3D7_1410400	rhoptry-associated protein 1	Q8ILZ1	3D7_NS-3D7_S	-2.22719	0.157915	15.5485	2.84116e-10	7.09817e-09	8.14885
3499	PF3D7_0501600	rhoptry-associated protein 2	Q8I484	3D7_NS-3D7_S	-2.22659	0.16046	16.7558	1.29469e-10	3.52862e-09	8.45239
1021	PF3D7_0618000	conserved Plasmodium membrane protein, unknown function	C6KT20	3D7_NS-3D7_S	-2.21338	0.111576	22.5487	9.07399e-16	2.72038e-13	12.5654
3415	PF3D7_0506900	rhomboid protease ROM4	Q8I433	3D7_NS-3D7_S	-2.14251	0.128495	16.3414	1.09817e-11	5.87912e-10	9.23069
373	PF3D7_0707300	rhoptry-associated membrane antigen	C0H4M0	3D7_NS-3D7_S	-2.11423	0.206278	15.5489	2.56432e-08	3.12513e-07	6.50513
7735	PF3D7_1455300	conserved Plasmodium protein, unknown function	Q8IKS5	3D7_NS-3D7_S	-2.11043	0.0802579	22.5487	2.03648e-18	1.01756e-15	14.9924
235	PF3D7_0321400	protein kinase, putative	C0H482	3D7_NS-3D7_S	-2.1043	0.164705	23.5487	4.45444e-12	2.78217e-10	9.55562
7423	PF3D7_1003600	inner membrane complex protein 1c, putative	Q8IK01	3D7_NS-3D7_S	-2.08937	0.151832	15.5487	4.05419e-10	9.45419e-09	8.02438
3967	PF3D7_1222700	glideosome-associated protein 45	Q8I5I8	3D7_NS-3D7_S	-2.04295	0.144162	15.5487	2.65086e-10	6.73498e-09	8.17166
5539	PF3D7_1335100	merozoite surface protein 7	Q8IDX8	3D7_NS-3D7_S	-2.00995	0.230063	17.6923	7.85112e-08	8.18162e-07	6.08716
7765	PF3D7_1452000	rhoptry neck protein 2	Q8IKV6	3D7_NS-3D7_S	-1.99145	0.0753664	22.5487	1.83149e-18	1.01756e-15	14.9924
8689	PF3D7_0407800	conserved Plasmodium protein, unknown function	Q9U0K8	3D7_NS-3D7_S	-1.98607	0.123015	23.5487	3.10954e-14	5.82649e-12	11.2346
3601	PF3D7_1246400	myosin A tail domain interacting protein	Q8I4W8	3D7_NS-3D7_S	-1.96202	0.119886	15.5487	3.22812e-11	1.20974e-09	8.91731
2191	PF3D7_0930300	merozoite surface protein 1	Q8I0U8	3D7_NS-3D7_S	-1.93164	0.287509	15.5495	5.71885e-06	2.98695e-05	4.52477
4681	PF3D7_0822900	conserved Plasmodium protein, unknown function	Q8IB63	3D7_NS-3D7_S	-1.91472	0.145575	15.9603	5.56296e-10	1.24461e-08	7.90497
7633	PF3D7_1461400	conserved Plasmodium protein, unknown function	Q8IKL8	3D7_NS-3D7_S	-1.8841	0.125468	15.5487	1.14093e-10	3.2269e-09	8.49121
7093	PF3D7_1024500	conserved Plasmodium protein, unknown function	Q8IJG0	3D7_NS-3D7_S	-1.87054	0.388013	23.5487	6.86433e-05	0.000252816	3.59719
3847	PF3D7_1229300	conserved Plasmodium protein, unknown function	Q8I5C6	3D7_NS-3D7_S	-1.84489	0.147125	15.5481	1.53725e-09	3.15662e-08	7.50078
877	PF3D7_0609800	palmitoyltransferase, putative	C6KSU5	3D7_NS-3D7_S	-1.81255	0.113681	22.5487	9.1162e-14	1.36652e-11	10.8644
1009	PF3D7_0617800	histone H2A	C6KT18	3D7_NS-3D7_S	-1.81095	0.11795	15.5734	8.05629e-11	2.46457e-09	8.60826
3757	PF3D7_1235200	V-type K+-independent H+-translocating inorganic pyrophosphatase	Q8I570	3D7_NS-3D7_S	-1.75865	0.133378	9.54866	1.91634e-07	1.63215e-06	5.78724
5719	PF3D7_1323700	glideosome associated protein with multiple membrane spans 1	Q8IE80	3D7_NS-3D7_S	-1.7329	0.120053	15.5487	2.02938e-10	5.33691e-09	8.27271
7279	PF3D7_1012200	conserved Plasmodium protein, unknown function	Q8IJS3	3D7_NS-3D7_S	-1.71091	0.147586	16.5487	2.31586e-09	4.50842e-08	7.34598
2443	PF3D7_0109000	photosensitized INA-labeled protein PHIL1,putative	Q8I253	3D7_NS-3D7_S	-1.66553	0.165026	31.5487	2.1174e-11	9.33427e-10	9.02992
6841	PF3D7_1105100	histone H2B	Q8IIV1	3D7_NS-3D7_S	-1.64698	0.142447	15.5486	4.83658e-09	8.33338e-08	7.07918
6031	PF3D7_0423500	glideosome associated protein with multiple membrane spans 2	Q8IFN1	3D7_NS-3D7_S	-1.59179	0.114251	15.5487	3.39037e-10	8.19705e-09	8.08634
2749	PF3D7_0918000	glideosome-associated protein 50	Q8I2X3	3D7_NS-3D7_S	-1.58774	0.170572	15.5489	9.40287e-08	9.45966e-07	6.02412
2941	PF3D7_0905400	high molecular weight rhoptry protein 3	Q8I395	3D7_NS-3D7_S	-1.5715	0.128282	17.8465	4.02503e-10	9.45419e-09	8.02438
3535	PF3D7_1252100	rhoptry neck protein 3	Q8I4R5	3D7_NS-3D7_S	-1.55267	0.0935817	5.54866	6.10088e-06	3.16443e-05	4.4997
2563	PF3D7_0935800	cytoadherence linked asexual protein 9	Q8I2G2	3D7_NS-3D7_S	-1.55137	0.0903022	16.9218	3.82233e-12	2.64972e-10	9.5768
589	PF3D7_0929400	high molecular weight rhoptry protein 2	C0H571	3D7_NS-3D7_S	-1.53718	0.0949392	15.5516	3.76974e-11	1.32198e-09	8.87877
4777	PF3D7_0730400	conserved Plasmodium protein, unknown function	Q8IBF5	3D7_NS-3D7_S	-1.52921	0.0551577	22.5487	6.39335e-19	9.58363e-16	15.0185
6847	PF3D7_1105000	histone H4	Q8IIV2	3D7_NS-3D7_S	-1.49438	0.176641	18.0177	1.08729e-07	1.02554e-06	5.98905
8473	PF3D7_1409400	conserved Plasmodium membrane protein, unknown function	Q8IM01	3D7_NS-3D7_S	-1.48899	0.125933	23.5487	2.17945e-11	9.33427e-10	9.02992
445	PF3D7_0817700	rhoptry neck protein 5	C0H4V4	3D7_NS-3D7_S	-1.48869	0.109597	15.5487	4.89047e-10	1.11073e-08	7.95439
5911	PF3D7_1310700	RNA-binding protein, putative	Q8IEK9	3D7_NS-3D7_S	-1.4883	0.215199	15.5487	4.05717e-06	2.22773e-05	4.65214
1015	PF3D7_0617900	histone H3 variant, putative	C6KT19	3D7_NS-3D7_S	-1.47403	0.13968	16.6664	8.5619e-09	1.30993e-07	6.88275
2005	PF3D7_1301600	erythrocyte binding antigen-140	Q76NM5	3D7_NS-3D7_S	-1.46025	0.200193	23.5487	1.7452e-07	1.51217e-06	5.8204
535	PF3D7_0908000	P1 nuclease, putative	C0H524	3D7_NS-3D7_S	-1.4213	0.0852315	22.5487	3.57628e-14	5.95648e-12	11.225
7051	PF3D7_1027300	peroxiredoxin	Q8IJD0	3D7_NS-3D7_S	-1.41	0.0936783	15.5485	1.10319e-10	3.18015e-09	8.49755
1315	PF3D7_0302500	cytoadherence linked asexual protein 3.1	O77310	3D7_NS-3D7_S	-1.39156	0.0537357	8.61051	1.8075e-09	3.61259e-08	7.44218
7117	PF3D7_1022700	phospholipid scramblase, putative	Q8IJH8	3D7_NS-3D7_S	-1.39119	0.120833	23.5487	3.73131e-11	1.32198e-09	8.87877
3865	PF3D7_1228600	merozoite surface protein 9	Q8I5D2	3D7_NS-3D7_S	-1.38239	0.26035	16.274	6.6595e-05	0.000245877	3.60928
7651	PF3D7_1460600	inner membrane complex sub-compartment protein 3	Q8IKM6	3D7_NS-3D7_S	-1.3763	0.1229	23.5487	6.50487e-11	2.03142e-09	8.6922
7	PF3D7_0831600	cytoadherence linked asexual protein 8	A0A143ZVM1	3D7_NS-3D7_S	-1.36678	0.151286	23.5487	4.06653e-09	7.08805e-08	7.14947
7981	PF3D7_1439000	copper transporter	Q8IL79	3D7_NS-3D7_S	-1.34777	0.118242	15.5486	5.90458e-09	9.72634e-08	7.01205
1933	PF3D7_0217500	calcium-dependent protein kinase 1	P62344	3D7_NS-3D7_S	-1.33887	0.102377	11.7128	2.41478e-08	3.00083e-07	6.52276
3385	PF3D7_0508000	6-cysteine protein	Q8I423	3D7_NS-3D7_S	-1.31936	0.162373	15.5487	5.53402e-07	4.12711e-06	5.38435
7159	PF3D7_1019900	autophagy-related protein 8	Q8IJK2	3D7_NS-3D7_S	-1.31623	0.0720908	22.5487	5.30348e-15	1.32499e-12	11.8778
8515	PF3D7_1406800	glideosome associated protein with multiple membrane spans 3	Q8IM26	3D7_NS-3D7_S	-1.3085	0.146445	23.5487	4.98553e-09	8.4924e-08	7.07097
2113	PF3D7_1133400	apical membrane antigen 1	Q7KQK5	3D7_NS-3D7_S	-1.30591	0.105967	23.5487	9.36199e-12	5.20872e-10	9.28327
2803	PF3D7_0914400	conserved Plasmodium protein, unknown function	Q8I308	3D7_NS-3D7_S	-1.29283	0.0872057	14.3854	4.09955e-10	9.45419e-09	8.02438
937	PF3D7_0613300	rhoptry protein ROP14	C6KSX6	3D7_NS-3D7_S	-1.27513	0.0651492	5.54866	2.47213e-06	1.47638e-05	4.8308
2041	PF3D7_0934800	cAMP-dependent protein kinase catalytic subunit	Q7K6A0	3D7_NS-3D7_S	-1.24635	0.0644845	17.4084	3.32226e-13	3.55719e-11	10.4489
5173	PF3D7_1364100	6-cysteine protein	Q8ID66	3D7_NS-3D7_S	-1.23949	0.154077	17.0368	3.33283e-07	2.73e-06	5.56384
6667	PF3D7_1116000	rhoptry neck protein 4	Q8IIK5	3D7_NS-3D7_S	-1.23181	0.0574662	22.5487	1.72111e-16	6.44986e-14	13.1904
7927	PF3D7_1443000	serine/threonine protein kinase	Q8IL41	3D7_NS-3D7_S	-1.22651	0.118109	15.5487	2.14407e-08	2.74698e-07	6.56115
6919	PF3D7_1037500	dynamin-like protein	Q8IJ32	3D7_NS-3D7_S	-1.22387	0.104603	23.5487	2.6965e-11	1.06811e-09	8.97139
745	PF3D7_1361800	conserved Plasmodium protein, unknown function	C0H5J9	3D7_NS-3D7_S	-1.17232	0.0724196	15.5487	3.79221e-11	1.32198e-09	8.87877
5545	PF3D7_1334800	MSP7-like protein	Q8IDY0	3D7_NS-3D7_S	-1.16807	0.141684	23.5487	2.13255e-08	2.74698e-07	6.56115
6325	PF3D7_1132800	aquaglyceroporin	Q8II36	3D7_NS-3D7_S	-1.13117	0.0913249	22.5487	1.54005e-11	7.44691e-10	9.12802
841	PF3D7_0606800	probable protein, unknown function	C6KSR6	3D7_NS-3D7_S	-1.1013	0.114084	15.5485	5.7774e-08	6.36788e-07	6.19601
925	PF3D7_0612700	6-cysteine protein	C6KSX0	3D7_NS-3D7_S	-1.10001	0.133596	15.5487	4.67194e-07	3.5914e-06	5.44474
2515	PF3D7_0104200	StAR-related lipid transfer protein	Q8I298	3D7_NS-3D7_S	-1.08728	0.110122	14.5984	7.53874e-08	8.01701e-07	6.09599
883	PF3D7_0610400	histone H3	C6KSV0	3D7_NS-3D7_S	-1.0831	0.104197	15.4167	2.29838e-08	2.89519e-07	6.53832
307	PF3D7_0518200	SWIB/MDM2 domain-containing protein, putative	C0H4E7	3D7_NS-3D7_S	-1.0807	0.0906121	15.5485	3.12586e-09	5.78477e-08	7.23771
9001	PF3D7_0723800	conserved Plasmodium protein, unknown function	Q8IBL5	3D7_NS-3D7_S	-1.0781	0.164421	23.5487	9.67208e-07	6.53084e-06	5.18503
9121	PF3D7_1127500	protein disulfide isomerase, putative	Q8II88	3D7_NS-3D7_S	-1.07379	0.0915493	22.5487	4.49291e-11	1.49664e-09	8.82488
1555	PF3D7_0207700	serine repeat antigen 4	O96164	3D7_NS-3D7_S	-1.06977	0.111809	9.02111	5.0758e-06	2.67909e-05	4.57201
4645	PF3D7_0821000	conserved Plasmodium protein, unknown function	Q8IB44	3D7_NS-3D7_S	-1.06658	0.102872	15.5493	2.19037e-08	2.78251e-07	6.55556
5419	PF3D7_1346100	protein transport protein SEC61 subunit alpha	Q8IDN6	3D7_NS-3D7_S	-1.06622	0.110486	14.8836	8.52739e-08	8.75517e-07	6.05774
9253	PF3D7_1422500	ERAD-associated E3 ubiquitin-protein ligase HRD1	Q8ILM8	3D7_NS-3D7_S	-1.06328	0.120571	22.5487	9.1656e-09	1.36032e-07	6.86636
6715	PF3D7_1113300	UDP-galactose transporter, putative	Q8IIM9	3D7_NS-3D7_S	-1.06073	0.0857065	23.5487	8.58031e-12	5.14475e-10	9.28864
4897	PF3D7_0720700	phosphoinositide-binding protein, putative	Q8IBP4	3D7_NS-3D7_S	-1.06055	0.101162	15.5487	1.88203e-08	2.47641e-07	6.60618
2251	PF3D7_0419400	conserved Plasmodium protein, unknown function	Q8I1P3	3D7_NS-3D7_S	-1.05895	0.0798927	23.5487	2.07451e-12	1.63668e-10	9.78604
2479	PF3D7_0106800	ras-related protein Rab-5C	Q8I274	3D7_NS-3D7_S	-1.05737	0.0878465	22.5487	2.70767e-11	1.06811e-09	8.97139
4987	PF3D7_0714000	histone H2B variant	Q8IBV7	3D7_NS-3D7_S	-1.03821	0.113236	15.5484	1.15001e-07	1.06412e-06	5.97301
1987	PF3D7_1353600	ER lumen protein retaining receptor	Q76NM1	3D7_NS-3D7_S	-1.02763	0.130582	15.5486	8.30221e-07	5.70872e-06	5.24346
2227	PF3D7_0511200	stearoyl-CoA desaturase	Q8I0W9	3D7_NS-3D7_S	-1.02657	0.134163	15.5489	1.18047e-06	7.76105e-06	5.11008
5347	PF3D7_1352500	thioredoxin-related protein, putative	Q8IDH5	3D7_NS-3D7_S	-1.02652	0.157845	17.7574	4.36884e-06	2.36422e-05	4.62631
4501	PF3D7_0811600	conserved Plasmodium protein, unknown function	Q8IAV1	3D7_NS-3D7_S	-1.00899	0.12468	15.5486	5.8277e-07	4.26133e-06	5.37046
6229	PF3D7_1138000	conserved Plasmodium protein, unknown function	Q8IHY4	3D7_NS-3D7_S	-1.00796	0.077427	9.54866	2.15225e-07	1.81248e-06	5.74173
9109	PF3D7_1143200	DnaJ protein, putative	Q8IHT4	3D7_NS-3D7_S	-0.997346	0.123403	15.5487	5.92495e-07	4.31141e-06	5.36538
6349	PF3D7_1131100	serpentine receptor, putative	Q8II53	3D7_NS-3D7_S	-0.996699	0.129168	31.5487	9.34965e-09	1.37403e-07	6.862
4639	PF3D7_0819600	conserved Plasmodium protein, unknown function	Q8IB31	3D7_NS-3D7_S	-0.996072	0.100416	15.5486	4.00246e-08	4.68726e-07	6.32908
295	PF3D7_0504800	conserved Plasmodium protein, unknown function	C0H4C4	3D7_NS-3D7_S	-0.992933	0.0958698	9.5484	1.67313e-06	1.05379e-05	4.97725
6619	PF3D7_1117300	conserved Plasmodium protein, unknown function	Q8IIJ4	3D7_NS-3D7_S	-0.991258	0.171466	15.5484	3.14602e-05	0.000130273	3.88515
5239	PF3D7_1358700	HVA22-like protein, putative	Q8IDB8	3D7_NS-3D7_S	-0.987404	0.171157	15.5482	3.21869e-05	0.00013255	3.87762
8635	PF3D7_0207500	serine repeat antigen 6	Q9TY96	3D7_NS-3D7_S	-0.98278	0.139409	17.6888	1.55984e-06	9.92941e-06	5.00308
2317	PF3D7_0413500	phosphoglucomutase-2	Q8I1V2	3D7_NS-3D7_S	-0.976276	0.169968	15.5484	3.37454e-05	0.000137986	3.86017
2719	PF3D7_0919400	protein disulfide isomerase	Q8I2V9	3D7_NS-3D7_S	-0.970922	0.0729154	6.56109	5.42369e-06	2.85267e-05	4.54475
1873	PF3D7_0320900	histone H2A variant, putative	O97320	3D7_NS-3D7_S	-0.965233	0.0812108	15.5487	3.28138e-09	5.99853e-08	7.22196
7315	PF3D7_1010300	succinate dehydrogenase subunit 4, putative	Q8IJU2	3D7_NS-3D7_S	-0.951899	0.102795	22.5487	3.82987e-09	6.75409e-08	7.17043
2953	PF3D7_0904900	copper-transporting ATPase	Q8I3A0	3D7_NS-3D7_S	-0.947152	0.158965	23.5487	4.0766e-06	2.23023e-05	4.65165
5875	PF3D7_1312600	2-oxoisovalerate dehydrogenase subunit alpha,mitochondrial, putative	Q8IEJ6	3D7_NS-3D7_S	-0.938931	0.129054	13.8322	4.35417e-06	2.36422e-05	4.62631
3037	PF3D7_0532100	early transcribed membrane protein 5	Q8I3F3	3D7_NS-3D7_S	-0.936966	0.0854257	22.5487	1.64174e-10	4.39459e-09	8.35708
7669	PF3D7_1459400	conserved Plasmodium protein, unknown function	Q8IKN7	3D7_NS-3D7_S	-0.921899	0.101902	15.5487	1.37197e-07	1.22416e-06	5.91216
229	PF3D7_0314000	co-chaperone p23	C0H473	3D7_NS-3D7_S	-0.911026	0.120495	23.5487	9.56115e-08	9.55354e-07	6.01984
6271	PF3D7_1135900	3-oxo-5-alpha-steroid 4-dehydrogenase, putative	Q8II05	3D7_NS-3D7_S	-0.905494	0.104286	23.5487	8.41425e-09	1.30993e-07	6.88275
7027	PF3D7_1028700	merozoite TRAP-like protein	Q8IJB7	3D7_NS-3D7_S	-0.891355	0.102349	9.54866	7.5686e-06	3.81998e-05	4.41794
8005	PF3D7_1438100	secretory complex protein 62	Q8IL86	3D7_NS-3D7_S	-0.89038	0.0762715	11.1033	1.41033e-07	1.25094e-06	5.90276
6835	PF3D7_1105300	conserved Plasmodium protein, unknown function	Q8IIU9	3D7_NS-3D7_S	-0.888039	0.107819	15.5486	4.65347e-07	3.5914e-06	5.44474
4699	PF3D7_0823800	DnaJ protein, putative	Q8IB72	3D7_NS-3D7_S	-0.884274	0.08907	17.9806	1.00868e-08	1.45385e-07	6.83748
5659	PF3D7_1329000	DNA-directed RNA polymerase III subunit RPC1,putative	Q8IE49	3D7_NS-3D7_S	-0.881123	0.0776816	15.5487	6.32253e-09	1.03016e-07	6.9871
6691	PF3D7_1115200	SET domain protein, putative	Q8IIL1	3D7_NS-3D7_S	-0.877956	0.106453	23.5487	2.11811e-08	2.74698e-07	6.56115
1471	PF3D7_0316700	HVA22/TB2/DP1 family protein, putative	O77388	3D7_NS-3D7_S	-0.874746	0.0786602	22.5487	1.26018e-10	3.49818e-09	8.45616
277	PF3D7_0416400	histone acetyltransferase, putative	C0H4A7	3D7_NS-3D7_S	-0.871371	0.100188	23.5487	8.16238e-09	1.28794e-07	6.89011
2353	PF3D7_0404900	6-cysteine protein	Q8I1Y0	3D7_NS-3D7_S	-0.866794	0.108784	15.5488	7.09544e-07	5.01701e-06	5.29955
3229	PF3D7_0519200	V-type proton ATPase 16 kDa proteolipid subunit	Q8I3R7	3D7_NS-3D7_S	-0.862055	0.100522	29.5487	1.63343e-09	3.30881e-08	7.48033
2491	PF3D7_0105300	cyclase-associated protein	Q8I288	3D7_NS-3D7_S	-0.854524	0.0953945	12.0631	1.11587e-06	7.46736e-06	5.12683
6025	PF3D7_0423700	early transcribed membrane protein 4	Q8IFM9	3D7_NS-3D7_S	-0.848452	0.150691	23.5487	9.10487e-06	4.51095e-05	4.34573
4237	PF3D7_1202200	mitochondrial phosphate carrier protein	Q8I623	3D7_NS-3D7_S	-0.842022	0.144206	15.5489	2.82132e-05	0.000118797	3.9252
6751	PF3D7_1108600	endoplasmic reticulum-resident calcium binding protein	Q8IIR7	3D7_NS-3D7_S	-0.839791	0.104867	17.6345	2.78844e-07	2.33512e-06	5.63169
1411	PF3D7_0310400	parasite-infected erythrocyte surface protein	O77361	3D7_NS-3D7_S	-0.828507	0.139113	5.54866	0.00132728	0.0032563	2.48728
6679	PF3D7_1115600	peptidyl-prolyl cis-trans isomerase	Q8IIK8	3D7_NS-3D7_S	-0.826974	0.125709	18.0718	3.45391e-06	1.96114e-05	4.70749
3961	PF3D7_1223400	phospholipid-transporting ATPase, putative	Q8I5I3	3D7_NS-3D7_S	-0.821547	0.129096	13.3667	2.18024e-05	9.53552e-05	4.02066
2569	PF3D7_0934700	UBX domain, putative	Q8I2H1	3D7_NS-3D7_S	-0.820307	0.0932466	23.5487	6.63008e-09	1.06865e-07	6.97116
1345	PF3D7_0303200	HAD superfamily protein, putative	O77317	3D7_NS-3D7_S	-0.817025	0.100522	16.1963	4.14082e-07	3.28417e-06	5.48357
7081	PF3D7_1025000	formin 2, putative	Q8IJF4	3D7_NS-3D7_S	-0.811127	0.0704162	15.5488	5.09506e-09	8.58146e-08	7.06644
1255	PF3D7_1018200	serine/threonine protein phosphatase 8,putative	C6S3C9	3D7_NS-3D7_S	-0.810249	0.0994252	16.5487	3.43339e-07	2.79709e-06	5.55329
1477	PF3D7_0316600	formate-nitrite transporter	O77389	3D7_NS-3D7_S	-0.804747	0.146839	16.8225	4.21538e-05	0.000165415	3.78143
1945	PF3D7_0916100	thioredoxin 3	Q4VWQ3	3D7_NS-3D7_S	-0.80202	0.123689	15.5487	8.66188e-06	4.31367e-05	4.36515
1465	PF3D7_0317300	conserved Plasmodium protein, unknown function	O77384	3D7_NS-3D7_S	-0.801297	0.129918	23.5487	2.45335e-06	1.47638e-05	4.8308
6769	PF3D7_1107800	transcription factor with AP2 domain	Q8IIS4	3D7_NS-3D7_S	-0.793694	0.0731857	15.5492	1.17949e-08	1.65573e-07	6.78101
2629	PF3D7_0927300	fumarate hydratase, putative	Q8I2N6	3D7_NS-3D7_S	-0.787784	0.130471	15.5486	1.94832e-05	8.65604e-05	4.06268
6097	PF3D7_1147900	conserved Plasmodium protein, unknown function	Q8IHP2	3D7_NS-3D7_S	-0.780915	0.0666974	22.5487	4.651e-11	1.51562e-09	8.81941
1189	PF3D7_0628300	choline/ethanolaminephosphotransferase,putative	C6KTB9	3D7_NS-3D7_S	-0.780567	0.118676	15.5487	7.33851e-06	3.71636e-05	4.42988
5131	PF3D7_1367500	NADH-cytochrome b5 reductase, putative	Q8ID33	3D7_NS-3D7_S	-0.77267	0.138544	15.5489	4.63113e-05	0.000178919	3.74734
4573	PF3D7_0815500	conserved Plasmodium protein, unknown function	Q8IAZ2	3D7_NS-3D7_S	-0.762539	0.13559	16.5487	3.35696e-05	0.000137865	3.86055
4999	PF3D7_0710600	60S ribosomal protein L34	Q8IBY4	3D7_NS-3D7_S	-0.762001	0.137253	11.3497	0.000153717	0.000502009	3.29929
7015	PF3D7_1029400	LEM3/CDC50 family protein, putative	Q8IJB1	3D7_NS-3D7_S	-0.761228	0.0992868	23.5487	7.54102e-08	8.01701e-07	6.09599
7507	PF3D7_1471200	inorganic anion exchanger, inorganic anion antiporter	Q8IKC7	3D7_NS-3D7_S	-0.760518	0.142331	15.5483	7.26333e-05	0.000264265	3.57796
6697	PF3D7_1113800	conserved Plasmodium membrane protein, unknown function	Q8IIM4	3D7_NS-3D7_S	-0.76006	0.0630776	23.5487	1.48315e-11	7.4108e-10	9.13014
439	PF3D7_0816400	conserved Plasmodium protein, unknown function	C0H4U9	3D7_NS-3D7_S	-0.759537	0.071513	22.5487	3.02896e-10	7.44329e-09	8.12823
7699	PF3D7_1457000	signal peptide peptidase	Q8IKQ9	3D7_NS-3D7_S	-0.748244	0.0765929	22.5487	1.44423e-09	3.00681e-08	7.52189
4933	PF3D7_0717500	calcium-dependent protein kinase 4	Q8IBS5	3D7_NS-3D7_S	-0.723345	0.0597748	22.5487	2.43757e-11	1.01498e-09	8.99354
2101	PF3D7_1223100	cAMP-dependent protein kinase regulatory subunit	Q7KQK0	3D7_NS-3D7_S	-0.720871	0.0966329	15.5487	1.61736e-06	1.02296e-05	4.99014
7501	PF3D7_1471400	diacylglycerol kinase, putative	Q8IKC5	3D7_NS-3D7_S	-0.717393	0.105632	15.5504	5.03264e-06	2.6657e-05	4.57419
2707	PF3D7_0919900	regulator of chromosome condensation, putative	Q8I2V4	3D7_NS-3D7_S	-0.716416	0.0693445	9.54865	1.71009e-06	1.06809e-05	4.97139
8119	PF3D7_1431600	ATP-specific succinyl-CoA synthetase beta subunit, putative	Q8ILE9	3D7_NS-3D7_S	-0.713457	0.124552	15.5486	3.47594e-05	0.000140443	3.8525
1969	PF3D7_0406200	sexual stage-specific protein precursor	Q6ZMA7	3D7_NS-3D7_S	-0.710769	0.270775	17.9836	0.0171824	0.0306259	1.51391
7849	PF3D7_1446700	conserved Plasmodium protein, unknown function	Q8IL06	3D7_NS-3D7_S	-0.709107	0.0847105	23.5487	1.6258e-08	2.17596e-07	6.66235
2875	PF3D7_0909600	conserved Plasmodium protein, unknown function	Q8I356	3D7_NS-3D7_S	-0.70175	0.0584518	31.5487	2.66372e-13	3.23338e-11	10.4903
5647	PF3D7_1328300	conserved Plasmodium protein, unknown function	Q8IE43	3D7_NS-3D7_S	-0.700996	0.0857852	15.5487	5.1489e-07	3.89808e-06	5.40915
5749	PF3D7_1322000	adenosine-diphosphatase, putative	Q8IE96	3D7_NS-3D7_S	-0.695445	0.0669065	17.3678	7.05989e-09	1.12583e-07	6.94853
8425	PF3D7_1410700	conserved Plasmodium protein, unknown function	Q8ILY8	3D7_NS-3D7_S	-0.694884	0.0959613	15.5487	2.32937e-06	1.425e-05	4.84619
4105	PF3D7_1212500	glycerol-3-phosphate 1-O-acyltransferase	Q8I5S7	3D7_NS-3D7_S	-0.690233	0.124623	15.5495	4.98437e-05	0.000189634	3.72208
5011	PF3D7_0710100	conserved Plasmodium protein, unknown function	Q8IBY9	3D7_NS-3D7_S	-0.685219	0.168817	23.5487	0.000467862	0.00131089	2.88243
5431	PF3D7_1345100	thioredoxin 2	Q8IDP4	3D7_NS-3D7_S	-0.682923	0.232077	14.9463	0.0101135	0.0195363	1.70916
1603	PF3D7_0212400	conserved Plasmodium membrane protein, unknown function	O96204	3D7_NS-3D7_S	-0.676508	0.163314	29.7332	0.000261328	0.000788192	3.10337
7831	PF3D7_1447700	conserved Plasmodium protein, unknown function	Q8IKZ8	3D7_NS-3D7_S	-0.672335	0.0941064	15.5487	2.74377e-06	1.60036e-05	4.79578
2035	PF3D7_0106300	calcium-transporting ATPase	Q76NN8	3D7_NS-3D7_S	-0.670049	0.116938	15.5483	3.46459e-05	0.000140443	3.8525
1879	PF3D7_0320100	protein transport protein SEC22	O97323	3D7_NS-3D7_S	-0.66689	0.10423	23.5487	1.41057e-06	9.07599e-06	5.04211
7471	PF3D7_1474600	conserved Plasmodium membrane protein, unknown function	Q8IK92	3D7_NS-3D7_S	-0.664534	0.0808949	22.5487	3.1512e-08	3.74893e-07	6.42609
943	PF3D7_0613800	transcription factor with AP2 domain	C6KSY0	3D7_NS-3D7_S	-0.65717	0.135977	15.5486	0.000198579	0.000625357	3.20387
6127	PF3D7_1144900	ras-related protein Rab-6	Q8IHR8	3D7_NS-3D7_S	-0.656656	0.0774758	15.549	3.21828e-07	2.6653e-06	5.57425
5617	PF3D7_1331300	signal peptidase 21 kDa subunit	Q8IE14	3D7_NS-3D7_S	-0.654139	0.0784678	22.5487	2.44791e-08	3.00772e-07	6.52176
6211	PF3D7_1138800	WD repeat-containing protein, putative	Q8IHX6	3D7_NS-3D7_S	-0.649231	0.116198	22.5477	1.17986e-05	5.61249e-05	4.25084
8035	PF3D7_1437000	N-acetyltransferase, putative	Q8IL96	3D7_NS-3D7_S	-0.648921	0.0656676	15.5487	4.21356e-08	4.85856e-07	6.31349
8335	PF3D7_1416100	protein SEY1, putative	Q8ILT5	3D7_NS-3D7_S	-0.6451	0.138726	16.9976	0.000229308	0.000704372	3.1522
4255	PF3D7_0204200	conserved Plasmodium protein, unknown function	Q8I665	3D7_NS-3D7_S	-0.643965	0.101163	15.5488	1.07148e-05	5.18114e-05	4.28557
5575	PF3D7_1333300	transmembrane protein Tmp21 homologue, putative	Q8IDZ5	3D7_NS-3D7_S	-0.635831	0.113019	16.4908	3.38751e-05	0.000137986	3.86017
7897	PF3D7_1444300	1-acyl-sn-glycerol-3-phosphate acyltransferase,putative	Q8IL28	3D7_NS-3D7_S	-0.633911	0.0976746	17.4436	4.89254e-06	2.60068e-05	4.58491
6301	PF3D7_1134100	protein disulfide isomerase	Q8II23	3D7_NS-3D7_S	-0.632104	0.0835637	15.5487	1.3617e-06	8.8363e-06	5.05373
9193	PF3D7_1469200	shewanella-like protein phosphatase 1, putative	Q8IKE5	3D7_NS-3D7_S	-0.631624	0.0686418	15.5487	1.09595e-07	1.02554e-06	5.98905
2239	PF3D7_0504600	2-oxoisovalerate dehydrogenase subunit beta,mitochondrial, putative	Q8I0X1	3D7_NS-3D7_S	-0.630183	0.0699749	5.54866	0.000161973	0.0005244	3.28034
8599	PF3D7_0320700	signal peptidase complex subunit SPC2, putative	Q9NFA0	3D7_NS-3D7_S	-0.629101	0.0869948	15.5487	2.36817e-06	1.4372e-05	4.84248
3295	PF3D7_0515700	glideosome-associated protein 40, putative	Q8I3V1	3D7_NS-3D7_S	-0.629041	0.185275	23.5487	0.00243027	0.00552804	2.25743
6277	PF3D7_1135400	conserved Plasmodium protein, unknown function	Q8II11	3D7_NS-3D7_S	-0.628182	0.0618096	15.5487	2.878e-08	3.47912e-07	6.45853
4051	PF3D7_1215900	serpentine receptor, putative	Q8I5P8	3D7_NS-3D7_S	-0.626776	0.100148	22.5487	2.39591e-06	1.44817e-05	4.83918
8113	PF3D7_1431700	60S ribosomal protein L14, putative	Q8ILE8	3D7_NS-3D7_S	-0.624918	0.0946885	17.4537	3.94659e-06	2.183e-05	4.66095
5275	PF3D7_1356100	conserved Plasmodium protein, unknown function	Q8IDE1	3D7_NS-3D7_S	-0.624687	0.0690283	22.5487	5.78757e-09	9.63953e-08	7.01594
265	PF3D7_0414900	armadillo-domain containing rhoptry protein	C0H4A5	3D7_NS-3D7_S	-0.624346	0.15532	15.5487	0.00104284	0.00263795	2.57873
6859	PF3D7_1104300	conserved Plasmodium protein, unknown function	Q8IIV9	3D7_NS-3D7_S	-0.621244	0.100915	22.5487	3.04603e-06	1.76293e-05	4.75376
8389	PF3D7_1413900	DnaJ protein, putative	Q8ILV6	3D7_NS-3D7_S	-0.619808	0.102595	15.5487	1.93647e-05	8.65604e-05	4.06268
391	PF3D7_0713700	conserved Plasmodium protein, unknown function	C0H4M7	3D7_NS-3D7_S	-0.617445	0.102376	15.5486	1.97314e-05	8.69922e-05	4.06052
7777	PF3D7_1451800	sortilin	Q8IKV8	3D7_NS-3D7_S	-0.616758	0.133907	18.1278	0.000215704	0.00066806	3.17518
7855	PF3D7_1446600	centrin-2	Q8IL07	3D7_NS-3D7_S	-0.615237	0.113072	17.6954	3.82971e-05	0.000152274	3.81737
667	PF3D7_1340700	ras-related protein Rab-11B	C0H5G2	3D7_NS-3D7_S	-0.613744	0.0725152	22.5487	1.88333e-08	2.47641e-07	6.60618
7435	PF3D7_1002900	conserved Plasmodium protein, unknown function	Q8IK07	3D7_NS-3D7_S	-0.612336	0.0854563	15.5487	2.64752e-06	1.55632e-05	4.8079
2791	PF3D7_0914700	transporter, putative	Q8I305	3D7_NS-3D7_S	-0.611213	0.0925081	15.5492	6.95963e-06	3.57277e-05	4.447
1525	PF3D7_0202500	early transcribed membrane protein 2	O96128	3D7_NS-3D7_S	-0.606313	0.229293	15.5486	0.0179893	0.0318747	1.49655
4435	PF3D7_0806800	vacuolar proton translocating ATPase subunit A,putative	Q8IAQ8	3D7_NS-3D7_S	-0.604167	0.100589	15.5487	2.06598e-05	9.08183e-05	4.04183
6061	PF3D7_0422100	transmembrane emp24 domain-containing protein,putative	Q8IFP5	3D7_NS-3D7_S	-0.602468	0.0913276	18.0601	3.34204e-06	1.9121e-05	4.71849
4357	PF3D7_1109900	60S ribosomal protein L36	Q8I713	3D7_NS-3D7_S	-0.591825	0.335482	17.6065	0.095057	0.137582	0.861438
85	PF3D7_1021400	endomembrane protein 70, putative	A0A143ZZU2	3D7_NS-3D7_S	-0.591614	0.122811	15.5499	0.000204872	0.000637145	3.19576
2965	PF3D7_0904700	bacterial histone-like protein	Q8I3A2	3D7_NS-3D7_S	-0.590953	0.0734421	16.8041	3.6573e-07	2.94747e-06	5.53055
6745	PF3D7_1108700	heat shock protein DnaJ homologue Pfj2	Q8IIR6	3D7_NS-3D7_S	-0.586976	0.0792505	16.2431	1.35473e-06	8.82929e-06	5.05407
4615	PF3D7_0817900	high mobility group protein B2	Q8IB14	3D7_NS-3D7_S	-0.586194	0.0736221	15.5487	7.16162e-07	5.04003e-06	5.29757
2911	PF3D7_0907400	ATP-dependent protease ATPase subunit ClpY	Q8I377	3D7_NS-3D7_S	-0.582616	0.061744	31.5487	1.05856e-10	3.14704e-09	8.5021
7447	PF3D7_1001600	alpha/beta hydrolase, putative	Q8IK20	3D7_NS-3D7_S	-0.581227	0.0934009	29.5487	7.98963e-07	5.5191e-06	5.25813
4363	PF3D7_1436600	cGMP-dependent protein kinase	Q8I719	3D7_NS-3D7_S	-0.57872	0.0854244	22.5487	7.28355e-07	5.10189e-06	5.29227
2839	PF3D7_0912400	alkaline phosphatase, putative	Q8I328	3D7_NS-3D7_S	-0.578144	0.110838	15.5487	9.30438e-05	0.000329722	3.48185
3709	PF3D7_1237700	conserved protein, unknown function	Q8I546	3D7_NS-3D7_S	-0.575286	0.122136	5.54866	0.00404093	0.008592	2.06591
6115	PF3D7_1145400	dynamin-like protein	Q8IHR4	3D7_NS-3D7_S	-0.575097	0.0846126	17.9415	2.33855e-06	1.425e-05	4.84619
8755	PF3D7_1366800	phosphatidylserine synthase, putative	C0H5K9	3D7_NS-3D7_S	-0.573977	0.130302	15.5487	0.000471929	0.00131736	2.8803
3955	PF3D7_1223700	iron transporter, putative	Q8I5I0	3D7_NS-3D7_S	-0.572906	0.120947	22.5487	9.4067e-05	0.00033178	3.47915
6643	PF3D7_1116500	folate transporter 2	Q8IIK1	3D7_NS-3D7_S	-0.572886	0.0985892	15.5487	2.97463e-05	0.000124552	3.90465
5017	PF3D7_0709700	lysophospholipase, putative	Q8IBZ2	3D7_NS-3D7_S	-0.567202	0.107271	16.893	6.15759e-05	0.000229607	3.63901
2725	PF3D7_0919100	DnaJ protein, putative	Q8I2W2	3D7_NS-3D7_S	-0.565598	0.0652428	17.193	1.10054e-07	1.02554e-06	5.98905
1105	PF3D7_0623500	superoxide dismutase [Fe]	C6KT71	3D7_NS-3D7_S	-0.562073	0.0884656	15.5487	1.09499e-05	5.27778e-05	4.27755
7717	PF3D7_1456500	conserved Plasmodium protein, unknown function	Q8IKR4	3D7_NS-3D7_S	-0.561731	0.115099	18.0039	0.000120275	0.000409756	3.38747
2599	PF3D7_0932200	profilin, putative	Q8I2J4	3D7_NS-3D7_S	-0.560677	0.118273	15.5483	0.000239041	0.000729782	3.13681
685	PF3D7_1344200	heat shock protein 110, putative	C0H5H0	3D7_NS-3D7_S	-0.560637	0.139483	15.5486	0.00104357	0.00263795	2.57873
319	PF3D7_0519700	conserved Plasmodium protein, unknown function	C0H4F1	3D7_NS-3D7_S	-0.558387	0.129948	29.4651	0.00017297	0.000555209	3.25554
7387	PF3D7_1004500	conserved Plasmodium protein, unknown function	Q8IJZ2	3D7_NS-3D7_S	-0.557137	0.0935135	15.5487	2.26032e-05	9.76801e-05	4.01019
1453	PF3D7_0317700	CPSF	O77380	3D7_NS-3D7_S	-0.555769	0.0717069	23.5487	6.26324e-08	6.80334e-07	6.16728
4333	PF3D7_0731600	acyl-CoA synthetase	Q8I6Z1	3D7_NS-3D7_S	-0.553097	0.0884599	17.8291	7.04722e-06	3.59312e-05	4.44453
7237	PF3D7_1013300	conserved Plasmodium protein, unknown function	Q8IJR2	3D7_NS-3D7_S	-0.545821	0.114635	15.5486	0.000229212	0.000704372	3.1522
1777	PF3D7_0306400	FAD-dependent glycerol-3-phosphate dehydrogenase, putative	O97245	3D7_NS-3D7_S	-0.544585	0.0709226	15.5484	1.13004e-06	7.52857e-06	5.12329
3049	PF3D7_0529900	RING zinc finger protein, putative	Q8I3G9	3D7_NS-3D7_S	-0.542509	0.120068	15.5487	0.000374589	0.00109031	2.96245
3595	PF3D7_1246800	signal recognition particle receptor, beta subunit	Q8I4W4	3D7_NS-3D7_S	-0.535025	0.0744576	16.9271	1.56327e-06	9.92941e-06	5.00308
397	PF3D7_0805700	serine/threonine protein kinase, FIKK family	C0H4R8	3D7_NS-3D7_S	-0.534592	0.0447832	23.5487	1.79465e-11	8.15204e-10	9.08873
5695	PF3D7_1325400	conserved Plasmodium protein, unknown function	Q8IE65	3D7_NS-3D7_S	-0.532863	0.061483	23.5487	8.70014e-09	1.31732e-07	6.88031
9073	PF3D7_1342100	aconitate hydratase	Q8IDR8	3D7_NS-3D7_S	-0.531204	0.0699073	22.5487	1.16763e-07	1.07379e-06	5.96908
8707	PF3D7_1110700	actin-like protein, putative	A0A143ZXR3	3D7_NS-3D7_S	-0.526796	0.109198	15.5487	0.000202075	0.000633077	3.19854
1405	PF3D7_0310500	ATP-dependent RNA helicase DHX57, putative	O77360	3D7_NS-3D7_S	-0.524268	0.0661873	22.5487	5.8478e-08	6.39843e-07	6.19393
3175	PF3D7_0523400	DnaJ protein, putative	Q8I3N0	3D7_NS-3D7_S	-0.524244	0.068459	15.549	1.1687e-06	7.71751e-06	5.11252
205	PF3D7_1472200	histone deacetylase, putative	A0A144A4T0	3D7_NS-3D7_S	-0.523483	0.0924764	22.5487	9.88716e-06	4.84341e-05	4.31485
3199	PF3D7_0520400	conserved Plasmodium protein, unknown function	Q8I3Q6	3D7_NS-3D7_S	-0.523162	0.115194	18.0659	0.000250615	0.00076047	3.11892
6853	PF3D7_1104400	uncharacterized protein	Q8IIV8	3D7_NS-3D7_S	-0.522389	0.0809643	14.8327	1.15061e-05	5.49288e-05	4.2602
9079	PF3D7_1340900	sodium-dependent phosphate transporter	Q8IDS7	3D7_NS-3D7_S	-0.515541	0.0740728	22.5487	4.78886e-07	3.64391e-06	5.43843
3991	PF3D7_1219600	aminophospholipid-transporting P-ATPase	Q8I5L4	3D7_NS-3D7_S	-0.514896	0.0668628	22.5487	9.36536e-08	9.45966e-07	6.02412
6595	PF3D7_1119000	acyl-CoA-binding protein, putative	Q8IIH7	3D7_NS-3D7_S	-0.513231	0.0883774	15.5487	2.99465e-05	0.000125041	3.90295
1717	PF3D7_0303500	spindle pole body protein, putative	O97225	3D7_NS-3D7_S	-0.50346	0.136763	14.4833	0.00234307	0.00535405	2.27132
8467	PF3D7_1409600	conserved Plasmodium protein, unknown function	Q8ILZ9	3D7_NS-3D7_S	-0.502999	0.103148	15.5485	0.000182046	0.000581849	3.23519
4585	PF3D7_0815800	vacuolar protein sorting-associated protein 9,putative	Q8IAZ5	3D7_NS-3D7_S	-0.493907	0.0614743	22.5487	4.60023e-08	5.14383e-07	6.28871
2947	PF3D7_0905100	nucleoporin NUP100/NSP100, putative	Q8I398	3D7_NS-3D7_S	-0.491639	0.103644	16.8587	0.000192156	0.000608969	3.2154
5773	#N/A	#N/A	Q8IEC2	3D7_NS-3D7_S	-0.491562	0.106596	23.5487	0.00011632	0.000398985	3.39904
8161	PF3D7_1426700	phosphoenolpyruvate carboxylase	Q8ILJ7	3D7_NS-3D7_S	-0.48711	0.106356	16.8932	0.000270243	0.000813442	3.08967
4489	PF3D7_0811200	ER membrane protein complex subunit 1, putative	Q8IAU7	3D7_NS-3D7_S	-0.486795	0.0983639	15.5487	0.000157578	0.000512385	3.2904
4063	PF3D7_1214900	conserved Plasmodium membrane protein, unknown function	Q8I5Q7	3D7_NS-3D7_S	-0.48319	0.0850375	25.8303	5.74454e-06	2.98995e-05	4.52434
8875	PF3D7_0402100	Plasmodium exported protein	Q8I205	3D7_NS-3D7_S	-0.48232	0.107508	22.5487	0.000174581	0.000559182	3.25245
2983	PF3D7_0904400	signal peptidase complex subunit 3, putative	Q8I3A5	3D7_NS-3D7_S	-0.481838	0.0686481	22.5487	4.19376e-07	3.30866e-06	5.48035
8239	PF3D7_1421000	conserved Plasmodium protein, unknown function	Q8ILP0	3D7_NS-3D7_S	-0.480236	0.0973403	9.54866	0.000679555	0.00180933	2.74248
973	PF3D7_0616200	kinetochore protein NDC80, putative	C6KT03	3D7_NS-3D7_S	-0.479194	0.0967393	23.5487	4.91754e-05	0.000187567	3.72684
151	PF3D7_1235900	pre-mRNA-splicing factor SYF1, putative	A0A144A2S8	3D7_NS-3D7_S	-0.477588	0.111767	23.5487	0.000273007	0.000820114	3.08613
2167	PF3D7_0204700	hexose transporter	Q7KWJ5	3D7_NS-3D7_S	-0.476366	0.0798011	22.5487	4.73266e-06	2.54274e-05	4.5947
6757	PF3D7_1108500	succinyl-CoA synthetase alpha subunit, putative	Q8IIR8	3D7_NS-3D7_S	-0.476157	0.0474657	22.5487	8.84295e-10	1.94935e-08	7.71011
3133	PF3D7_0526900	transmembrane emp24 domain-containing protein,putative	Q8I3J6	3D7_NS-3D7_S	-0.474293	0.0877284	17.8164	4.02435e-05	0.000159169	3.79814
1807	PF3D7_0307700	conserved Plasmodium protein, unknown function	O97255	3D7_NS-3D7_S	-0.468413	0.0788447	15.5487	2.33232e-05	0.000100464	3.99799
7591	PF3D7_1464700	ATP synthase	Q8IKJ0	3D7_NS-3D7_S	-0.464963	0.103369	17.6718	0.00029006	0.000862699	3.06414
5023	PF3D7_0709000	chloroquine resistance transporter	Q8IBZ9	3D7_NS-3D7_S	-0.46375	0.155216	23.5487	0.00647092	0.0131435	1.88129
955	PF3D7_0614500	60S ribosomal protein L19	C6KSY6	3D7_NS-3D7_S	-0.461512	0.165591	14.8956	0.0138866	0.0256672	1.59062
823	PF3D7_0606200	ubiquitin-conjugating enzyme E2, putative	C6KSR0	3D7_NS-3D7_S	-0.461046	0.0536014	22.5487	1.42148e-08	1.91964e-07	6.71678
4015	PF3D7_1218300	AP-2 complex subunit mu, putative	Q8I5M5	3D7_NS-3D7_S	-0.460699	0.0478147	17.1775	2.42228e-08	3.00083e-07	6.52276
475	PF3D7_0821800	protein transport protein SEC61 subunit beta	C0H4W6	3D7_NS-3D7_S	-0.46056	0.106564	23.5487	0.000241405	0.000735501	3.13342
805	PF3D7_0605800	DNA repair protein RAD50, putative	C6KSQ6	3D7_NS-3D7_S	-0.460288	0.142346	23.5487	0.0035978	0.00778226	2.10889
6091	PF3D7_1148000	serine/threonine protein kinase, putative	Q8IHP1	3D7_NS-3D7_S	-0.457199	0.0922889	15.5487	0.000155995	0.00050834	3.29385
3979	PF3D7_1220900	heterochromatin protein 1	Q8I5K4	3D7_NS-3D7_S	-0.453506	0.10955	15.5488	0.00081372	0.00212874	2.67188
3859	PF3D7_1228800	WD repeat-containing protein, putative	Q8I5D0	3D7_NS-3D7_S	-0.453164	0.0601782	23.5487	1.02341e-07	1.0071e-06	5.99693
4225	PF3D7_1203400	transporter, putative	Q8I611	3D7_NS-3D7_S	-0.453142	0.0611054	23.5487	1.32483e-07	1.18988e-06	5.9245
5065	PF3D7_0704400	phosphoinositide-binding protein, putative	Q8IC26	3D7_NS-3D7_S	-0.449843	0.0699042	15.5484	9.45667e-06	4.64772e-05	4.33276
5149	PF3D7_1366600	signal recognition particle receptor alpha subunit	Q8ID42	3D7_NS-3D7_S	-0.447478	0.0920649	16.9456	0.000148176	0.000487096	3.31239
1651	PF3D7_0215000	acyl-CoA synthetase	O96230	3D7_NS-3D7_S	-0.446081	0.147987	15.549	0.00843923	0.0167112	1.77699
3811	PF3D7_1231100	ras-related protein Rab-2	Q8I5A9	3D7_NS-3D7_S	-0.44467	0.104468	15.5488	0.000639744	0.0017186	2.76483
2473	PF3D7_0107000	centrin-1	Q8I272	3D7_NS-3D7_S	-0.443702	0.0630154	22.5487	3.9901e-07	3.18147e-06	5.49737
697	PF3D7_1352400	conserved Plasmodium protein, unknown function	C0H5I2	3D7_NS-3D7_S	-0.443398	0.102876	17.6178	0.000440686	0.00124924	2.90335
1561	PF3D7_0207800	serine repeat antigen 3	O96165	3D7_NS-3D7_S	-0.442926	0.120195	15.5487	0.00209079	0.00483656	2.31546
1747	PF3D7_0305500	conserved Plasmodium protein, unknown function	O97239	3D7_NS-3D7_S	-0.442002	0.0950918	15.5487	0.000287924	0.000858047	3.06649
1585	PF3D7_0210900	conserved Plasmodium protein, unknown function	O96191	3D7_NS-3D7_S	-0.433217	0.102506	11.0556	0.00140571	0.00342071	2.46588
2065	PF3D7_0512600	ras-related protein Rab-1B	Q7K6A8	3D7_NS-3D7_S	-0.432591	0.0578039	17.7658	6.78794e-07	4.86497e-06	5.31292
1159	PF3D7_0627200	myosin light chain, putative	C6KTA8	3D7_NS-3D7_S	-0.432036	0.0983129	9.54866	0.00150421	0.00358474	2.44554
5917	PF3D7_1310500	conserved protein, unknown function	Q8IEL0	3D7_NS-3D7_S	-0.431357	0.0891778	17.7958	0.000136379	0.000456322	3.34073
2503	PF3D7_0104800	novel putative transporter 1	Q8I291	3D7_NS-3D7_S	-0.430374	0.109344	15.5487	0.00124059	0.00306872	2.51304
6553	PF3D7_1121100	conserved Plasmodium protein, unknown function	Q8IIF6	3D7_NS-3D7_S	-0.426802	0.081083	23.5487	2.26117e-05	9.76801e-05	4.01019
5785	PF3D7_1318800	translocation protein SEC63	Q8IEC8	3D7_NS-3D7_S	-0.426429	0.109336	5.54866	0.00930648	0.0182836	1.73794
127	PF3D7_1246200	actin I	A0A144A1R5	3D7_NS-3D7_S	-0.42571	0.0795309	17.9057	4.43182e-05	0.000171662	3.76533
7705	PF3D7_1456800	V-type H	Q8IKR1	3D7_NS-3D7_S	-0.422432	0.121699	18.106	0.00270699	0.00610192	2.21453
2851	PF3D7_0911200	conserved Plasmodium protein, unknown function	Q8I340	3D7_NS-3D7_S	-0.422066	0.0886207	13.6623	0.000323931	0.000955851	3.01961
2521	PF3D7_0103900	parasite-infected erythrocyte surface protein	Q8I2A1	3D7_NS-3D7_S	-0.420705	0.0928195	15.5487	0.000363952	0.00106141	2.97412
2755	PF3D7_0917900	heat shock protein 70	Q8I2X4	3D7_NS-3D7_S	-0.419719	0.117101	15.5503	0.00257942	0.00584955	2.23288
8287	PF3D7_1419000	conserved Plasmodium protein, unknown function	Q8ILR0	3D7_NS-3D7_S	-0.419507	0.0538677	22.5487	7.76992e-08	8.18162e-07	6.08716
4705	PF3D7_0823900	dicarboxylate/tricarboxylate carrier	Q8IB73	3D7_NS-3D7_S	-0.416974	0.170761	16.1683	0.026467	0.0449744	1.34703
3373	PF3D7_0509100	structural maintenance of chromosomes protein 4,putative	Q8I413	3D7_NS-3D7_S	-0.416848	0.102532	22.5487	0.000493663	0.0013657	2.86465
949	PF3D7_0614300	organic anion transporter	C6KSY4	3D7_NS-3D7_S	-0.416039	0.102192	15.5489	0.000937531	0.00241672	2.61677
1201	PF3D7_0629200	DnaJ protein, putative	C6KTC7	3D7_NS-3D7_S	-0.415209	0.117909	14.8377	0.0031302	0.00690025	2.16114
8785	PF3D7_0629900	sec14-like cytosolic factor or phosphatidylinositol/phosphatidylcholine transfer protein,putative	C6KTD4	3D7_NS-3D7_S	-0.413228	0.0637073	22.5487	1.41074e-06	9.07599e-06	5.04211
6535	PF3D7_1122400	conserved Plasmodium protein, unknown function	Q8IIE2	3D7_NS-3D7_S	-0.41301	0.128956	15.5487	0.00571199	0.0117452	1.93014
3973	PF3D7_1222100	conserved Plasmodium protein, unknown function	Q8I5J2	3D7_NS-3D7_S	-0.412581	0.0876531	8.13535	0.00145968	0.00351214	2.45443
523	PF3D7_0903200	ras-related protein RAB7	C0H516	3D7_NS-3D7_S	-0.410336	0.136236	17.8407	0.00754297	0.0151162	1.82056
2617	PF3D7_0927900	phosphatidylserine decarboxylase	Q8I2N0	3D7_NS-3D7_S	-0.410006	0.0720833	22.5487	9.26133e-06	4.56669e-05	4.3404
7111	PF3D7_1022800	4-hydroxy-3-methylbut-2-en-1-yl diphosphate synthase	Q8IJH7	3D7_NS-3D7_S	-0.409857	0.0993873	9.54865	0.00227685	0.00522788	2.28167
2209	PF3D7_1222300	endoplasmin, putative	Q8I0V4	3D7_NS-3D7_S	-0.40955	0.138795	15.5489	0.00962148	0.0188285	1.72519
1723	PF3D7_0303700	lipoamide acyltransferase component of branched-chain alpha-keto acid dehydrogenase complex	O97227	3D7_NS-3D7_S	-0.405797	0.0745389	22.5487	1.6672e-05	7.59613e-05	4.11941
7837	PF3D7_1447200	conserved Plasmodium protein, unknown function	Q8IL00	3D7_NS-3D7_S	-0.403553	0.0984194	17.6784	0.000694206	0.00183854	2.73553
7255	PF3D7_1012900	autophagy-related protein 18, putative	Q8IJR6	3D7_NS-3D7_S	-0.402391	0.0927431	17.7293	0.000408343	0.00116814	2.9325
3019	PF3D7_0903100	protein RER1, putative	Q8I3B7	3D7_NS-3D7_S	-0.396719	0.107929	15.5487	0.0021317	0.0049236	2.30772
1663	PF3D7_0216400	vacuolar protein sorting-associated protein 45,putative	O96243	3D7_NS-3D7_S	-0.395335	0.0518285	23.5487	8.2296e-08	8.5077e-07	6.07019
2017	PF3D7_1310600	ras-related protein Rab-5B	Q76NM7	3D7_NS-3D7_S	-0.393097	0.0825956	15.5487	0.00023017	0.000705573	3.15146
8479	PF3D7_1409300	DNA damage-inducible protein 1, putative	Q8IM03	3D7_NS-3D7_S	-0.392355	0.054905	15.5487	2.73608e-06	1.60036e-05	4.79578
8611	PF3D7_0306700	membrane magnesium transporter, putative	Q9NLB0	3D7_NS-3D7_S	-0.391952	0.117419	23.5487	0.00279314	0.00626784	2.20288
3451	PF3D7_0505100	trafficking protein particle complex subunit 8,putative	Q8I451	3D7_NS-3D7_S	-0.391761	0.0903296	15.5486	0.000542346	0.00148083	2.82949
7861	PF3D7_1446500	conserved Plasmodium protein, unknown function	Q8IL08	3D7_NS-3D7_S	-0.390585	0.0530106	22.5487	1.93155e-07	1.63581e-06	5.78627
733	PF3D7_1360900	polyadenylate-binding protein, putative	C0H5J5	3D7_NS-3D7_S	-0.388669	0.0618158	15.5485	1.23398e-05	5.81679e-05	4.23532
775	PF3D7_0601900	conserved Plasmodium protein, unknown function	C6KSL9	3D7_NS-3D7_S	-0.388461	0.139414	15.5486	0.0134788	0.025036	1.60143
91	PF3D7_0804500	conserved Plasmodium membrane protein, unknown function	A0A143ZZV5	3D7_NS-3D7_S	-0.387579	0.0713886	15.5487	6.15174e-05	0.000229607	3.63901
331	PF3D7_0611700	60S ribosomal protein L39	C0H4H3	3D7_NS-3D7_S	-0.387224	0.142483	23.5487	0.0121261	0.0228068	1.64194
649	PF3D7_1324700	SNARE protein, putative	C0H5D3	3D7_NS-3D7_S	-0.386019	0.0873453	15.5484	0.000458196	0.00128862	2.88987
3283	PF3D7_0515900	NLI interacting factor-like phosphatase,putative	Q8I3U9	3D7_NS-3D7_S	-0.384835	0.105955	22.5487	0.00142959	0.00346757	2.45997
4243	PF3D7_1201000	Plasmodium exported protein	Q8I635	3D7_NS-3D7_S	-0.383532	0.108791	17.5046	0.00250236	0.00568339	2.24539
7225	PF3D7_1014600	transcriptional coactivator ADA2	Q8IJP9	3D7_NS-3D7_S	-0.378343	0.0989635	29.5487	0.000630882	0.00169783	2.77011
3943	PF3D7_1224000	GTP cyclohydrolase I	Q8I5H7	3D7_NS-3D7_S	-0.374527	0.0842639	16.4132	0.000384715	0.00111626	2.95224
4129	PF3D7_1211200	conserved Plasmodium protein, unknown function	Q8I5T8	3D7_NS-3D7_S	-0.373892	0.0824402	15.5487	0.000361885	0.00105744	2.97574
2635	PF3D7_0927100	conserved Plasmodium protein, unknown function	Q8I2N8	3D7_NS-3D7_S	-0.373787	0.0971623	15.5487	0.00149231	0.00356773	2.44761
1753	PF3D7_0305600	AP endonuclease	O97240	3D7_NS-3D7_S	-0.370221	0.0620964	18.703	1.03905e-05	5.04057e-05	4.29752
3829	PF3D7_1230400	ATP-dependent protease subunit ClpQ	Q8I5B6	3D7_NS-3D7_S	-0.369672	0.0673653	22.5487	1.50069e-05	6.96452e-05	4.15711
991	PF3D7_0617100	AP-2 complex subunit alpha, putative	C6KT12	3D7_NS-3D7_S	-0.369471	0.104345	15.5488	0.00282411	0.00631841	2.19939
9271	PF3D7_0106000	conserved Plasmodium protein, unknown function	B9ZSI3	3D7_NS-3D7_S	-0.369402	0.0729132	9.54866	0.000562398	0.00153071	2.81511
3883	PF3D7_1227600	cyclin related protein, putative	Q8I5E2	3D7_NS-3D7_S	-0.366711	0.0843091	15.5487	0.000528542	0.00144842	2.83911
8383	PF3D7_1414000	26S proteasome regulatory subunit RPN13,putative	Q8ILV5	3D7_NS-3D7_S	-0.365969	0.0554941	22.5488	1.09892e-06	7.3869e-06	5.13154
5791	PF3D7_1318400	structural maintenance of chromosomes protein 2,putative	Q8IED2	3D7_NS-3D7_S	-0.364569	0.0445227	9.54866	1.27935e-05	5.99296e-05	4.22236
3469	PF3D7_0503400	actin-depolymerizing factor 1	Q8I467	3D7_NS-3D7_S	-0.363115	0.108976	15.5483	0.00436431	0.00913701	2.0392
6739	PF3D7_1110200	pre-mRNA-processing factor 6, putative	Q8IIR0	3D7_NS-3D7_S	-0.362731	0.198321	15.5487	0.0866423	0.12733	0.895069
3895	PF3D7_1226900	conserved Plasmodium protein, unknown function	Q8I5E9	3D7_NS-3D7_S	-0.360637	0.0854391	22.5487	0.000336356	0.000986688	3.00582
1549	PF3D7_0207400	serine repeat antigen 7	O96163	3D7_NS-3D7_S	-0.360536	0.0883551	23.5487	0.000443163	0.0012534	2.90191
1393	PF3D7_0311300	phosphatidylinositol 3-and 4-kinase, putative	O77353	3D7_NS-3D7_S	-0.360081	0.0448117	22.5487	4.58982e-08	5.14383e-07	6.28871
9289	PF3D7_1122900	dynein heavy chain, putative	Q8IID4	3D7_NS-3D7_S	-0.359734	0.0674431	15.5487	7.39669e-05	0.000267817	3.57216
8455	PF3D7_1409900	cytidine diphosphate-diacylglycerol synthase	Q8ILZ6	3D7_NS-3D7_S	-0.357938	0.105617	15.5487	0.00387591	0.00829998	2.08092
7621	PF3D7_1462300	conserved Plasmodium protein, unknown function	Q8IKL1	3D7_NS-3D7_S	-0.355668	0.0849167	17.8257	0.000562654	0.00153071	2.81511
7963	PF3D7_1439800	vesicle-associated membrane protein, putative	Q8IL71	3D7_NS-3D7_S	-0.353318	0.121958	17.7639	0.00970069	0.0189414	1.72259
3583	PF3D7_1248500	uncharacterized protein	Q8I4U9	3D7_NS-3D7_S	-0.35307	0.0910195	15.5487	0.00139622	0.00340868	2.46741
6517	PF3D7_1123500	conserved Plasmodium protein, unknown function	Q8IIC8	3D7_NS-3D7_S	-0.352337	0.0822143	15.5486	0.000602664	0.00162481	2.7892
2233	PF3D7_0509000	SNAP protein	Q8I0X0	3D7_NS-3D7_S	-0.350999	0.05548	14.038	1.84687e-05	8.31371e-05	4.08021
3949	PF3D7_1223800	mitochondrial carrier protein, putative	Q8I5H9	3D7_NS-3D7_S	-0.350931	0.145164	9.54867	0.0372985	0.0604437	1.21865
1999	PF3D7_1320600	ras-related protein Rab-11A	Q76NM4	3D7_NS-3D7_S	-0.348903	0.0725609	9.11657	0.000928022	0.0024026	2.61932
5191	PF3D7_1362300	conserved protein, unknown function	Q8ID84	3D7_NS-3D7_S	-0.347541	0.0695582	23.5487	4.41484e-05	0.000171662	3.76533
289	PF3D7_0422000	steroid dehydrogenase, putative	C0H4B9	3D7_NS-3D7_S	-0.347257	0.28081	17.1586	0.232886	0.292375	0.53406
4345	PF3D7_1323500	plasmepsin V	Q8I6Z5	3D7_NS-3D7_S	-0.346048	0.103411	15.5495	0.00423623	0.00893123	2.04909
8371	PF3D7_1414400	serine/threonine protein phosphatase PP1	Q8ILV1	3D7_NS-3D7_S	-0.344794	0.0530788	29.9292	3.55693e-07	2.88208e-06	5.54029
7813	PF3D7_1448300	conserved Plasmodium protein, unknown function	Q8IKZ0	3D7_NS-3D7_S	-0.34452	0.0860395	15.5487	0.00107691	0.00270399	2.568
6181	PF3D7_1142100	conserved Plasmodium protein, unknown function	Q8IHU4	3D7_NS-3D7_S	-0.34438	0.0869552	15.5487	0.0011792	0.00293138	2.53293
259	PF3D7_0409500	conserved Plasmodium protein, unknown function	C0H4A1	3D7_NS-3D7_S	-0.338103	0.0691648	23.5487	5.79145e-05	0.000217035	3.66347
2701	PF3D7_0920700	conserved Plasmodium protein, unknown function	Q8I2U6	3D7_NS-3D7_S	-0.336949	0.0605562	9.54866	0.000282843	0.000844586	3.07336
1615	PF3D7_0212900	Leu/Phe-tRNA protein transferase, putative	O96210	3D7_NS-3D7_S	-0.336428	0.065756	15.5486	0.000113169	0.000389979	3.40896
7351	PF3D7_1008100	conserved Plasmodium protein, unknown function	Q8IJW2	3D7_NS-3D7_S	-0.335856	0.101006	16.5828	0.00411805	0.00871886	2.05954
7657	PF3D7_1460500	conserved Plasmodium protein, unknown function	Q8IKM7	3D7_NS-3D7_S	-0.332406	0.126467	22.5487	0.0151646	0.0274417	1.56159
1123	PF3D7_0624400	conserved Plasmodium protein, unknown function	C6KT80	3D7_NS-3D7_S	-0.332331	0.2278	15.5487	0.164506	0.219195	0.659169
1429	PF3D7_0318900	conserved protein, unknown function	O77369	3D7_NS-3D7_S	-0.329848	0.0752593	15.5486	0.000493802	0.0013657	2.86465
1369	PF3D7_0308900	splicing factor 3B subunit 1, putative	O77327	3D7_NS-3D7_S	-0.329357	0.0707666	13.3299	0.000422613	0.00120437	2.91924
25	PF3D7_0207600	serine repeat antigen 5	A0A143ZWK2	3D7_NS-3D7_S	-0.329316	0.109991	15.5484	0.00880077	0.0173812	1.75992
679	PF3D7_1343900	U4/U6 small nuclear ribonucleoprotein PRP4,putative	C0H5G7	3D7_NS-3D7_S	-0.32904	0.0482916	15.5487	4.84466e-06	2.59362e-05	4.58609
1423	PF3D7_0312800	60S ribosomal protein L26, putative	O77364	3D7_NS-3D7_S	-0.3286	0.100695	16.2916	0.00478873	0.00996986	2.00131
4231	PF3D7_1202900	high mobility group protein B1	Q8I616	3D7_NS-3D7_S	-0.328294	0.0720518	30.1766	8.03542e-05	0.000287472	3.5414
1483	PF3D7_0316500	kinetochore protein NUF2, putative	O77390	3D7_NS-3D7_S	-0.327393	0.0617538	22.5487	2.3563e-05	0.000101206	3.99479
5767	PF3D7_1320000	golgi protein 1	Q8IEB3	3D7_NS-3D7_S	-0.327149	0.083867	15.5486	0.00133455	0.00326345	2.48632
7243	PF3D7_1013200	conserved Plasmodium protein, unknown function	Q8IJR3	3D7_NS-3D7_S	-0.325447	0.0697452	15.5487	0.00027761	0.000832274	3.07973
6067	PF3D7_1149400	Plasmodium exported protein, unknown function	Q8IHM9	3D7_NS-3D7_S	-0.32368	0.101852	22.5487	0.00426328	0.00896306	2.04754
6649	PF3D7_1116400	guanine nucleotide-exchange factor SEC12	Q8IIK2	3D7_NS-3D7_S	-0.321121	0.0793408	15.5487	0.000984846	0.00251496	2.59947
2197	PF3D7_1235700	ATP synthase subunit beta, mitochondrial	Q8I0V2	3D7_NS-3D7_S	-0.319079	0.109783	16.6508	0.0099855	0.0193356	1.71364
8149	PF3D7_1427300	conserved Plasmodium protein, unknown function	Q8ILJ1	3D7_NS-3D7_S	-0.31858	0.0517785	22.5487	3.07012e-06	1.77004e-05	4.75202
5203	#N/A	#N/A	Q8ID90	3D7_NS-3D7_S	-0.317716	0.0598723	15.5487	7.79992e-05	0.000279715	3.55328
8977	PF3D7_1317000	U4/U6.U5 tri-snRNP-associated protein 2,putative	Q8I6Z8	3D7_NS-3D7_S	-0.31725	0.104704	23.5487	0.00585641	0.0119928	1.92108
8095	PF3D7_1433300	chromatin assembly factor 1 P55 subunit,putative	Q8ILD0	3D7_NS-3D7_S	-0.317039	0.0661639	31.5487	3.75131e-05	0.000149554	3.8252
871	PF3D7_0609000	conserved Plasmodium protein, unknown function	C6KST7	3D7_NS-3D7_S	-0.315245	0.0853497	7.04236	0.00763786	0.0152267	1.81739
8125	PF3D7_1430700	NADP-specific glutamate dehydrogenase	Q8ILF7	3D7_NS-3D7_S	-0.314286	0.0909287	15.5486	0.00336804	0.00738112	2.13188
3433	PF3D7_0505700	conserved Plasmodium membrane protein, unknown function	Q8I445	3D7_NS-3D7_S	-0.313996	0.0814519	15.5487	0.00146787	0.00352618	2.4527
4297	PF3D7_1314500	cop-coated vesicle membrane protein p24 precursor, putative	Q8I6T5	3D7_NS-3D7_S	-0.313301	0.0839821	22.5487	0.00112412	0.00280843	2.55154
4447	PF3D7_0807800	26S proteasome regulatory subunit RPN10,putative	Q8IAR6	3D7_NS-3D7_S	-0.313297	0.0469405	10.9391	3.59058e-05	0.000144297	3.84074
2377	PF3D7_0402000	Plasmodium exported protein	Q8I206	3D7_NS-3D7_S	-0.312869	0.145593	15.5488	0.047761	0.0747325	1.12649
6949	PF3D7_1034000	Sec1 family protein, putative	Q8IJ69	3D7_NS-3D7_S	-0.310115	0.0554494	23.5487	9.9913e-06	4.87849e-05	4.31171
691	PF3D7_1345900	kinetochore protein SPC25, putative	C0H5H5	3D7_NS-3D7_S	-0.309882	0.0457009	23.5487	5.71146e-07	4.23072e-06	5.37359
5851	PF3D7_1313000	ubiquitin-like protein nedd8 homologue,putative	Q8IEI4	3D7_NS-3D7_S	-0.305021	0.109645	15.5487	0.013603	0.0251739	1.59905
5053	PF3D7_0705500	inositol-phosphate phosphatase, putative	Q8IC15	3D7_NS-3D7_S	-0.304846	0.0721643	16.862	0.000580227	0.00156713	2.80489
5923	PF3D7_1310000	mitochondrial ATP synthase delta subunit,putative	Q8IEL5	3D7_NS-3D7_S	-0.303888	0.16817	9.54866	0.102308	0.146057	0.835477
6865	PF3D7_1104200	chromatin remodeling protein	Q8IIW0	3D7_NS-3D7_S	-0.30155	0.0601063	15.558	0.000137442	0.000457971	3.33916
8845	PF3D7_0321500	peptidase, putative	O97289	3D7_NS-3D7_S	-0.301524	0.120662	15.5487	0.0240868	0.041549	1.38144
1039	PF3D7_0618500	malate dehydrogenase	C6KT25	3D7_NS-3D7_S	-0.300816	0.0665945	23.5487	0.000147556	0.000486125	3.31325
1243	PF3D7_0630600	conserved Plasmodium protein, unknown function	C6KTE1	3D7_NS-3D7_S	-0.298674	0.0491119	23.5487	3.02174e-06	1.75565e-05	4.75556
9085	PF3D7_1337200	1-deoxy-D-xylulose 5-phosphate synthase	Q8IDW0	3D7_NS-3D7_S	-0.297912	0.0835009	15.5487	0.00266998	0.00602756	2.21986
1045	PF3D7_0618700	trafficking protein particle complex subunit 6A,putative	C6KT27	3D7_NS-3D7_S	-0.294776	0.0969843	5.54866	0.0251863	0.0431477	1.36504
43	PF3D7_1020900	ADP-ribosylation factor	A0A143ZY58	3D7_NS-3D7_S	-0.293699	0.0541154	17.3111	4.25276e-05	0.000166404	3.77884
1213	PF3D7_0629500	amino acid transporter, putative	C6KTD0	3D7_NS-3D7_S	-0.293315	0.0965896	8.10157	0.0159068	0.0285904	1.54378
3931	PF3D7_1224500	histone chaperone ASF1, putative	Q8I5H2	3D7_NS-3D7_S	-0.293103	0.111798	15.5487	0.0188277	0.0331642	1.47933
9049	PF3D7_1354200	inositol-polyphosphate 5-phosphatase, putative	Q8IDF9	3D7_NS-3D7_S	-0.292906	0.0730953	22.5487	0.000570036	0.00154798	2.81024
4027	PF3D7_1217900	uncharacterized protein	Q8I5M9	3D7_NS-3D7_S	-0.29252	0.057704	16.5593	0.000102603	0.000358513	3.44549
2785	PF3D7_0914900	BSD-domain protein, putative	Q8I303	3D7_NS-3D7_S	-0.291943	0.0578906	22.5487	4.43082e-05	0.000171662	3.76533
5269	PF3D7_1356300	ubiquitin-conjugating enzyme, putative	Q8IDD9	3D7_NS-3D7_S	-0.290311	0.120717	14.9437	0.0295961	0.049514	1.30527
6319	PF3D7_1133200	conserved Plasmodium protein, unknown function	Q8II32	3D7_NS-3D7_S	-0.287451	0.086211	18.1545	0.00365739	0.00787706	2.10364
3055	PF3D7_0529800	conserved Plasmodium protein, unknown function	Q8I3H0	3D7_NS-3D7_S	-0.285337	0.0827876	15.5487	0.00343738	0.00750019	2.12493
3307	PF3D7_0513800	ras-related protein Rab-1A	Q8I3W9	3D7_NS-3D7_S	-0.284948	0.0682798	16.7997	0.000652219	0.00174805	2.75745
1891	PF3D7_0301700	Plasmodium exported protein, unknown function	O97336	3D7_NS-3D7_S	-0.282894	0.13933	15.5487	0.059784	0.0911661	1.04017
3103	PF3D7_0527900	RNA helicase 1	Q8I3I8	3D7_NS-3D7_S	-0.282351	0.0684587	23.5487	0.000396913	0.00113979	2.94317
4429	PF3D7_0806500	DnaJ protein, putative	Q8IAQ5	3D7_NS-3D7_S	-0.280906	0.118014	22.5487	0.0261559	0.044605	1.35062
835	PF3D7_0606700	coatomer alpha subunit, putative	C6KSR5	3D7_NS-3D7_S	-0.280269	0.0454455	11.5296	5.73727e-05	0.000215543	3.66647
4651	PF3D7_0821400	conserved Plasmodium protein, unknown function	Q8IB48	3D7_NS-3D7_S	-0.279987	0.0981381	17.5208	0.0107677	0.0205614	1.68695
8107	PF3D7_1432100	voltage-dependent anion-selective channel protein, putative	Q8ILE3	3D7_NS-3D7_S	-0.279619	0.0957381	15.5449	0.0102384	0.0197067	1.70539
5209	PF3D7_1360200	ER membrane protein complex subunit 3, putative	Q8IDA3	3D7_NS-3D7_S	-0.276541	0.0943122	15.5486	0.0099967	0.0193356	1.71364
2347	PF3D7_0405000	ATP-dependent RNA helicase DDX51, putative	Q8I1X9	3D7_NS-3D7_S	-0.275945	0.11622	22.5487	0.0264926	0.0449744	1.34703
241	PF3D7_0322100	RNA triphosphatase	C0H484	3D7_NS-3D7_S	-0.275265	0.080269	9.54866	0.00689203	0.0139047	1.85684
6355	PF3D7_1130700	structural maintenance of chromosomes protein 1,putative	Q8II57	3D7_NS-3D7_S	-0.274818	0.0650784	6.12323	0.00529726	0.0109224	1.96168
2857	PF3D7_0910800	cytosolic Fe-S cluster assembly factor NBP35,putative	Q8I344	3D7_NS-3D7_S	-0.274326	0.0756913	22.5487	0.00145695	0.00351121	2.45454
2077	PF3D7_0807300	ras-related protein Rab-18	Q7K6B0	3D7_NS-3D7_S	-0.273835	0.123936	15.5488	0.0425179	0.0675029	1.17068
8101	PF3D7_1432800	conserved Plasmodium protein, unknown function	Q8ILD4	3D7_NS-3D7_S	-0.271855	0.0762997	23.5487	0.00160983	0.00380021	2.42019
9055	PF3D7_1352800	vacuolar fusion protein MON1, putative	Q8IDH2	3D7_NS-3D7_S	-0.271024	0.0737995	15.5487	0.00214647	0.00495008	2.30539
7483	PF3D7_1473700	nucleoporin NUP116/NSP116, putative	Q8IKA0	3D7_NS-3D7_S	-0.270704	0.0924132	22.5487	0.00763874	0.0152267	1.81739
553	PF3D7_0910900	DNA primase large subunit, putative	C0H531	3D7_NS-3D7_S	-0.266596	0.115204	16.9232	0.0334917	0.05523	1.25782
4189	PF3D7_1205700	targeted glyoxalase II	Q8I5Y8	3D7_NS-3D7_S	-0.264716	0.0765156	23.5487	0.00207564	0.00481638	2.31728
5599	PF3D7_1332600	apurinic/apyrimidinic endonuclease Apn1,putative	Q8IE02	3D7_NS-3D7_S	-0.26424	0.077543	15.548	0.00372843	0.00800704	2.09653
5443	PF3D7_1343700	kelch protein K13	Q8IDQ2	3D7_NS-3D7_S	-0.264183	0.090857	15.5491	0.0105131	0.0201523	1.69568
8449	PF3D7_1410000	ER membrane protein complex subunit 2, putative	Q8ILZ5	3D7_NS-3D7_S	-0.263465	0.0969344	16.8939	0.0146744	0.0268256	1.57145
5353	PF3D7_1351400	60S ribosomal protein L17, putative	Q8IDI5	3D7_NS-3D7_S	-0.263031	0.0900654	15.5487	0.0102412	0.0197067	1.70539
8587	PF3D7_1401800	choline kinase	Q8IM71	3D7_NS-3D7_S	-0.261761	0.120939	15.5486	0.0463663	0.0730074	1.13663
469	PF3D7_0820000	Snf2-related CBP activator, putative	C0H4W3	3D7_NS-3D7_S	-0.260925	0.0644236	23.5487	0.000478295	0.00133017	2.87609
3355	PF3D7_0510500	topoisomerase I	Q8I3Z9	3D7_NS-3D7_S	-0.259596	0.0526391	11.4995	0.000393384	0.00113183	2.94622
3679	PF3D7_1239600	hydroxyethylthiazole kinase	Q8I527	3D7_NS-3D7_S	-0.259088	0.0792495	15.5186	0.00498437	0.0103056	1.98693
5503	PF3D7_1338700	conserved Plasmodium protein, unknown function	Q8IDU6	3D7_NS-3D7_S	-0.258534	0.0610995	15.5487	0.000673716	0.00179698	2.74546
3457	PF3D7_0504400	ATP-dependent helicase, putative	Q8I457	3D7_NS-3D7_S	-0.257355	0.0950377	15.5487	0.0158133	0.0284905	1.5453
811	PF3D7_0605900	long chain polyunsaturated fatty acid elongation enzyme, putative	C6KSQ7	3D7_NS-3D7_S	-0.256823	0.115695	18.1095	0.0394312	0.0632489	1.19895
8953	PF3D7_1233000	elongation factor G	Q8I592	3D7_NS-3D7_S	-0.25608	0.118651	15.5487	0.0469155	0.0736401	1.13289
4267	PF3D7_0202200	EMP1-trafficking protein	Q8I669	3D7_NS-3D7_S	-0.25544	0.166334	15.5487	0.144707	0.196838	0.705891
5137	PF3D7_1367000	suppressor of kinetochore protein 1, putative	Q8ID38	3D7_NS-3D7_S	-0.254913	0.0781347	22.5487	0.00348681	0.00758596	2.11999
6043	PF3D7_0422500	pre-mRNA-splicing helicase BRR2, putative	Q8IFP1	3D7_NS-3D7_S	-0.254337	0.0945479	16.7735	0.0156236	0.0282166	1.5495
5893	PF3D7_1311400	AP-1 complex subunit mu-1	Q8IEK4	3D7_NS-3D7_S	-0.253414	0.0854346	15.5486	0.00932097	0.0182881	1.73783
5995	PF3D7_1304100	DNA ligase I	Q8IES4	3D7_NS-3D7_S	-0.252721	0.0660646	15.5488	0.00156111	0.00369685	2.43217
4141	PF3D7_1210100	syntaxin, Qa-SNARE family	Q8I5U8	3D7_NS-3D7_S	-0.252637	0.0798486	16.8056	0.00573378	0.0117629	1.92949
6439	PF3D7_1126900	small nuclear ribonucleoprotein F, putative	Q8II94	3D7_NS-3D7_S	-0.252305	0.0791658	22.5487	0.00417212	0.00882088	2.05449
499	PF3D7_0827900	protein disulfide isomerase	C0H4Y6	3D7_NS-3D7_S	-0.251616	0.108682	15.5485	0.0346309	0.0569208	1.24473
7585	PF3D7_1464900	ATP-dependent zinc metalloprotease FTSH,putative	Q8IKI9	3D7_NS-3D7_S	-0.251473	0.0661334	22.5487	0.000942583	0.00242355	2.61555
3751	PF3D7_1235300	CCR4-NOT transcription complex subunit 4,putative	Q8I569	3D7_NS-3D7_S	-0.250415	0.111935	18.0166	0.0381546	0.0614986	1.21113
3997	PF3D7_1219100	clathrin heavy chain, putative	Q8I5L6	3D7_NS-3D7_S	-0.250411	0.0564829	15.5487	0.000445329	0.00125715	2.90061
283	PF3D7_0417500	memo-like protein	C0H4B1	3D7_NS-3D7_S	-0.249657	0.0542526	31.5487	6.4756e-05	0.000240271	3.6193
2821	PF3D7_0913400	conserved Plasmodium protein, unknown function	Q8I318	3D7_NS-3D7_S	-0.24965	0.0993649	15.5487	0.0234449	0.0406288	1.39117
6247	PF3D7_1136800	DnaJ protein, putative	Q8IHZ6	3D7_NS-3D7_S	-0.249331	0.107607	15.5487	0.034503	0.0567728	1.24586
5677	PF3D7_1329400	AMP deaminase, putative	Q8IE53	3D7_NS-3D7_S	-0.247472	0.104742	9.54866	0.0408913	0.0652085	1.1857
337	PF3D7_0703600	conserved Plasmodium protein, unknown function	C0H4K2	3D7_NS-3D7_S	-0.244449	0.0584906	9.54866	0.00208971	0.00483656	2.31546
5005	PF3D7_0710200	conserved Plasmodium protein, unknown function	Q8IBY8	3D7_NS-3D7_S	-0.244178	0.0623996	22.5487	0.000718459	0.00188611	2.72443
2149	PF3D7_1401400	early transcribed membrane protein 14.1	Q7KQM5	3D7_NS-3D7_S	-0.241759	0.148807	23.5487	0.117549	0.164371	0.784175
8131	PF3D7_1429800	coatamer beta subunit, putative	Q8ILG6	3D7_NS-3D7_S	-0.24069	0.0398133	16.0428	1.68055e-05	7.63375e-05	4.11726
8203	PF3D7_1423800	vacuolar protein sorting-associated protein 3,putative	Q8ILL4	3D7_NS-3D7_S	-0.239823	0.0888389	15.549	0.0160849	0.0288757	1.53947
7909	PF3D7_1443600	conserved Plasmodium protein, unknown function	Q8IL35	3D7_NS-3D7_S	-0.239523	0.0827344	17.176	0.00998891	0.0193356	1.71364
1183	PF3D7_0628200	eukaryotic translation initiation factor 2-alpha kinase	C6KTB8	3D7_NS-3D7_S	-0.239044	0.0637572	22.5487	0.00107382	0.00270076	2.56851
3403	PF3D7_0507600	cell differentiation protein, putative	Q8I427	3D7_NS-3D7_S	-0.238747	0.0819143	15.5477	0.0103655	0.0198948	1.70126
3607	PF3D7_1245100	kinesin-13, putative	Q8I4Y0	3D7_NS-3D7_S	-0.238529	0.0707497	7.71385	0.0103004	0.0197953	1.70344
6397	PF3D7_1129000	spermidine synthase	Q8II73	3D7_NS-3D7_S	-0.236275	0.132573	17.3527	0.092218	0.134078	0.872641
4549	PF3D7_0814000	60S ribosomal protein L13-2, putative	Q8IAX6	3D7_NS-3D7_S	-0.234743	0.11625	15.5488	0.0610401	0.0927982	1.03246
979	PF3D7_0616800	malate:quinone oxidoreductase, putative	C6KT09	3D7_NS-3D7_S	-0.230788	0.074272	5.54866	0.0231865	0.0402276	1.39548
2281	PF3D7_0415400	coatomer subunit zeta, putative	Q8I1T3	3D7_NS-3D7_S	-0.230168	0.0831279	15.5487	0.0139697	0.0257256	1.58964
613	PF3D7_1306900	U1 small nuclear ribonucleoprotein A, putative	C0H5A4	3D7_NS-3D7_S	-0.229849	0.0603365	16.2798	0.0015	0.00358042	2.44607
1609	PF3D7_0212500	conserved Plasmodium protein, unknown function	O96205	3D7_NS-3D7_S	-0.22941	0.0603499	30.1609	0.000653039	0.00174805	2.75745
7723	PF3D7_1455500	AP-1 complex subunit gamma, putative	Q8IKS3	3D7_NS-3D7_S	-0.22936	0.0566952	15.5487	0.000988648	0.00252038	2.59853
7933	PF3D7_1442900	protein transport protein SEC7, putative	Q8IL42	3D7_NS-3D7_S	-0.227622	0.0473148	15.5491	0.000207567	0.00064419	3.19099
79	PF3D7_1211900	non-SERCA-type Ca2+-transporting P-ATPase	A0A143ZZK9	3D7_NS-3D7_S	-0.226839	0.0998244	18.0801	0.0354992	0.0580298	1.23635
7975	PF3D7_1439100	DEAD/DEAH box helicase, putative	Q8IL78	3D7_NS-3D7_S	-0.22624	0.0999266	9.54866	0.0482313	0.0753897	1.12269
8827	PF3D7_0220600	Plasmodium exported protein	O96278	3D7_NS-3D7_S	-0.226192	0.101707	23.5487	0.0360094	0.0587997	1.23062
5935	PF3D7_1308900	mRNA-decapping enzyme 2, putative	Q8IEM5	3D7_NS-3D7_S	-0.226021	0.095035	10.9046	0.0367955	0.0598876	1.22266
4675	PF3D7_0822600	protein transport protein SEC23	Q8IB60	3D7_NS-3D7_S	-0.225716	0.038244	13.3022	4.75136e-05	0.000182156	3.73956
6583	PF3D7_1119500	AP-4 complex subunit mu, putative	Q8IIH2	3D7_NS-3D7_S	-0.224156	0.0592887	23.5487	0.000938312	0.00241672	2.61677
5965	PF3D7_1306400	26S protease regulatory subunit 10B, putative	Q8IEQ1	3D7_NS-3D7_S	-0.223334	0.0512733	15.549	0.000521902	0.00143284	2.8438
6775	PF3D7_1107400	DNA repair protein RAD51	Q8IIS8	3D7_NS-3D7_S	-0.223021	0.070125	29.5487	0.00344318	0.00750194	2.12483
7807	PF3D7_1448600	SNARE protein, putative	Q8IKY7	3D7_NS-3D7_S	-0.222799	0.0974139	15.5487	0.036577	0.0595966	1.22478
2395	PF3D7_0111900	conserved protein, unknown function	Q8I227	3D7_NS-3D7_S	-0.222548	0.131352	15.549	0.110142	0.15561	0.807962
3619	PF3D7_1244600	ADP-ribosylation factor GTPase-activating protein, putative	Q8I4Y5	3D7_NS-3D7_S	-0.222315	0.0776396	19.0348	0.00993313	0.0192873	1.71473
3001	PF3D7_0903900	60S ribosomal protein L32	Q8I3B0	3D7_NS-3D7_S	-0.222054	0.132601	15.5488	0.114003	0.16001	0.795853
7537	PF3D7_1468800	splicing factor U2AF large subunit, putative	Q8IKE9	3D7_NS-3D7_S	-0.221717	0.0596917	22.5487	0.00116952	0.00291362	2.53557
4285	PF3D7_1345700	isocitrate dehydrogenase [NADP], mitochondrial	Q8I6T2	3D7_NS-3D7_S	-0.221265	0.0667142	14.0689	0.00506171	0.0104511	1.98084
1669	PF3D7_0217100	ATP synthase F1, alpha subunit	O96252	3D7_NS-3D7_S	-0.220657	0.176923	15.5487	0.230787	0.290713	0.536535
8761	PF3D7_0603100	conserved Plasmodium protein, unknown function	C6KSN1	3D7_NS-3D7_S	-0.218488	0.0648953	15.5487	0.00405975	0.00861979	2.0645
8281	PF3D7_1419200	thioredoxin-like protein, putative	Q8ILQ8	3D7_NS-3D7_S	-0.218434	0.11374	15.5486	0.0733324	0.109517	0.960517
4519	PF3D7_0812500	RNA-binding protein, putative	Q8IAW1	3D7_NS-3D7_S	-0.217267	0.0907902	7.32378	0.046421	0.0730168	1.13658
5671	PF3D7_1329300	chromatin assembly factor 1 subunit, putative	Q8IE52	3D7_NS-3D7_S	-0.216529	0.0569143	16.5738	0.00147402	0.00353254	2.45191
6163	PF3D7_1142600	60S ribosomal protein L35ae, putative	Q8IHT9	3D7_NS-3D7_S	-0.216296	0.0869691	31.5487	0.0183674	0.0324679	1.48855
4009	PF3D7_1218500	conserved Plasmodium protein, unknown function	Q8I5M3	3D7_NS-3D7_S	-0.214379	0.123364	17.0017	0.100329	0.143505	0.843134
4711	PF3D7_0824400	nucleoside transporter 2	Q8IB78	3D7_NS-3D7_S	-0.214172	0.0857256	15.5488	0.024115	0.0415498	1.38143
8647	PF3D7_0412000	conserved Plasmodium protein, unknown function	Q9U0H0	3D7_NS-3D7_S	-0.213288	0.0786896	15.5488	0.0157307	0.0283759	1.54705
1573	PF3D7_0210000	secretory complex protein 61 gamma subunit	O96183	3D7_NS-3D7_S	-0.212888	0.0725653	23.5487	0.00734861	0.0147662	1.83073
7153	PF3D7_1021100	conserved Plasmodium protein, unknown function	Q8IJJ2	3D7_NS-3D7_S	-0.210909	0.122891	15.5487	0.105971	0.150427	0.822674
4249	PF3D7_1200700	acyl-CoA synthetase	Q8I638	3D7_NS-3D7_S	-0.210423	0.0784549	22.5487	0.0134427	0.0250007	1.60205
2869	PF3D7_0909900	helicase SKI2W, putative	Q8I353	3D7_NS-3D7_S	-0.209181	0.0996128	28.884	0.0445841	0.0703489	1.15274
6475	PF3D7_1125100	vacuolar membrane protein-related, putative	Q8IIB2	3D7_NS-3D7_S	-0.208942	0.143709	15.5487	0.165852	0.22076	0.656079
1129	PF3D7_0624600	SNF2 helicase, putative	C6KT82	3D7_NS-3D7_S	-0.208869	0.0621414	15.5484	0.00410748	0.00870878	2.06004
13	PF3D7_0608310	sorting assembly machinery 50 kDa subunit,putative	A0A143ZW95	3D7_NS-3D7_S	-0.208816	0.0824091	8.9184	0.0322479	0.0533686	1.27271
739	PF3D7_1361100	protein transport protein Sec24A	C0H5J6	3D7_NS-3D7_S	-0.208141	0.0403451	29.5488	1.54919e-05	7.14532e-05	4.14598
6445	PF3D7_1126500	conserved Plasmodium protein, unknown function	Q8II99	3D7_NS-3D7_S	-0.207395	0.0816413	17.1007	0.0210608	0.0367521	1.43472
6721	PF3D7_1111100	replication factor C subunit 5, putative	Q8IIQ1	3D7_NS-3D7_S	-0.206915	0.0653917	23.5487	0.00425127	0.00895035	2.04816
8293	PF3D7_1418000	ubiquitin fusion degradation protein UFD1,putative	Q8ILR6	3D7_NS-3D7_S	-0.206077	0.0868329	16.4604	0.0301114	0.0502638	1.29874
8695	PF3D7_0407200	peptidyl-tRNA hydrolase 2, putative	Q9U0L4	3D7_NS-3D7_S	-0.20458	0.0728848	23.5487	0.00987636	0.0192154	1.71635
6421	PF3D7_1127600	uncharacterized protein	Q8II87	3D7_NS-3D7_S	-0.204485	0.0745778	16.351	0.0142633	0.0261378	1.58273
2863	PF3D7_0910400	selenide water dikinase, putative	Q8I348	3D7_NS-3D7_S	-0.203293	0.109816	15.5485	0.083228	0.122794	0.910823
8905	PF3D7_0921600	tetratricopeptide repeat family protein,putative	Q8I2T7	3D7_NS-3D7_S	-0.20311	0.0724782	22.5487	0.0102312	0.0197067	1.70539
9163	PF3D7_1012700	NLI interacting factor-like phosphatase,putative	Q8IJR8	3D7_NS-3D7_S	-0.200707	0.0811873	22.5487	0.0214268	0.037304	1.42824
5371	PF3D7_1350200	small nuclear ribonucleoprotein E, putative	Q8IDJ7	3D7_NS-3D7_S	-0.199662	0.0725559	20.3775	0.0121611	0.0228439	1.64123
3763	PF3D7_1234900	conserved Plasmodium protein, unknown function	Q8I573	3D7_NS-3D7_S	-0.195955	0.0463002	5.54866	0.0065346	0.0132549	1.87762
4417	PF3D7_0803700	tubulin gamma chain	Q8IAN7	3D7_NS-3D7_S	-0.19574	0.0409486	24.1797	7.13387e-05	0.000260821	3.58366
1705	PF3D7_0219600	replication factor C subunit 1, putative	O96271	3D7_NS-3D7_S	-0.194887	0.039988	29.7985	3.38084e-05	0.000137986	3.86017
1231	PF3D7_0630300	DNA polymerase epsilon catalytic subunit A,putative	C6KTD8	3D7_NS-3D7_S	-0.193869	0.0710673	22.5487	0.0121194	0.0228068	1.64194
5521	PF3D7_1338100	26S proteasome regulatory subunit RPN3,putative	Q8IDV2	3D7_NS-3D7_S	-0.193563	0.0537813	13.0018	0.00323692	0.00711459	2.14785
7141	PF3D7_1021900	conserved Plasmodium protein	Q8IJI4	3D7_NS-3D7_S	-0.193311	0.0682405	8.91109	0.0198226	0.034794	1.4585
4969	PF3D7_0715600	GTP-binding translation elongation factor tu family protein, putative	Q8IBU4	3D7_NS-3D7_S	-0.193284	0.0684083	22.5487	0.00970447	0.0189414	1.72259
3799	PF3D7_1231600	pre-mRNA-splicing factor ATP-dependent RNA helicase PRP2, putative	Q8I5A4	3D7_NS-3D7_S	-0.189396	0.0751345	23.5487	0.0189115	0.0332727	1.47791
3271	PF3D7_0516400	phosducin-like protein, putative	Q8I3U4	3D7_NS-3D7_S	-0.188734	0.0907339	15.5487	0.0544415	0.0842186	1.07459
3475	PF3D7_0503300	serine/arginine-rich splicing factor 12	Q8I468	3D7_NS-3D7_S	-0.188389	0.104521	17.6437	0.0885926	0.129435	0.887948
4795	PF3D7_0727800	cation transporting ATPase, putative	Q8IBH9	3D7_NS-3D7_S	-0.188366	0.0541368	23.5487	0.00197716	0.00460928	2.33637
493	PF3D7_0826500	ubiquitin conjugation factor E4 B, putative	C0H4Y0	3D7_NS-3D7_S	-0.185968	0.0606538	29.5487	0.00460527	0.00962804	2.01646
6313	PF3D7_1133800	RNA	Q8II27	3D7_NS-3D7_S	-0.185706	0.0439569	15.5486	0.000682981	0.00181225	2.74178
8221	PF3D7_1422700	conserved Plasmodium protein, unknown function	Q8ILM6	3D7_NS-3D7_S	-0.185192	0.079127	22.5487	0.0284915	0.0477727	1.32082
2311	PF3D7_0413600	26S protease regulatory subunit 6B, putative	Q8I1V1	3D7_NS-3D7_S	-0.184407	0.0490341	15.5488	0.00178562	0.00419536	2.37723
9025	PF3D7_0709300	Cg2 protein	Q8IBZ6	3D7_NS-3D7_S	-0.182462	0.160557	15.5487	0.272987	0.333775	0.476546
8941	PF3D7_1249300	protein phosphatase PPM4, putative	Q8I4U1	3D7_NS-3D7_S	-0.182311	0.149199	23.5487	0.233826	0.293309	0.532674
2059	PF3D7_0523000	multidrug resistance protein 1	Q7K6A5	3D7_NS-3D7_S	-0.181928	0.133504	15.5488	0.192382	0.248604	0.604491
7075	PF3D7_1025300	conserved Plasmodium protein, unknown function	Q8IJF2	3D7_NS-3D7_S	-0.181748	0.069161	17.174	0.017528	0.031094	1.50732
3673	PF3D7_1239700	ATP-dependent zinc metalloprotease FTSH 1	Q8I526	3D7_NS-3D7_S	-0.180774	0.0724655	15.5485	0.024295	0.041764	1.3792
2155	PF3D7_0220200	Plasmodium exported protein, unknown function	Q7KWI7	3D7_NS-3D7_S	-0.180726	0.0937627	23.5487	0.0660656	0.0999318	1.0003
3067	PF3D7_0529000	conserved Plasmodium protein, unknown function	Q8I3H7	3D7_NS-3D7_S	-0.180498	0.139458	17.5302	0.21236	0.270768	0.567403
6379	PF3D7_1129900	transporter, putative	Q8II64	3D7_NS-3D7_S	-0.17962	0.109581	18.1027	0.118443	0.165313	0.781692
37	PF3D7_1005500	regulator of nonsense transcripts 1, putative	A0A143ZY29	3D7_NS-3D7_S	-0.179592	0.0983897	8.49746	0.103209	0.147203	0.832083
2341	PF3D7_0405400	pre-mRNA-processing-splicing factor 8, putative	Q8I1X5	3D7_NS-3D7_S	-0.178577	0.0734217	15.5487	0.0275034	0.0465708	1.33189
6385	PF3D7_1129200	26S proteasome regulatory subunit RPN7,putative	Q8II71	3D7_NS-3D7_S	-0.175354	0.041513	15.5577	0.000683069	0.00181225	2.74178
6433	PF3D7_1127000	protein phosphatase, putative	Q8II93	3D7_NS-3D7_S	-0.174895	0.119172	18.1037	0.159376	0.213689	0.670218
193	PF3D7_1457200	thioredoxin 1	A0A144A4E0	3D7_NS-3D7_S	-0.17409	0.102416	17.2782	0.107093	0.151732	0.818923
1135	PF3D7_0625400	conserved Plasmodium protein, unknown function	C6KT90	3D7_NS-3D7_S	-0.173926	0.112273	22.5487	0.135272	0.18603	0.730416
7915	PF3D7_1443400	WD repeat-containing protein	Q8IL37	3D7_NS-3D7_S	-0.173555	0.0645111	9.54875	0.0235717	0.0408014	1.38933
4531	PF3D7_0813000	conserved Plasmodium protein, unknown function	Q8IAW5	3D7_NS-3D7_S	-0.17305	0.123334	15.5487	0.18024	0.23607	0.62696
3655	PF3D7_1241900	tetratricopeptide repeat protein, putative	Q8I510	3D7_NS-3D7_S	-0.172315	0.0480459	23.5487	0.00151923	0.00361029	2.44246
3379	PF3D7_0508700	pre-mRNA-processing ATP-dependent RNA helicase PRP5, putative	Q8I416	3D7_NS-3D7_S	-0.171967	0.0942232	15.5487	0.0872559	0.128106	0.892429
6019	PF3D7_0424500	serine/threonine protein kinase, FIKK family	Q8IFM1	3D7_NS-3D7_S	-0.171122	0.088214	15.5487	0.0707589	0.106068	0.974417
3529	PF3D7_0500800	mature parasite-infected erythrocyte surface antigen	Q8I492	3D7_NS-3D7_S	-0.170799	0.144975	18.1315	0.253977	0.314898	0.501829
7525	PF3D7_1469100	conserved Plasmodium protein, unknown function	Q8IKE6	3D7_NS-3D7_S	-0.170568	0.0753269	22.5487	0.0334914	0.05523	1.25782
5341	PF3D7_1352700	P-loop containing nucleoside triphosphate hydrolase, putative	Q8IDH3	3D7_NS-3D7_S	-0.170551	0.0508452	22.5487	0.00279889	0.00627135	2.20264
6685	PF3D7_1115400	cysteine proteinase falcipain 3	Q8IIL0	3D7_NS-3D7_S	-0.170435	0.0636175	7.58052	0.0293528	0.0491618	1.30837
7345	PF3D7_1008400	26S protease regulatory subunit 4, putative	Q8IJW0	3D7_NS-3D7_S	-0.169955	0.0504037	11.006	0.00622692	0.0126995	1.89621
5467	PF3D7_1342400	casein kinase II beta chain	Q8IDR5	3D7_NS-3D7_S	-0.169089	0.0676862	14.8601	0.0247225	0.0424016	1.37262
5665	PF3D7_1329100	myosin C	Q8IE50	3D7_NS-3D7_S	-0.168468	0.0586957	15.5485	0.0113545	0.0215721	1.66611
7303	PF3D7_1010700	dolichyl-phosphate-mannose protein mannosyltransferase, putative	Q8IJT8	3D7_NS-3D7_S	-0.16843	0.0640976	17.275	0.0174756	0.0310378	1.50811
2653	PF3D7_0924700	splicing factor 3A subunit 3, putative	Q8I2R0	3D7_NS-3D7_S	-0.167867	0.0535668	22.5487	0.00473283	0.00986718	2.00581
6193	PF3D7_1140200	conserved Plasmodium protein, unknown function	Q8IHW3	3D7_NS-3D7_S	-0.167409	0.0612449	17.1962	0.0140464	0.0258349	1.58779
1387	PF3D7_0312300	26S proteasome regulatory subunit RPN12,putative	O77345	3D7_NS-3D7_S	-0.166909	0.0515469	22.5487	0.0036962	0.00794922	2.09968
1927	PF3D7_1434200	calmodulin	P62203	3D7_NS-3D7_S	-0.165545	0.0680605	31.5487	0.0208615	0.0364895	1.43783
6283	PF3D7_1134800	coatomer subunit delta	Q8II16	3D7_NS-3D7_S	-0.164154	0.0470903	5.54866	0.0148119	0.0269782	1.56899
547	PF3D7_0910100	Ran-binding protein, putative	C0H530	3D7_NS-3D7_S	-0.160742	0.0598564	29.5488	0.0117605	0.0222589	1.6525
3007	PF3D7_0903500	conserved Plasmodium protein, unknown function	Q8I3B3	3D7_NS-3D7_S	-0.160579	0.0687472	23.5487	0.0283619	0.0477727	1.32082
2269	PF3D7_0416800	small GTP-binding protein sar1	Q8I1S0	3D7_NS-3D7_S	-0.160516	0.0654778	15.5487	0.0264733	0.0449744	1.34703
4117	PF3D7_1212000	glutathione peroxidase-like thioredoxin peroxidase	Q8I5T2	3D7_NS-3D7_S	-0.160457	0.0787002	8.21794	0.0748766	0.111571	0.95245
7597	PF3D7_1464600	serine/threonine protein phosphatase UIS2,putative	Q8IKJ1	3D7_NS-3D7_S	-0.159748	0.097876	15.5469	0.122734	0.170666	0.767852
8365	PF3D7_1414800	small nuclear ribonucleoprotein-associated protein B, putative	Q8ILU8	3D7_NS-3D7_S	-0.159019	0.0615852	9.81179	0.0277073	0.0467717	1.33002
2935	PF3D7_0905900	coatomer subunit beta, putative	Q8I390	3D7_NS-3D7_S	-0.158678	0.0301264	25.2769	1.80927e-05	8.16898e-05	4.08783
5479	PF3D7_1341900	V-type proton ATPase subunit D, putative	Q8IDS0	3D7_NS-3D7_S	-0.157894	0.0618521	15.5485	0.021628	0.0375786	1.42506
409	PF3D7_0807600	conserved Plasmodium protein, unknown function	C0H4S8	3D7_NS-3D7_S	-0.157208	0.0715922	23.5487	0.038201	0.0615074	1.21107
3559	PF3D7_1249500	cutA, putative	Q8I4T9	3D7_NS-3D7_S	-0.155709	0.099994	9.54866	0.151918	0.204422	0.689473
5839	PF3D7_1314700	conserved Plasmodium protein, unknown function	Q8IEG8	3D7_NS-3D7_S	-0.15553	0.0484541	22.5487	0.00395236	0.00841562	2.07491
4741	PF3D7_0828300	conserved Plasmodium protein, unknown function	Q8IBB4	3D7_NS-3D7_S	-0.155132	0.061966	15.5487	0.0238679	0.0412188	1.3849
6121	PF3D7_1145100	coatomer subunit gamma, putative	Q8IHR6	3D7_NS-3D7_S	-0.154592	0.0555941	16.6404	0.0130026	0.0242726	1.61488
2095	PF3D7_1226600	proliferating cell nuclear antigen 2	Q7KQJ9	3D7_NS-3D7_S	-0.154399	0.053981	29.5487	0.00769445	0.0153174	1.81482
5551	PF3D7_1334500	MSP7-like protein	Q8IDY3	3D7_NS-3D7_S	-0.154289	0.102168	18.0729	0.148291	0.201166	0.696446
7729	PF3D7_1455400	hemolysin III	Q8IKS4	3D7_NS-3D7_S	-0.154135	0.118409	23.5487	0.205605	0.263421	0.57935
1327	PF3D7_0303000	N-ethylmaleimide-sensitive fusion protein	O77313	3D7_NS-3D7_S	-0.153563	0.0710396	15.5487	0.0466123	0.0732409	1.13525
7609	PF3D7_1463200	replication factor C subunit 3, putative	Q8IKK4	3D7_NS-3D7_S	-0.153259	0.0560738	26.8404	0.0109623	0.0208534	1.68082
7459	PF3D7_1474900	trailer hitch homolog, putative	Q8IK89	3D7_NS-3D7_S	-0.152835	0.0592294	29.5823	0.0150853	0.0273433	1.56315
4507	PF3D7_0812100	conserved Plasmodium protein, unknown function	Q8IAV6	3D7_NS-3D7_S	-0.152815	0.0549128	15.549	0.0135757	0.0251545	1.59939
3913	PF3D7_1225700	conserved Plasmodium protein, unknown function	Q8I5G0	3D7_NS-3D7_S	-0.152716	0.0739903	16.6569	0.0549555	0.0849261	1.07096
6811	PF3D7_1105800	conserved Plasmodium protein, unknown function	Q8IIU5	3D7_NS-3D7_S	-0.15181	0.0961662	17.2617	0.132573	0.182821	0.737974
3541	PF3D7_1251300	thymidylate kinase	Q8I4S1	3D7_NS-3D7_S	-0.151317	0.0552104	15.5487	0.0147928	0.0269762	1.56902
8935	PF3D7_0502000	vacuolar protein sorting-associated protein 11,putative	Q8I480	3D7_NS-3D7_S	-0.151159	0.0444492	15.5488	0.00378261	0.00811177	2.09088
2071	PF3D7_0803800	proteasome subunit beta type-4	Q7K6A9	3D7_NS-3D7_S	-0.150444	0.0589372	15.5488	0.0216346	0.0375786	1.42506
961	PF3D7_0615400	ribonuclease, putative	C6KSZ5	3D7_NS-3D7_S	-0.149478	0.127725	15.5487	0.259502	0.320687	0.493918
4657	PF3D7_0821600	clp1-related protein, putative	Q8IB50	3D7_NS-3D7_S	-0.147817	0.0730991	22.5487	0.0551825	0.085189	1.06962
7573	PF3D7_1466300	26S proteasome regulatory subunit RPN2,putative	Q8IKH3	3D7_NS-3D7_S	-0.147287	0.0288728	15.5486	0.000116581	0.000398985	3.39904
4819	PF3D7_0726500	ubiquitin carboxyl-terminal hydrolase, putative	Q8IBJ1	3D7_NS-3D7_S	-0.146841	0.0573279	8.71315	0.0313872	0.0520458	1.28361
9169	PF3D7_1001900	Plasmodium exported protein	Q8IK17	3D7_NS-3D7_S	-0.146407	0.110793	22.5487	0.199605	0.256831	0.590352
2215	PF3D7_0518500	ATP-dependent RNA helicase DDX23, putative	Q8I0W7	3D7_NS-3D7_S	-0.146406	0.0672608	9.04637	0.057333	0.0878754	1.05613
1225	PF3D7_0629800	cullin-like protein, putative	C6KTD3	3D7_NS-3D7_S	-0.146128	0.108519	15.5487	0.197422	0.254458	0.594383
8395	PF3D7_1412800	glycylpeptide N-tetradecanoyltransferase	Q8ILW6	3D7_NS-3D7_S	-0.145296	0.0674597	15.5485	0.0473164	0.0741142	1.1301
3493	PF3D7_0502400	merozoite surface protein 8	Q8I476	3D7_NS-3D7_S	-0.14484	0.125017	15.5486	0.264118	0.324749	0.488453
3577	PF3D7_1248700	conserved Plasmodium protein, unknown function	Q8I4U7	3D7_NS-3D7_S	-0.14319	0.0555427	29.5487	0.0151762	0.0274417	1.56159
7825	PF3D7_1447800	calponin homology domain-containing protein,putative	Q8IKZ7	3D7_NS-3D7_S	-0.142865	0.116656	23.5487	0.232811	0.292375	0.53406
2125	PF3D7_1033600	myb2 transcription factor, putative	Q7KQL1	3D7_NS-3D7_S	-0.142648	0.0709197	23.5487	0.0558636	0.0861517	1.06474
6499	PF3D7_1124600	ethanolamine kinase	Q8IIB7	3D7_NS-3D7_S	-0.140925	0.0541578	17.21	0.0184707	0.0326119	1.48662
919	PF3D7_0612100	eukaryotic translation initiation factor 3 subunit L, putative	C6KSW5	3D7_NS-3D7_S	-0.140751	0.0839682	15.5492	0.113678	0.159703	0.796686
2989	PF3D7_0904100	AP-4 complex subunit epsilon, putative	Q8I3A8	3D7_NS-3D7_S	-0.139632	0.0569038	15.5487	0.0263492	0.0448834	1.34791
907	PF3D7_0611400	SWI/SNF-related matrix-associated actin-dependent regulator of chromatin	C6KSV9	3D7_NS-3D7_S	-0.139474	0.0796916	15.5487	0.0997914	0.142941	0.844844
5701	PF3D7_1325100	phosphoribosylpyrophosphate synthetase	Q8IE67	3D7_NS-3D7_S	-0.138363	0.10108	17.9156	0.187964	0.244582	0.611575
3571	PF3D7_1248900	26S protease regulatory subunit 8, putative	Q8I4U5	3D7_NS-3D7_S	-0.137656	0.0800635	15.5487	0.105392	0.150032	0.823817
1735	PF3D7_0304500	1-cys-glutaredoxin-like protein-1	O97232	3D7_NS-3D7_S	-0.137342	0.112521	15.5487	0.240427	0.300103	0.52273
5929	PF3D7_1309100	60S ribosomal protein L24, putative	Q8IEM3	3D7_NS-3D7_S	-0.137338	0.122842	15.5486	0.280543	0.342734	0.465043
1699	PF3D7_0218500	small nuclear ribonucleoprotein Sm D2, putative	O96265	3D7_NS-3D7_S	-0.136472	0.109514	15.5485	0.231158	0.290937	0.536201
2575	PF3D7_0934500	V-type proton ATPase subunit E, putative	Q8I2H3	3D7_NS-3D7_S	-0.135541	0.0405395	16.6325	0.00394664	0.00841537	2.07493
5143	PF3D7_1366900	conserved Plasmodium protein, unknown function	Q8ID39	3D7_NS-3D7_S	-0.135174	0.0478297	17.2793	0.0115125	0.021817	1.66121
2767	PF3D7_0916700	RNA-binding protein musashi, putative	Q8I2Y5	3D7_NS-3D7_S	-0.135134	0.0882731	15.5481	0.145894	0.198273	0.702737
7417	PF3D7_1003800	U5 small nuclear ribonuclear protein, putative	Q8IJZ9	3D7_NS-3D7_S	-0.13487	0.0832976	17.5626	0.123235	0.171204	0.766486
2047	PF3D7_0925700	histone deacetylase 1	Q7K6A1	3D7_NS-3D7_S	-0.133554	0.0748926	16.516	0.092929	0.134981	0.869727
6943	PF3D7_1034400	flavoprotein subunit of succinate dehydrogenase	Q8IJ66	3D7_NS-3D7_S	-0.133541	0.0926169	15.5483	0.169181	0.224426	0.648926
5725	PF3D7_1323600	conserved Plasmodium protein, unknown function	Q8IE81	3D7_NS-3D7_S	-0.132527	0.0658783	22.5487	0.0563519	0.0868054	1.06145
6925	PF3D7_1037300	ADP/ATP transporter on adenylate translocase	Q8IJ34	3D7_NS-3D7_S	-0.132245	0.12982	15.5488	0.323946	0.390978	0.407847
3517	PF3D7_0501200	parasite-infected erythrocyte surface protein	Q8I488	3D7_NS-3D7_S	-0.131334	0.100999	15.5489	0.212423	0.270768	0.567403
5971	PF3D7_1305000	conserved Plasmodium protein, unknown function	Q8IER6	3D7_NS-3D7_S	-0.131266	0.0592603	22.5487	0.0371465	0.0602724	1.21988
271	PF3D7_0415900	60S ribosomal protein L15, putative	C0H4A6	3D7_NS-3D7_S	-0.130197	0.130744	15.5487	0.334585	0.400914	0.396949
7249	PF3D7_1013100	U3 small nucleolar RNA-associated protein 13,putative	Q8IJR4	3D7_NS-3D7_S	-0.129998	0.0941503	23.5487	0.18032	0.23607	0.62696
4555	PF3D7_0814200	DNA/RNA-binding protein Alba 1	Q8IAX8	3D7_NS-3D7_S	-0.128968	0.085561	15.5488	0.151776	0.204414	0.68949
5437	PF3D7_1344800	aspartate carbamoyltransferase	Q8IDP8	3D7_NS-3D7_S	-0.128935	0.177355	17.1949	0.477017	0.538846	0.268535
8353	PF3D7_1415300	RNA-binding protein Nova-1, putative	Q8ILU3	3D7_NS-3D7_S	-0.12859	0.0889668	17.5499	0.165975	0.22076	0.656079
3547	PF3D7_1250300	vacuolar protein sorting-associated protein 26,putative	Q8I4T1	3D7_NS-3D7_S	-0.12841	0.0591309	22.5487	0.0406648	0.0649857	1.18718
5653	PF3D7_1328500	alpha/beta-hydrolase, putative	Q8IE45	3D7_NS-3D7_S	-0.12764	0.0449679	29.5488	0.00811671	0.0161152	1.79277
1219	PF3D7_0629700	SET domain protein, putative	C6KTD2	3D7_NS-3D7_S	-0.127596	0.0545541	9.54866	0.0425552	0.0675029	1.17068
1903	PF3D7_0711000	AAA family ATPase, CDC48 subfamily	P46468	3D7_NS-3D7_S	-0.127064	0.0742457	15.5487	0.106878	0.151571	0.819384
3739	PF3D7_1235600	serine hydroxymethyltransferase	Q8I566	3D7_NS-3D7_S	-0.126787	0.145966	15.5491	0.398274	0.462084	0.335279
6799	PF3D7_1106700	dna2/nam7 helicase family member, putative	Q8IIT6	3D7_NS-3D7_S	-0.126748	0.0619163	22.5487	0.0524776	0.0814326	1.0892
8533	PF3D7_1406200	conserved Plasmodium protein, unknown function	Q8IM32	3D7_NS-3D7_S	-0.126043	0.0489079	15.5486	0.0205948	0.036065	1.44291
3637	PF3D7_1242900	mitochondrial import inner membrane translocase subunit TIM13, putative	Q8I500	3D7_NS-3D7_S	-0.124176	0.0901993	23.5487	0.181558	0.237276	0.624746
5407	PF3D7_1347200	nucleoside transporter 1	Q8IDM6	3D7_NS-3D7_S	-0.122693	0.136384	23.5487	0.377433	0.440632	0.355924
6787	PF3D7_1107200	conserved Plasmodium protein, unknown function	Q8IIT1	3D7_NS-3D7_S	-0.121435	0.0930246	15.5487	0.210741	0.269311	0.569747
163	PF3D7_1432700	protein-L-isoaspartate	A0A144A3E6	3D7_NS-3D7_S	-0.119541	0.0564016	7.1288	0.0710688	0.106426	0.972953
7333	PF3D7_1008900	adenylate kinase	Q8IJV6	3D7_NS-3D7_S	-0.1194	0.0934816	15.5485	0.220257	0.279091	0.554254
2089	PF3D7_0408500	flap endonuclease 1	Q7K734	3D7_NS-3D7_S	-0.119185	0.0708469	15.5487	0.112481	0.158319	0.800468
1543	PF3D7_0205900	26S proteasome regulatory subunit RPN1,putative	O96153	3D7_NS-3D7_S	-0.119085	0.0328188	23.0717	0.00140268	0.00341889	2.46611
2959	PF3D7_0904800	replication protein A1, small fragment	Q8I3A1	3D7_NS-3D7_S	-0.118959	0.0535265	15.5487	0.0414684	0.0660586	1.18007
1051	PF3D7_0619400	cell division cycle protein 48 homologue,putative	C6KT34	3D7_NS-3D7_S	-0.118485	0.0518744	15.1939	0.0371526	0.0602724	1.21988
4279	PF3D7_1365500	aminomethyltransferase, mitochondrial, putative	Q8I6T0	3D7_NS-3D7_S	-0.1178	0.0550196	15.5486	0.0484848	0.075707	1.12086
757	PF3D7_1369500	conserved Plasmodium protein, unknown function	C0H5L7	3D7_NS-3D7_S	-0.111287	0.0647154	22.5487	0.0991976	0.142358	0.846617
8401	PF3D7_1412700	AAA family ATPase, putative	Q8ILW7	3D7_NS-3D7_S	-0.111101	0.0556454	15.5488	0.0636856	0.0966241	1.01491
5113	PF3D7_1368100	26S proteasome regulatory subunit RPN11,putative	Q8ID28	3D7_NS-3D7_S	-0.10983	0.062525	15.5486	0.098661	0.141796	0.848337
8521	PF3D7_1406700	vacuolar protein sorting-associated protein 29	Q8IM27	3D7_NS-3D7_S	-0.109655	0.0793675	15.5487	0.186622	0.243046	0.614311
3985	PF3D7_1219900	ribulose-phosphate 3-epimerase, putative	Q8I5L3	3D7_NS-3D7_S	-0.108968	0.0533225	22.5487	0.0528511	0.0819274	1.08657
3787	PF3D7_1232200	dihydrolipoyl dehydrogenase, mitochondrial	Q8I5A0	3D7_NS-3D7_S	-0.108247	0.056384	23.5487	0.0670755	0.101052	0.995457
6577	PF3D7_1119600	ATP-dependent zinc metalloprotease FTSH,putative	Q8IIH1	3D7_NS-3D7_S	-0.107977	0.0944035	15.5487	0.270017	0.330412	0.480944
541	PF3D7_0909800	small nuclear ribonucleoprotein Sm D3, putative	C0H529	3D7_NS-3D7_S	-0.107966	0.0402222	23.5487	0.0130886	0.0244027	1.61256
7399	PF3D7_1004300	E3 ubiquitin-protein ligase, putative	Q8IJZ4	3D7_NS-3D7_S	-0.10556	0.0497003	31.5487	0.0416154	0.0662223	1.179
8059	PF3D7_1435500	conserved Plasmodium protein, unknown function	Q8ILA9	3D7_NS-3D7_S	-0.104965	0.0830142	22.5487	0.218992	0.278194	0.555653
8665	PF3D7_0409600	replication protein A1, large subunit	Q9U0J0	3D7_NS-3D7_S	-0.104675	0.0603744	22.5487	0.096615	0.139002	0.856978
4375	PF3D7_0801000	Plasmodium exported protein	Q8IAK9	3D7_NS-3D7_S	-0.104491	0.179507	12.5894	0.570777	0.629114	0.201271
4111	PF3D7_1212400	tetratricopeptide repeat family protein,putative	Q8I5S8	3D7_NS-3D7_S	-0.103006	0.0569125	15.9079	0.0892421	0.130222	0.885316
727	PF3D7_1359600	conserved Plasmodium protein, unknown function	C0H5J2	3D7_NS-3D7_S	-0.102946	0.0653244	11.9624	0.141107	0.192992	0.714461
1339	PF3D7_0302800	conserved Plasmodium protein, unknown function	O77316	3D7_NS-3D7_S	-0.102755	0.0510338	21.1202	0.0569828	0.087428	1.05835
3691	PF3D7_1238800	acyl-CoA synthetase	Q8I535	3D7_NS-3D7_S	-0.102181	0.0702905	5.54866	0.200146	0.257086	0.589922
6361	PF3D7_1130400	26S protease regulatory subunit 6A, putative	Q8II60	3D7_NS-3D7_S	-0.1015	0.0679212	15.549	0.155092	0.208505	0.680883
6463	PF3D7_1125500	small nuclear ribonucleoprotein Sm D1, putative	Q8IIA8	3D7_NS-3D7_S	-0.101161	0.0593765	15.5493	0.108332	0.153342	0.814338
4693	PF3D7_0823300	histone acetyltransferase GCN5	Q8IB67	3D7_NS-3D7_S	-0.100778	0.0530576	15.5486	0.0762225	0.113463	0.945145
7603	PF3D7_1463300	DNA polymerase alpha subunit B, putative	Q8IKK3	3D7_NS-3D7_S	-0.0998326	0.0611921	23.5487	0.116096	0.162643	0.788766
2995	PF3D7_0904000	GTPase-activating protein, putative	Q8I3A9	3D7_NS-3D7_S	-0.0997555	0.0639176	29.7261	0.129181	0.178637	0.748029
4597	PF3D7_0816100	phosphopantothenoylcysteine decarboxylase,putative	Q8IAZ8	3D7_NS-3D7_S	-0.0987455	0.0819625	15.5487	0.246312	0.306663	0.513339
7177	PF3D7_1018600	conserved Plasmodium protein, unknown function	Q8IJL6	3D7_NS-3D7_S	-0.0986824	0.0827658	15.5487	0.25102	0.311747	0.506198
5215	PF3D7_1360100	RNA-binding protein, putative	Q8IDA4	3D7_NS-3D7_S	-0.097012	0.0668974	23.5487	0.160203	0.214415	0.668745
7489	PF3D7_1473200	DnaJ protein, putative	Q8IKA6	3D7_NS-3D7_S	-0.0969851	0.058193	16.7989	0.114126	0.160032	0.795793
3241	PF3D7_0517400	FACT complex subunit SPT16, putative	Q8I3T4	3D7_NS-3D7_S	-0.0967147	0.0510046	14.8956	0.077502	0.115025	0.939207
3481	PF3D7_0503200	conserved Plasmodium protein, unknown function	Q8I469	3D7_NS-3D7_S	-0.0961163	0.096033	15.5487	0.332214	0.398709	0.399344
8581	PF3D7_1402300	26S proteasome regulatory subunit RPN6	Q8IM66	3D7_NS-3D7_S	-0.0950852	0.0612956	16.8047	0.139468	0.191099	0.718741
1207	PF3D7_0629400	RNA-binding protein, putative	C6KTC9	3D7_NS-3D7_S	-0.0948462	0.140203	22.5487	0.505608	0.568146	0.24554
8623	PF3D7_0304200	EH domain-containing protein	Q9NLB8	3D7_NS-3D7_S	-0.0947089	0.078944	15.5487	0.248219	0.308524	0.51071
8089	PF3D7_1433500	DNA topoisomerase 2	Q8ILC8	3D7_NS-3D7_S	-0.0946906	0.0356105	29.5488	0.012526	0.0234706	1.62948
9277	PF3D7_0935000	U2 small nuclear ribonucleoprotein B'',putative	Q8I2G9	3D7_NS-3D7_S	-0.094396	0.0579805	9.54866	0.13601	0.186874	0.728452
4273	PF3D7_0820700	2-oxoglutarate dehydrogenase E1 component	Q8I6S5	3D7_NS-3D7_S	-0.0939978	0.0671168	22.5487	0.174971	0.230679	0.636992
2221	PF3D7_0513600	deoxyribodipyrimidine photo-lyase, putative	Q8I0W8	3D7_NS-3D7_S	-0.0938449	0.0576369	15.5487	0.12357	0.171511	0.765709
6259	PF3D7_1136400	signal recognition particle subunit SRP72,putative	Q8II00	3D7_NS-3D7_S	-0.09356	0.0529132	29.5488	0.0873558	0.128127	0.892358
751	PF3D7_1369400	conserved Plasmodium protein, unknown function	C0H5L6	3D7_NS-3D7_S	-0.0933551	0.0680459	22.5487	0.183578	0.239498	0.620698
4093	PF3D7_1212900	bromodomain protein 2, putative	Q8I5S4	3D7_NS-3D7_S	-0.09281	0.0663707	17.3897	0.179586	0.235932	0.627213
1441	PF3D7_0318100	stomatin-like protein	O77376	3D7_NS-3D7_S	-0.0927424	0.0549969	29.5487	0.102266	0.146057	0.835477
2461	PF3D7_0108000	proteasome subunit beta type-3, putative	Q8I261	3D7_NS-3D7_S	-0.0927406	0.0972988	17.8992	0.353208	0.417226	0.379629
415	PF3D7_0808400	coatomer subunit epsilon, putative	C0H4T1	3D7_NS-3D7_S	-0.092699	0.0454357	22.5487	0.0532091	0.0823972	1.08409
583	PF3D7_0929200	RNA-binding protein, putative	C0H570	3D7_NS-3D7_S	-0.0926017	0.0961617	15.5516	0.350294	0.415091	0.381856
6529	PF3D7_1122500	conserved Plasmodium protein, unknown function	Q8IIE1	3D7_NS-3D7_S	-0.0922672	0.0672584	15.5487	0.189587	0.246479	0.60822
7549	PF3D7_1468100	conserved Plasmodium protein, unknown function	Q8IKF6	3D7_NS-3D7_S	-0.0920146	0.0627542	6.1513	0.191748	0.248427	0.604801
625	PF3D7_1313900	conserved Plasmodium protein, unknown function	C0H5B4	3D7_NS-3D7_S	-0.0916259	0.0947038	15.5487	0.348104	0.413476	0.383549
4411	PF3D7_0803400	DNA repair and recombination protein RAD54,putative	Q8IAN4	3D7_NS-3D7_S	-0.090728	0.057421	9.54866	0.146615	0.199072	0.700989
1099	PF3D7_0623100	nuclear polyadenylated RNA-binding protein NAB2,putative	C6KT67	3D7_NS-3D7_S	-0.0903473	0.0731132	22.5487	0.229283	0.289062	0.539009
4021	PF3D7_1218200	conserved Plasmodium protein, unknown function	Q8I5M6	3D7_NS-3D7_S	-0.0895815	0.177167	15.5487	0.620208	0.672714	0.172169
2809	PF3D7_0914200	phospholipid or glycerol acyltransferase,putative	Q8I310	3D7_NS-3D7_S	-0.0891862	0.076481	23.5487	0.25524	0.316202	0.500035
6241	PF3D7_1137300	conserved Plasmodium membrane protein, unknown function	Q8IHZ2	3D7_NS-3D7_S	-0.0884384	0.0662683	15.5487	0.201239	0.258047	0.588301
2203	PF3D7_1232100	60 kDa chaperonin	Q8I0V3	3D7_NS-3D7_S	-0.0880292	0.0904506	17.9001	0.343408	0.408871	0.388413
2299	PF3D7_0413900	ubiquitin carboxyl-terminal hydrolase 13,putative	Q8I1U8	3D7_NS-3D7_S	-0.0879659	0.0432403	31.5487	0.0503957	0.0784456	1.10543
217	PF3D7_0113200	Plasmodium exported protein, unknown function	B9ZSJ1	3D7_NS-3D7_S	-0.087257	0.105015	12.7794	0.421281	0.484279	0.314904
2581	PF3D7_0933600	mitochondrial-processing peptidase subunit beta,putative	Q8I2I2	3D7_NS-3D7_S	-0.0869934	0.0579736	29.5487	0.144077	0.196338	0.706995
5797	PF3D7_1318100	ferredoxin, putative	Q8IED5	3D7_NS-3D7_S	-0.0854353	0.086571	12.7595	0.342046	0.407573	0.389794
5629	PF3D7_1330600	elongation factor Tu, putative	Q8IE20	3D7_NS-3D7_S	-0.0850476	0.0735351	15.5489	0.264914	0.32523	0.487809
8191	PF3D7_1424400	60S ribosomal protein L7-3, putative	Q8ILL2	3D7_NS-3D7_S	-0.0848279	0.0773405	15.5485	0.289421	0.352145	0.453279
4219	PF3D7_1203700	nucleosome assembly protein	Q8I608	3D7_NS-3D7_S	-0.0844497	0.0462806	14.6374	0.0885164	0.129435	0.887948
1825	PF3D7_0315100	eukaryotic translation initiation factor 4E	O97266	3D7_NS-3D7_S	-0.0841022	0.0670196	15.5486	0.228054	0.287997	0.540612
5989	PF3D7_1304400	conserved Plasmodium protein, unknown function	Q8IES1	3D7_NS-3D7_S	-0.083175	0.0598387	23.5487	0.177534	0.233646	0.631441
3409	PF3D7_0507100	60S ribosomal protein L4	Q8I431	3D7_NS-3D7_S	-0.0817542	0.0978632	17.7768	0.414584	0.477313	0.321197
1957	PF3D7_0603400	trophozoite exported protein 1	Q6LFN2	3D7_NS-3D7_S	-0.0809219	0.0549734	15.5476	0.160968	0.214864	0.667837
1687	PF3D7_0218000	replication factor C subunit 2, putative	O96260	3D7_NS-3D7_S	-0.0802346	0.0481847	31.5487	0.105785	0.150305	0.823028
9301	PF3D7_1445400	protein serine/threonine kinase-1	Q8IL19	3D7_NS-3D7_S	-0.0791499	0.0384649	15.5487	0.0567897	0.0872211	1.05938
361	PF3D7_0706400	60S ribosomal protein L37	C0H4L5	3D7_NS-3D7_S	-0.0790974	0.15938	15.5485	0.626638	0.678217	0.168631
6481	PF3D7_1124900	60S ribosomal protein L35, putative	Q8IIB4	3D7_NS-3D7_S	-0.0776168	0.0830202	15.5496	0.364125	0.427761	0.368799
1	PF3D7_0107800	double-strand break repair protein MRE11	A0A143ZUM0	3D7_NS-3D7_S	-0.077236	0.0459271	15.5487	0.112596	0.158332	0.800433
145	PF3D7_1461200	U3 small nucleolar ribonucleoprotein protein IMP3, putative	A0A144A2N8	3D7_NS-3D7_S	-0.0764532	0.10409	15.5487	0.473582	0.535369	0.271346
601	PF3D7_0933200	calcyclin binding protein, putative	C0H586	3D7_NS-3D7_S	-0.0749318	0.0561352	15.5487	0.201144	0.258047	0.588301
4315	PF3D7_1462700	cytochrome c1 precursor, putative	Q8I6U9	3D7_NS-3D7_S	-0.0748238	0.0860507	15.5487	0.397781	0.462084	0.335279
8725	#N/A	#N/A	A0A144A6T9	3D7_NS-3D7_S	-0.0740516	0.201669	15.5487	0.718425	0.764314	0.116728
1789	PF3D7_0306900	40S ribosomal protein S23, putative	O97248	3D7_NS-3D7_S	-0.0732454	0.134471	17.6261	0.592791	0.648609	0.188017
1921	PF3D7_1361900	proliferating cell nuclear antigen 1	P61074	3D7_NS-3D7_S	-0.0730169	0.0621918	17.2351	0.25634	0.317302	0.498527
3727	PF3D7_1237000	SUMO-activating enzyme subunit 2	Q8I553	3D7_NS-3D7_S	-0.0726122	0.0717469	13.6462	0.329118	0.396264	0.402016
7567	PF3D7_1466400	transcription factor with AP2 domain	Q8IKH2	3D7_NS-3D7_S	-0.0722229	0.0848511	15.5487	0.407591	0.471066	0.326918
7477	PF3D7_1474500	splicing factor 3A subunit 1, putative	Q8IK93	3D7_NS-3D7_S	-0.0712065	0.0707425	15.5486	0.329555	0.396418	0.401847
3553	PF3D7_1249800	THO complex subunit 2, putative	Q8I4T6	3D7_NS-3D7_S	-0.0703088	0.0714079	15.5485	0.339891	0.405577	0.391927
31	PF3D7_1008700	tubulin beta chain	A0A143ZWL7	3D7_NS-3D7_S	-0.0702855	0.0740773	17.9542	0.355314	0.419052	0.377732
3181	PF3D7_0523100	mitochondrial processing peptidase alpha subunit, putative	Q8I3N3	3D7_NS-3D7_S	-0.0701007	0.0814452	15.549	0.402475	0.465517	0.332064
1267	PF3D7_1032800	leucine-rich repeat protein	C6S3E1	3D7_NS-3D7_S	-0.0699344	0.0529888	22.5487	0.200146	0.257086	0.589922
2623	PF3D7_0927600	conserved Plasmodium protein, unknown function	Q8I2N3	3D7_NS-3D7_S	-0.0698401	0.0480764	22.5487	0.160086	0.214415	0.668745
6175	PF3D7_1142400	coproporphyrinogen-III oxidase	Q8IHU1	3D7_NS-3D7_S	-0.0691453	0.0753446	23.5487	0.36807	0.431381	0.365139
4561	PF3D7_0814900	superoxide dismutase [Fe]	Q8IAY6	3D7_NS-3D7_S	-0.0679324	0.0652902	15.2768	0.31431	0.380267	0.419911
451	PF3D7_0818200	14-3-3 protein	C0H4V6	3D7_NS-3D7_S	-0.0663499	0.0658531	15.5487	0.329097	0.396264	0.402016
5641	PF3D7_1327800	ribose-phosphate pyrophosphokinase, putative	Q8IE40	3D7_NS-3D7_S	-0.0645656	0.0751561	17.7334	0.401757	0.465517	0.332064
1981	PF3D7_1360800	falcilysin	Q76NL8	3D7_NS-3D7_S	-0.0641583	0.0407196	17.4973	0.133022	0.183273	0.736902
3817	PF3D7_1230700	protein transport protein SEC13	Q8I5B3	3D7_NS-3D7_S	-0.0637324	0.0429963	29.5488	0.148854	0.201746	0.695194
4459	PF3D7_0808300	ubiquitin regulatory protein, putative	Q8IAS1	3D7_NS-3D7_S	-0.0629294	0.0770699	15.5488	0.426534	0.489568	0.310187
2797	PF3D7_0914600	transcription elongation factor 1, putative	Q8I306	3D7_NS-3D7_S	-0.0622215	0.0826679	15.5486	0.462893	0.525664	0.279291
1399	PF3D7_0310700	trafficking protein particle complex subunit 4,putative	O77358	3D7_NS-3D7_S	-0.0617015	0.0470411	6.1193	0.236698	0.295922	0.528823
2179	PF3D7_0102200	ring-infected erythrocyte surface antigen	Q8I0U6	3D7_NS-3D7_S	-0.0611854	0.112758	15.5486	0.595082	0.649692	0.187292
8029	PF3D7_1437200	ribonucleoside-diphosphate reductase, large subunit, putative	Q8IL94	3D7_NS-3D7_S	-0.0611227	0.0503346	16.8728	0.241345	0.300978	0.521465
5281	PF3D7_1355700	NLI interacting factor-like phosphatase,putative	Q8IDE5	3D7_NS-3D7_S	-0.0610778	0.0650769	22.5487	0.357908	0.42178	0.374914
6265	PF3D7_1136300	tudor staphylococcal nuclease	Q8II01	3D7_NS-3D7_S	-0.061006	0.0478405	16.9321	0.219459	0.278552	0.555094
2659	PF3D7_0923900	RNA-binding protein, putative	Q8I2R8	3D7_NS-3D7_S	-0.0608135	0.0633521	15.5487	0.351782	0.416102	0.380801
7945	PF3D7_1441400	FACT complex subunit SSRP1, putative	Q8IL56	3D7_NS-3D7_S	-0.0607407	0.0652113	15.5486	0.365862	0.429465	0.367072
5389	PF3D7_1348500	TBC domain protein, putative	Q8IDL4	3D7_NS-3D7_S	-0.0594907	0.0479555	23.5487	0.226994	0.286901	0.542268
7183	PF3D7_1017900	26S proteasome regulatory subunit p55, putative	Q8IJM0	3D7_NS-3D7_S	-0.0580753	0.0327619	15.9153	0.0954243	0.137804	0.860737
7819	PF3D7_1447900	multidrug resistance protein 2	Q8IKZ6	3D7_NS-3D7_S	-0.0574882	0.0986002	17.5053	0.5673	0.626663	0.202966
3715	PF3D7_1237500	conserved Plasmodium protein, unknown function	Q8I548	3D7_NS-3D7_S	-0.0571918	0.0887652	15.5487	0.52877	0.591227	0.228246
4153	PF3D7_1208900	protein phosphatase, putative	Q8I5V9	3D7_NS-3D7_S	-0.0570463	0.0559072	24.9934	0.317326	0.383607	0.416114
7297	PF3D7_1011400	proteasome subunit beta type-5	Q8IJT1	3D7_NS-3D7_S	-0.0569879	0.0925517	17.731	0.545889	0.607038	0.216784
7171	PF3D7_1019000	eukaryotic translation initiation factor subunit eIF2A, putative	Q8IJL2	3D7_NS-3D7_S	-0.0564714	0.047941	5.54866	0.286861	0.349597	0.456432
6631	PF3D7_1116800	heat shock protein 101	Q8IIJ8	3D7_NS-3D7_S	-0.0561647	0.164817	16.831	0.737494	0.779072	0.108422
6997	PF3D7_1030500	26S proteasome regulatory subunit RPN9,putative	Q8IJA0	3D7_NS-3D7_S	-0.0553539	0.062317	15.5486	0.387934	0.452188	0.344681
2683	PF3D7_0921000	ubiquitin-conjugating enzyme, putative	Q8I2U3	3D7_NS-3D7_S	-0.0551256	0.0712053	9.54863	0.457566	0.520798	0.283331
2485	PF3D7_0106100	V-type proton ATPase subunit C, putative	Q8I280	3D7_NS-3D7_S	-0.0548115	0.064566	15.5485	0.408805	0.471384	0.326626
4081	PF3D7_1213600	dynein light chain 1, putative	Q8I5R9	3D7_NS-3D7_S	-0.0541988	0.0544676	15.5481	0.334939	0.401018	0.396836
1729	PF3D7_0304400	60S ribosomal protein L44	O97231	3D7_NS-3D7_S	-0.0541529	0.209653	15.5487	0.799565	0.832903	0.0794056
8359	PF3D7_1415000	uracil-DNA glycosylase	Q8ILU6	3D7_NS-3D7_S	-0.053507	0.0922698	15.5487	0.570293	0.629042	0.20132
1765	PF3D7_0306100	conserved Plasmodium protein, unknown function	O97243	3D7_NS-3D7_S	-0.0528861	0.0532577	7.51207	0.351603	0.416102	0.380801
7903	PF3D7_1443900	heat shock protein 90, putative	Q8IL32	3D7_NS-3D7_S	-0.0525731	0.0641721	17.5803	0.42361	0.486583	0.312843
8251	PF3D7_1420600	pantothenate kinase, putative	Q8ILP4	3D7_NS-3D7_S	-0.0502844	0.0655102	11.1649	0.458662	0.521649	0.282621
6625	PF3D7_1117100	deubiquinating/deneddylating enzyme	Q8IIJ6	3D7_NS-3D7_S	-0.0502725	0.0975912	31.5487	0.610051	0.663618	0.178082
223	PF3D7_0310300	phosphoglycerate mutase, putative	C0H469	3D7_NS-3D7_S	-0.0498461	0.163815	22.5487	0.763703	0.799994	0.0969135
5737	PF3D7_1323200	V-type proton ATPase subunit G, putative	Q8IE84	3D7_NS-3D7_S	-0.0495342	0.0347649	16.376	0.172985	0.228663	0.640803
5425	PF3D7_1345800	conserved Plasmodium protein, unknown function	Q8IDN9	3D7_NS-3D7_S	-0.0491414	0.0513952	7.15171	0.370195	0.433533	0.362978
4663	PF3D7_0821700	60S ribosomal protein L22, putative	Q8IB51	3D7_NS-3D7_S	-0.0485789	0.075915	16.77	0.530876	0.592983	0.226957
4369	PF3D7_1414600	RNA guanylyltransferase	Q8I720	3D7_NS-3D7_S	-0.0469985	0.0729697	15.5487	0.52891	0.591227	0.228246
5761	PF3D7_1321700	splicing factor 1	Q8IE99	3D7_NS-3D7_S	-0.0466781	0.0500508	14.3494	0.366447	0.429815	0.366719
5887	PF3D7_1311500	26S protease regulatory subunit 7, putative	Q8IEK3	3D7_NS-3D7_S	-0.0453502	0.0585911	15.5486	0.450533	0.513964	0.289067
7441	PF3D7_1002400	RNA-binding protein, putative	Q8IK12	3D7_NS-3D7_S	-0.0452499	0.0959125	16.6898	0.643191	0.693129	0.159186
109	PF3D7_1248200	pre-mRNA-splicing factor RBM22, putative	A0A144A0M5	3D7_NS-3D7_S	-0.0449568	0.0594254	15.5487	0.460645	0.523508	0.281077
2305	PF3D7_0413700	lysine decarboxylase-like protein, putative	Q8I1V0	3D7_NS-3D7_S	-0.0445697	0.0859817	15.5487	0.611503	0.664716	0.177364
6235	PF3D7_1137400	UVB-resistance protein UVR8 homologue	Q8IHZ1	3D7_NS-3D7_S	-0.044401	0.0725794	15.5491	0.54954	0.609867	0.214765
2401	PF3D7_0111500	UMP-CMP kinase, putative	Q8I231	3D7_NS-3D7_S	-0.0437627	0.0430311	22.5487	0.319941	0.386455	0.412901
3421	PF3D7_0506800	transcription factor 25, putative	Q8I434	3D7_NS-3D7_S	-0.0434778	0.066574	23.5487	0.520034	0.583045	0.234298
799	PF3D7_0605100	RNA-binding protein, putative	C6KSP9	3D7_NS-3D7_S	-0.0428689	0.0642587	14.6239	0.515079	0.578309	0.23784
7405	PF3D7_1004200	WD repeat-containing protein, putative	Q8IJZ5	3D7_NS-3D7_S	-0.0414599	0.0556528	15.5487	0.467399	0.529578	0.27607
5581	PF3D7_1333000	20 kDa chaperonin	Q8IDZ8	3D7_NS-3D7_S	-0.041247	0.0469057	16.9744	0.391484	0.455971	0.341062
4201	PF3D7_1205500	zinc finger protein, putative	Q8I5Z0	3D7_NS-3D7_S	-0.0392403	0.0915749	15.5487	0.67416	0.722349	0.141253
6073	PF3D7_1149200	ring-infected erythrocyte surface antigen	Q8IHN1	3D7_NS-3D7_S	-0.0385402	0.087474	22.5487	0.663705	0.712291	0.147343
1759	PF3D7_0305700	ubiquitin-conjugating enzyme E2, putative	O97241	3D7_NS-3D7_S	-0.0380685	0.0447604	15.5487	0.407956	0.471066	0.326918
6205	PF3D7_1139900	conserved protein, unknown function	Q8IHW7	3D7_NS-3D7_S	-0.0380507	0.0513398	15.5486	0.469646	0.531722	0.274315
5263	PF3D7_1357500	DNA helicase, putative	Q8IDD0	3D7_NS-3D7_S	-0.0376333	0.0465924	9.54866	0.438913	0.502237	0.299092
8923	#N/A	#N/A	Q8I3Q3	3D7_NS-3D7_S	-0.0370531	0.117423	15.5487	0.756537	0.794152	0.100096
3265	PF3D7_0516700	ubiquitin carboxyl-terminal hydrolase 2,putative	Q8I3U1	3D7_NS-3D7_S	-0.036891	0.0989764	15.5487	0.714385	0.760556	0.118869
7555	PF3D7_1466900	rhoptry protein, putative	Q8IKG8	3D7_NS-3D7_S	-0.036754	0.0657034	15.5487	0.583863	0.64071	0.193338
6013	PF3D7_0424600	Plasmodium exported protein	Q8IFM0	3D7_NS-3D7_S	-0.0364347	0.0725577	15.5812	0.622585	0.674317	0.171136
6547	PF3D7_1121600	exported protein 1	Q8IIF0	3D7_NS-3D7_S	-0.0349438	0.096938	15.5482	0.723342	0.766282	0.115611
5161	PF3D7_1366300	conserved Plasmodium protein, unknown function	Q8ID46	3D7_NS-3D7_S	-0.0332805	0.105871	30.1552	0.75542	0.794092	0.100129
3871	PF3D7_1228300	NIMA related kinase 1	Q8I5D5	3D7_NS-3D7_S	-0.0332382	0.099413	15.5484	0.742587	0.783348	0.106045
9241	PF3D7_1435100	ribonuclease H2 subunit B, putative	Q8ILB3	3D7_NS-3D7_S	-0.0323096	0.0594809	15.5487	0.594699	0.649692	0.187292
3925	PF3D7_1224900	splicing factor 3B subunit 6, putative	Q8I5G8	3D7_NS-3D7_S	-0.0309179	0.0664628	9.54866	0.652222	0.701853	0.153754
1033	PF3D7_0618300	60S ribosomal protein L27a, putative	C6KT23	3D7_NS-3D7_S	-0.0302844	0.0835198	12.8118	0.722814	0.766264	0.115621
6217	PF3D7_1138500	protein phosphatase PPM2	Q8IHY0	3D7_NS-3D7_S	-0.0295202	0.0421018	17.0491	0.492662	0.555263	0.255501
6727	PF3D7_1110500	vacuolar protein sorting-associated protein 35,putative	Q8IIQ6	3D7_NS-3D7_S	-0.0283428	0.0560348	6.22723	0.630396	0.681791	0.166348
4441	PF3D7_0807500	proteasome subunit alpha type-6, putative	Q8IAR3	3D7_NS-3D7_S	-0.0282528	0.0709239	15.5487	0.695786	0.743395	0.12878
6823	PF3D7_1105600	translocon component PTEX88	Q8IIU7	3D7_NS-3D7_S	-0.0277119	0.128331	18.1016	0.831448	0.860733	0.0651318
8155	PF3D7_1426800	conserved Plasmodium protein, unknown function	Q8ILJ6	3D7_NS-3D7_S	-0.0269605	0.0608502	15.5487	0.663823	0.712291	0.147343
8263	PF3D7_1419700	conserved Plasmodium protein, unknown function	Q8ILQ3	3D7_NS-3D7_S	-0.0261071	0.0580545	15.5489	0.659132	0.708272	0.1498
3025	PF3D7_0532400	lysine-rich membrane-associated PHISTb protein	Q8I3F0	3D7_NS-3D7_S	-0.0225479	0.145348	15.549	0.878715	0.900337	0.0455948
1513	PF3D7_0201900	erythrocyte membrane protein 3	O96124	3D7_NS-3D7_S	-0.0224187	0.161602	17.5577	0.891244	0.911306	0.0403358
6343	PF3D7_1132000	ubiquitin-like protein, putative	Q8II45	3D7_NS-3D7_S	-0.0217775	0.0379354	15.5489	0.574132	0.631419	0.199682
4603	PF3D7_0816600	chaperone protein ClpB1	Q8IB03	3D7_NS-3D7_S	-0.0210671	0.107504	15.5488	0.847175	0.872794	0.059088
2293	PF3D7_0414000	structural maintenance of chromosomes protein 3,putative	Q8I1U7	3D7_NS-3D7_S	-0.0201371	0.0490973	15.549	0.687294	0.735895	0.133184
8701	PF3D7_0112200	multidrug resistance-associated protein 1	Q9U0N4	3D7_NS-3D7_S	-0.0195797	0.0933116	15.5489	0.836524	0.864197	0.0633874
8077	PF3D7_1434500	dynein-related AAA-type ATPase, putative	Q8ILB9	3D7_NS-3D7_S	-0.0194011	0.109745	22.5487	0.861257	0.884263	0.0534184
3013	PF3D7_0903400	DEAD/DEAH box helicase, putative	Q8I3B4	3D7_NS-3D7_S	-0.0186621	0.0394625	30.1779	0.639683	0.689845	0.161249
4183	PF3D7_1206200	eukaryotic translation initiation factor 3 subunit C, putative	Q8I5Y3	3D7_NS-3D7_S	-0.0184719	0.058413	15.5487	0.756035	0.794152	0.100096
3445	PF3D7_0505200	actin-like protein, putative	Q8I450	3D7_NS-3D7_S	-0.018391	0.0475596	22.5487	0.702608	0.74855	0.125779
2833	PF3D7_0912900	26S proteasome regulatory subunit RPN8,putative	Q8I323	3D7_NS-3D7_S	-0.0179753	0.0752519	16.9387	0.814073	0.843912	0.0737031
6733	PF3D7_1110400	asparagine-rich antigen	Q8IIQ7	3D7_NS-3D7_S	-0.0175317	0.0618653	15.3617	0.780665	0.814914	0.0888881
6199	PF3D7_1140100	V-type proton ATPase subunit F, putative	Q8IHW4	3D7_NS-3D7_S	-0.0174397	0.0396503	15.3165	0.666197	0.714327	0.146103
157	PF3D7_1251500	ATP-dependent RNA helicase DRS1, putative	A0A144A382	3D7_NS-3D7_S	-0.0163458	0.0819792	22.5487	0.843745	0.870456	0.060253
7003	PF3D7_1030100	pre-mRNA-splicing factor ATP-dependent RNA helicase PRP22, putative	Q8IJA4	3D7_NS-3D7_S	-0.01633	0.0572103	22.5487	0.777914	0.812609	0.0901186
6145	PF3D7_1143400	translation initiation factor eIF-1A, putative	Q8IHT2	3D7_NS-3D7_S	-0.015091	0.130086	23.5487	0.90863	0.925925	0.0334242
2743	PF3D7_0918300	eukaryotic translation initiation factor 3 subunit F, putative	Q8I2X0	3D7_NS-3D7_S	-0.0147666	0.0604318	8.72828	0.812605	0.843151	0.0740946
1285	PF3D7_1417900	conserved Plasmodium protein, unknown function	C6S3H7	3D7_NS-3D7_S	-0.0130386	0.0733566	15.5487	0.86122	0.884263	0.0534184
8065	PF3D7_1434800	mitochondrial acidic protein MAM33, putative	Q8ILB6	3D7_NS-3D7_S	-0.0121183	0.107583	15.2225	0.911787	0.927881	0.0325078
5101	PF3D7_1368900	conserved Plasmodium protein, unknown function	Q8ID21	3D7_NS-3D7_S	-0.0114916	0.0886834	9.54866	0.899588	0.917959	0.0371766
4921	PF3D7_0718500	prefoldin subunit 3, putative	Q8IBR6	3D7_NS-3D7_S	-0.0112288	0.0571162	23.5487	0.845831	0.872009	0.059479
6103	PF3D7_1147300	conserved Plasmodium protein, unknown function	Q8IHP7	3D7_NS-3D7_S	-0.0111011	0.108755	15.5487	0.920003	0.935607	0.0289066
2761	PF3D7_0917600	pre-mRNA-splicing factor ATP-dependent RNA helicase PRP43, putative	Q8I2X7	3D7_NS-3D7_S	-0.0105989	0.0784569	15.5486	0.894272	0.913157	0.0394548
3697	PF3D7_1238500	conserved Plasmodium protein, unknown function	Q8I538	3D7_NS-3D7_S	-0.0104442	0.0621843	15.5488	0.868783	0.89138	0.0499371
655	#N/A	#N/A	C0H5D7	3D7_NS-3D7_S	-0.0103413	0.0540276	23.5487	0.849847	0.874945	0.0580191
1963	PF3D7_0903700	alpha tubulin 1	Q6ZLZ9	3D7_NS-3D7_S	-0.00955811	0.101902	18.1104	0.926301	0.940735	0.0265328
1681	PF3D7_0217900	conserved Plasmodium protein, unknown function	O96259	3D7_NS-3D7_S	-0.00843393	0.0336779	25.0338	0.804299	0.836092	0.077746
4135	PF3D7_1210600	conserved Plasmodium protein, unknown function	Q8I5U3	3D7_NS-3D7_S	-0.0080923	0.0940651	12.1269	0.932848	0.946102	0.024062
8311	PF3D7_1417500	H/ACA ribonucleoprotein complex subunit 4,putative	Q8ILS0	3D7_NS-3D7_S	-0.0072486	0.0474563	27.2569	0.879726	0.900758	0.0453918
6469	PF3D7_1125400	mitochondrial import inner membrane translocase subunit TIM44, putative	Q8IIA9	3D7_NS-3D7_S	-0.00547219	0.0775784	27.4089	0.944278	0.957047	0.0190667
6901	PF3D7_1102500	Plasmodium exported protein	Q8IIX5	3D7_NS-3D7_S	-0.00538234	0.0828008	15.5487	0.949	0.961183	0.017194
5899	PF3D7_1311200	alternative splicing regulator, putative	Q8IEK5	3D7_NS-3D7_S	-0.00528368	0.0602516	22.5487	0.930894	0.94476	0.0246784
8863	PF3D7_0415300	cdc2-related protein kinase 3	Q8I1T4	3D7_NS-3D7_S	-0.00508584	0.0807234	22.5487	0.950319	0.961869	0.016884
8347	PF3D7_1415400	conserved Plasmodium protein, unknown function	Q8ILU2	3D7_NS-3D7_S	-0.00340547	0.0600567	15.5487	0.955503	0.965812	0.0151074
4885	PF3D7_0721100	conserved Plasmodium protein, unknown function	Q8IBP0	3D7_NS-3D7_S	-0.00303848	0.092223	15.5487	0.974136	0.980678	0.00847347
103	PF3D7_1202600	conserved protein, unknown function	A0A144A0J9	3D7_NS-3D7_S	-0.0029379	0.131603	15.5487	0.982473	0.987083	0.00564636
7513	PF3D7_1471100	exported protein 2	Q8IKC8	3D7_NS-3D7_S	-0.00282219	0.108145	15.5485	0.979512	0.985429	0.00637468
8317	PF3D7_1417200	NOT family protein, putative	Q8ILS4	3D7_NS-3D7_S	-0.00264532	0.0764563	23.5487	0.972691	0.979882	0.0088264
5869	PF3D7_1312700	probable protein, unknown function	Q8IEJ5	3D7_NS-3D7_S	-0.0021912	0.0957279	17.5622	0.981996	0.987083	0.00564636
1297	PF3D7_0831700	heat shock protein 70	K7NTP5	3D7_NS-3D7_S	-0.00143152	0.0736624	17.7197	0.984712	0.98867	0.00494874
3775	PF3D7_1233900	sentrin-specific protease 1	Q8I583	3D7_NS-3D7_S	-0.00119569	0.0942746	22.5487	0.989992	0.993305	0.00291719
8497	PF3D7_1407800	plasmepsin IV	Q8IM16	3D7_NS-3D7_S	-0.00100418	0.0880819	17.6303	0.991032	0.993683	0.00275193
5089	PF3D7_0702500	Plasmodium exported protein, unknown function	Q8IC42	3D7_NS-3D7_S	-0.000403969	0.121383	23.5487	0.997373	0.998038	0.000852731
385	PF3D7_0711500	regulator of chromosome condensation, putative	C0H4M6	3D7_NS-3D7_S	-0.000310687	0.0418732	15.5486	0.994174	0.996168	0.00166741
643	PF3D7_1320900	RNA-binding protein, putative	C0H5C7	3D7_NS-3D7_S	-5.54103e-05	0.0944148	15.5487	0.999539	0.999539	0.000200169
2263	PF3D7_0417200	bifunctional dihydrofolate reductase-thymidylate synthase	Q8I1R6	3D7_NS-3D7_S	0.000352967	0.0573181	11.7402	0.99519	0.99652	0.00151415
6931	PF3D7_1037100	pyruvate kinase 2	Q8IJ37	3D7_NS-3D7_S	0.00233015	0.0570346	16.9511	0.967889	0.976356	0.0103917
1849	PF3D7_0320800	ATP-dependent RNA helicase DDX6	O97285	3D7_NS-3D7_S	0.00239457	0.0553262	17.2683	0.965974	0.975081	0.0109593
5959	PF3D7_1306600	V-type proton ATPase subunit H, putative	Q8IEP9	3D7_NS-3D7_S	0.00324482	0.0661957	15.5522	0.961528	0.971247	0.0126701
5485	PF3D7_1341200	60S ribosomal protein L18, putative	Q8IDS6	3D7_NS-3D7_S	0.00384708	0.102429	15.5487	0.970518	0.97835	0.00950585
2131	PF3D7_1017000	DNA polymerase delta catalytic subunit	Q7KQL4	3D7_NS-3D7_S	0.00411121	0.0670576	15.5486	0.951895	0.962814	0.0164577
1975	PF3D7_0406100	V-type proton ATPase subunit B	Q6ZMA8	3D7_NS-3D7_S	0.00597383	0.0362836	17.0214	0.871165	0.893212	0.0490455
5689	#N/A	#N/A	Q8IE59	3D7_NS-3D7_S	0.00768225	0.0520732	9.54865	0.885784	0.906341	0.0427083
7381	PF3D7_1006200	DNA/RNA-binding protein Alba 3	Q8IJX8	3D7_NS-3D7_S	0.00782745	0.0642527	15.548	0.9046	0.922446	0.0350592
313	PF3D7_0518300	proteasome subunit beta type-1, putative	C0H4E8	3D7_NS-3D7_S	0.00826568	0.0833535	17.4617	0.922137	0.937142	0.0281947
2323	PF3D7_0405800	conserved Plasmodium protein, unknown function	Q8I1X0	3D7_NS-3D7_S	0.00906416	0.0791742	15.5485	0.91032	0.927017	0.0329122
2779	PF3D7_0915100	SUMO-conjugating enzyme UBC9	Q8I301	3D7_NS-3D7_S	0.0107908	0.0505388	23.5487	0.832762	0.860904	0.0650452
2971	PF3D7_0904600	ubiquitin specific protease, putative	Q8I3A3	3D7_NS-3D7_S	0.0124691	0.0579471	15.5487	0.832423	0.860904	0.0650452
7993	PF3D7_1438600	conserved protein, unknown function	Q8IL82	3D7_NS-3D7_S	0.0127015	0.0614905	23.5487	0.838129	0.865258	0.0628541
5047	PF3D7_0707700	E3 ubiquitin-protein ligase, putative	Q8IC12	3D7_NS-3D7_S	0.0130445	0.0597779	22.5487	0.829224	0.859023	0.0659951
1363	PF3D7_0308600	pre-mRNA-processing factor 19, putative	O77325	3D7_NS-3D7_S	0.0133316	0.072954	11.9275	0.858071	0.882806	0.0541346
55	PF3D7_0805600	PAP2-like protein, putative	A0A143ZY93	3D7_NS-3D7_S	0.0137184	0.05674	23.5487	0.811046	0.842521	0.0744192
913	PF3D7_0611800	conserved Plasmodium protein, unknown function	C6KSW2	3D7_NS-3D7_S	0.013738	0.10053	15.5487	0.893057	0.912537	0.0397494
2083	PF3D7_0817500	protein kinase c inhibitor-like protein,putative	Q7K6B1	3D7_NS-3D7_S	0.0139896	0.0395558	29.8646	0.726073	0.76809	0.114588
1351	PF3D7_0308000	DNA polymerase delta small subunit, putative	O77321	3D7_NS-3D7_S	0.01434	0.0400048	16.8887	0.724442	0.766906	0.115258
7711	PF3D7_1456700	conserved Plasmodium protein, unknown function	Q8IKR2	3D7_NS-3D7_S	0.0156982	0.0590687	22.5487	0.792838	0.82647	0.082773
8539	PF3D7_1406000	RNA-binding protein 8A, putative	Q8IM34	3D7_NS-3D7_S	0.0161212	0.0487253	15.5487	0.745168	0.785519	0.104844
3667	PF3D7_1241700	replication factor C subunit 4, putative	Q8I512	3D7_NS-3D7_S	0.0168425	0.0610607	17.455	0.785916	0.819825	0.0862788
7285	PF3D7_1011800	PRE-binding protein	Q8IJS7	3D7_NS-3D7_S	0.0168953	0.0523907	17.6731	0.750868	0.790713	0.101981
5833	PF3D7_1314900	general transcription factor IIH subunit 2	Q8IEG6	3D7_NS-3D7_S	0.0170645	0.0943304	9.54873	0.860227	0.884263	0.0534184
3853	PF3D7_1229100	multidrug resistance-associated protein 2	Q8I5C7	3D7_NS-3D7_S	0.0181398	0.0622107	9.96412	0.776583	0.811784	0.0905596
3523	PF3D7_0501000	Plasmodium exported protein, unknown function	Q8I490	3D7_NS-3D7_S	0.0191165	0.0748863	17.3334	0.801516	0.833776	0.0789504
6991	PF3D7_1031600	conserved Plasmodium protein, unknown function	Q8IJ89	3D7_NS-3D7_S	0.0206124	0.0562996	9.54866	0.722256	0.766264	0.115621
5365	PF3D7_1351000	phosphatidylinositol transfer protein, putative	Q8IDI9	3D7_NS-3D7_S	0.0215634	0.0749023	22.5487	0.776063	0.811784	0.0905596
7045	PF3D7_1027400	DNA-directed RNA polymerase II subunit RPB7,putative	Q8IJC9	3D7_NS-3D7_S	0.0223587	0.0615069	23.5487	0.719463	0.764334	0.116717
2011	PF3D7_1311900	V-type proton ATPase catalytic subunit A	Q76NM6	3D7_NS-3D7_S	0.0235091	0.0313244	15.5487	0.464156	0.5267	0.278437
2185	PF3D7_0931800	proteasome subunit beta type-6, putative	Q8I0U7	3D7_NS-3D7_S	0.0237378	0.0411683	15.5485	0.572461	0.630506	0.200311
3769	PF3D7_1234800	splicing factor 3B subunit 3, putative	Q8I574	3D7_NS-3D7_S	0.0245281	0.0426719	15.5486	0.573645	0.631347	0.199732
3289	PF3D7_0515800	BolA-like protein, putative	Q8I3V0	3D7_NS-3D7_S	0.0247189	0.0607091	15.5488	0.689434	0.73766	0.132144
511	PF3D7_0829300	U6 snRNA-associated Sm-like protein LSm8,putative	C0H4Y9	3D7_NS-3D7_S	0.0249533	0.0780513	15.5487	0.753448	0.792575	0.10096
4867	PF3D7_0721800	conserved Plasmodium protein, unknown function	Q8IBN3	3D7_NS-3D7_S	0.0249918	0.0558745	22.5487	0.658937	0.708272	0.1498
2107	PF3D7_1211400	heat shock protein DNAJ homologue Pfj4	Q7KQK3	3D7_NS-3D7_S	0.025342	0.0502146	23.5487	0.618478	0.671705	0.172822
3805	PF3D7_1231500	mitosis protein dim1, putative	Q8I5A5	3D7_NS-3D7_S	0.0255203	0.0871217	15.5486	0.773451	0.809639	0.0917087
1939	PF3D7_0603300	dihydroorotate dehydrogenase	Q08210	3D7_NS-3D7_S	0.027404	0.0697923	23.5487	0.698109	0.744286	0.12826
3367	PF3D7_0509400	RNA polymerase I	Q8I410	3D7_NS-3D7_S	0.0279696	0.0768642	22.5487	0.719335	0.764334	0.116717
4723	PF3D7_0826100	E3 ubiquitin-protein ligase, putative	Q8IB94	3D7_NS-3D7_S	0.0280649	0.0713511	24.2314	0.697512	0.744178	0.128323
7207	PF3D7_1015600	heat shock protein 60	Q8IJN9	3D7_NS-3D7_S	0.029119	0.113608	18.0238	0.800612	0.833415	0.0791386
985	PF3D7_0617000	mitochondrial import receptor subunit TOM40,putative	C6KT11	3D7_NS-3D7_S	0.0303259	0.057412	11.7858	0.607152	0.661425	0.179519
7339	PF3D7_1008800	nucleolar protein 5, putative	Q8IJV7	3D7_NS-3D7_S	0.0303971	0.0766925	17.6366	0.696601	0.743736	0.128581
8305	PF3D7_1417700	conserved Plasmodium protein, unknown function	Q8ILR8	3D7_NS-3D7_S	0.031452	0.0869512	15.5487	0.72243	0.766264	0.115621
403	PF3D7_0807000	gas41 homologue, putative	C0H4S5	3D7_NS-3D7_S	0.031492	0.047656	22.5487	0.515424	0.578309	0.23784
1675	PF3D7_0217800	40S ribosomal protein S26	O96258	3D7_NS-3D7_S	0.0320726	0.102941	15.9212	0.759415	0.796616	0.0987512
8773	PF3D7_0610700	conserved Plasmodium protein, unknown function	C6KSV2	3D7_NS-3D7_S	0.0330437	0.0578331	15.5487	0.575921	0.632922	0.19865
673	PF3D7_1341300	60S ribosomal protein L18-2, putative	C0H5G3	3D7_NS-3D7_S	0.0345091	0.0585219	15.5487	0.563878	0.624264	0.204632
2509	PF3D7_0104500	conserved protein, unknown function	Q8I294	3D7_NS-3D7_S	0.0347851	0.0661471	14.1623	0.607112	0.661425	0.179519
4813	PF3D7_0726900	mitochondrial import inner membrane translocase subunit TIM50, putative	Q8IBI8	3D7_NS-3D7_S	0.0349161	0.0733391	22.5487	0.63859	0.689162	0.161679
2335	PF3D7_0405600	conserved Plasmodium membrane protein, unknown function	Q8I1X3	3D7_NS-3D7_S	0.0358605	0.0716729	22.5487	0.621687	0.673832	0.171449
1003	PF3D7_0617600	stevor	C6KT16	3D7_NS-3D7_S	0.0361842	0.110853	9.54866	0.751151	0.790713	0.101981
7099	PF3D7_1023900	chromodomain-helicase-DNA-binding protein 1 homolog, putative	Q8IJG6	3D7_NS-3D7_S	0.0370334	0.0418072	12.2388	0.392789	0.457136	0.339954
8677	PF3D7_0408300	zinc finger, RAN binding protein, putative	Q9U0K3	3D7_NS-3D7_S	0.037054	0.111165	23.5487	0.741838	0.783109	0.106178
1375	PF3D7_0309500	asparagine synthetase [glutamine-hydrolyzing],putative	O77330	3D7_NS-3D7_S	0.0380743	0.0479175	16.0639	0.438439	0.502078	0.299229
4759	PF3D7_0830500	sporozoite and liver stage tryptophan-rich protein, putative	Q8IBD1	3D7_NS-3D7_S	0.0382579	0.0955375	16.6797	0.693908	0.741918	0.129644
4087	PF3D7_1213200	conserved Plasmodium protein, unknown function	Q8I5S3	3D7_NS-3D7_S	0.0385108	0.0637295	6.4897	0.566168	0.626231	0.203266
3301	PF3D7_0515000	pre-mRNA-splicing factor CWC2, putative	Q8I3V8	3D7_NS-3D7_S	0.0386509	0.0542824	5.68837	0.504583	0.56742	0.246096
3643	PF3D7_1242800	rab specific GDP dissociation inhibitor	Q8I501	3D7_NS-3D7_S	0.0402418	0.0710725	15.5489	0.579333	0.636206	0.196402
859	PF3D7_0608500	proteasome subunit alpha type-2, putative	C6KST3	3D7_NS-3D7_S	0.0406141	0.0693442	15.5489	0.56649	0.626231	0.203266
3091	PF3D7_0528100	AP-1 complex subunit beta, putative	Q8I3I6	3D7_NS-3D7_S	0.0412885	0.062616	8.05344	0.528045	0.591143	0.228308
5227	PF3D7_1359300	exosome complex exonuclease RRP44	Q8IDB6	3D7_NS-3D7_S	0.0421349	0.0728108	5.54866	0.5855	0.641568	0.192757
7519	PF3D7_1470900	proteasome subunit beta type-2, putative	Q8IKC9	3D7_NS-3D7_S	0.042713	0.0700107	17.4745	0.549653	0.609867	0.214765
1579	PF3D7_0210100	60S ribosomal protein L37ae, putative	O96184	3D7_NS-3D7_S	0.0427677	0.177956	18.0983	0.812777	0.843151	0.0740946
1741	PF3D7_0305300	conserved Plasmodium membrane protein, unknown function	O97238	3D7_NS-3D7_S	0.0429691	0.0915594	15.5487	0.645367	0.694975	0.158031
8653	PF3D7_0411900	DNA polymerase alpha catalytic subunit A	Q9U0H1	3D7_NS-3D7_S	0.0448273	0.0714521	23.5487	0.53645	0.598763	0.222745
2245	PF3D7_0419800	60S ribosomal protein L7ae/L30e, putative	Q8I1P0	3D7_NS-3D7_S	0.0453525	0.0521793	11.6671	0.402283	0.465517	0.332064
1495	PF3D7_0317000	proteasome subunit alpha type-3, putative	O77396	3D7_NS-3D7_S	0.0457017	0.0728671	17.1915	0.538775	0.600784	0.221282
1639	PF3D7_0214100	protein transport protein SEC31	O96221	3D7_NS-3D7_S	0.0467207	0.0472765	15.5486	0.338164	0.404555	0.393022
3877	PF3D7_1227800	histone S-adenosyl methyltransferase, putative	Q8I5E0	3D7_NS-3D7_S	0.0469117	0.152604	17.2599	0.762211	0.798989	0.0974593
325	PF3D7_0520600	bis	C0H4F3	3D7_NS-3D7_S	0.0470058	0.0865006	17.269	0.593789	0.649227	0.187603
4321	PF3D7_1458000	cysteine proteinase falcipain 1	Q8I6V0	3D7_NS-3D7_S	0.0494863	0.140336	15.5487	0.729103	0.770751	0.113086
847	PF3D7_0606900	glutaredoxin-like protein	C6KSR7	3D7_NS-3D7_S	0.0495172	0.0486723	5.93001	0.34868	0.413528	0.383495
2929	PF3D7_0906100	vacuolar protein sorting-associated protein 46,putative	Q8I388	3D7_NS-3D7_S	0.0501621	0.0676941	22.5487	0.466334	0.528771	0.276732
7957	PF3D7_1441100	conserved Plasmodium protein, unknown function	Q8IL59	3D7_NS-3D7_S	0.0505011	0.0828429	22.5487	0.548221	0.609179	0.215255
5827	PF3D7_1315700	tRNA	Q8IEF7	3D7_NS-3D7_S	0.0505801	0.0722307	15.5487	0.494112	0.556479	0.254551
1171	PF3D7_0627700	transportin	C6KTB3	3D7_NS-3D7_S	0.0506335	0.0502001	9.03678	0.339392	0.405378	0.39214
5983	PF3D7_1304500	small heat shock protein, putative	Q8IES0	3D7_NS-3D7_S	0.0514129	0.0440243	15.2778	0.260778	0.321734	0.492504
7189	PF3D7_1016400	serine/threonine protein kinase, FIKK family	Q8IJN3	3D7_NS-3D7_S	0.0519683	0.0860913	16.7736	0.554159	0.614411	0.211541
4405	PF3D7_0802300	periodic tryptophan protein 2, putative	Q8IAM3	3D7_NS-3D7_S	0.0521283	0.0663135	15.5487	0.443631	0.506862	0.29511
4879	PF3D7_0721400	conserved Plasmodium protein, unknown function	Q8IBN7	3D7_NS-3D7_S	0.0533971	0.0621357	16.8142	0.402227	0.465517	0.332064
2275	PF3D7_0415500	nuclear cap-binding protein subunit 2, putative	Q8I1T2	3D7_NS-3D7_S	0.0535835	0.069436	22.5487	0.448307	0.511815	0.290887
2689	PF3D7_0920900	U4/U6 snRNA-associated-splicing factor,putative	Q8I2U4	3D7_NS-3D7_S	0.0541142	0.0674638	22.5487	0.430856	0.494149	0.306142
7531	PF3D7_1468900	conserved Plasmodium protein, unknown function	Q8IKE8	3D7_NS-3D7_S	0.0544291	0.0573858	13.133	0.360014	0.423929	0.372707
3139	PF3D7_0526500	conserved Plasmodium protein, unknown function	Q8I3K0	3D7_NS-3D7_S	0.0551529	0.0619341	23.5487	0.382201	0.445851	0.35081
2389	PF3D7_0112000	TatD-like deoxyribonuclease, putative	Q8I226	3D7_NS-3D7_S	0.0552718	0.0511993	31.5487	0.288531	0.351347	0.454264
9283	PF3D7_1126400	large ribosomal subunit processing factor,putative	Q8IIA0	3D7_NS-3D7_S	0.056176	0.109258	9.54866	0.618829	0.671705	0.172822
7795	PF3D7_1449800	conserved Plasmodium protein, unknown function	Q8IKX7	3D7_NS-3D7_S	0.0564629	0.0424007	23.5487	0.195723	0.252486	0.597763
19	PF3D7_0203700	protein MAK16, putative	A0A143ZWE8	3D7_NS-3D7_S	0.0564733	0.097856	22.5487	0.569586	0.628725	0.201539
4837	PF3D7_0723900	conserved Plasmodium protein, unknown function	Q8IBL4	3D7_NS-3D7_S	0.0566041	0.0455912	5.54866	0.264305	0.324749	0.488453
8041	PF3D7_1436900	histidine triad protein, putative	Q8IL97	3D7_NS-3D7_S	0.0566514	0.0420098	22.5487	0.190879	0.24773	0.606022
7969	PF3D7_1439700	leucine carboxyl methyltransferase, putative	Q8IL72	3D7_NS-3D7_S	0.0577613	0.0591488	22.5487	0.339156	0.405378	0.39214
2665	PF3D7_0923000	DNA-directed RNA polymerase II subunit RPB3,putative	Q8I2S6	3D7_NS-3D7_S	0.058346	0.0637193	16.2527	0.373225	0.43606	0.360454
5299	PF3D7_1355100	DNA replication licensing factor MCM6	Q8IDF0	3D7_NS-3D7_S	0.0591507	0.0840794	17.486	0.491	0.553807	0.256642
7759	PF3D7_1453000	conserved Plasmodium protein, unknown function	Q8IKU7	3D7_NS-3D7_S	0.0598691	0.0658703	22.5487	0.373019	0.43606	0.360454
3085	PF3D7_0528200	eukaryotic translation initiation factor 3 subunit E, putative	Q8I3I5	3D7_NS-3D7_S	0.0600194	0.0615062	14.8487	0.344782	0.410181	0.387025
49	PF3D7_0703900	conserved Plasmodium membrane protein, unknown function	A0A143ZY62	3D7_NS-3D7_S	0.0601984	0.0874825	22.5487	0.498396	0.560883	0.251128
9007	PF3D7_0722600	U3 small nucleolar RNA-associated protein 7,putative	Q8IBM7	3D7_NS-3D7_S	0.0611986	0.0987002	23.5487	0.541182	0.602699	0.2199
2371	PF3D7_0402400	Plasmodium exported protein, unknown function	Q8I202	3D7_NS-3D7_S	0.0615539	0.0714797	22.5487	0.398226	0.462084	0.335279
7663	PF3D7_1460400	ubiquitin carboxyl-terminal hydrolase isozyme L3	Q8IKM8	3D7_NS-3D7_S	0.0622793	0.066614	15.5487	0.364119	0.427761	0.368799
8227	PF3D7_1421500	mitochondrial import inner membrane translocase subunit TIM8, putative	Q8ILN5	3D7_NS-3D7_S	0.0622955	0.111664	15.317	0.584985	0.641472	0.192822
829	PF3D7_0606600	conserved Plasmodium protein, unknown function	C6KSR4	3D7_NS-3D7_S	0.0625207	0.0714266	15.5487	0.394724	0.459031	0.338158
7069	PF3D7_1025600	cytochrome c oxidase copper chaperone, putative	Q8IJE6	3D7_NS-3D7_S	0.0627634	0.0468541	6.2753	0.226866	0.286901	0.542268
6805	PF3D7_1106000	RuvB-like helicase 2	Q8IIU3	3D7_NS-3D7_S	0.0631872	0.0660946	15.5485	0.353695	0.417472	0.379373
4849	PF3D7_0723000	tRNAHis guanylyltransferase, putative	Q8IBM3	3D7_NS-3D7_S	0.0636057	0.0542098	9.54866	0.269102	0.329832	0.481707
8143	PF3D7_1427500	DNA mismatch repair protein MSH2, putative	Q8ILI9	3D7_NS-3D7_S	0.0641079	0.054686	13.1065	0.261948	0.322911	0.490917
3205	PF3D7_0520300	U6 snRNA-associated Sm-like protein LSm2,putative	Q8I3Q7	3D7_NS-3D7_S	0.0652089	0.110916	29.5411	0.561059	0.621602	0.206487
2881	PF3D7_0909400	exoribonuclease, putative	Q8I358	3D7_NS-3D7_S	0.0656087	0.0469027	15.5488	0.181495	0.237276	0.624746
2467	PF3D7_0107500	lipid/sterol:H+ symporter	Q8I266	3D7_NS-3D7_S	0.0659625	0.106384	15.5498	0.544211	0.605622	0.217798
763	PF3D7_1369700	U2 small nuclear ribonucleoprotein A', putative	C0H5L8	3D7_NS-3D7_S	0.0667011	0.0576177	16.1827	0.263808	0.32467	0.488557
3397	PF3D7_0507700	nuclear protein localization protein 4,putative	Q8I426	3D7_NS-3D7_S	0.066941	0.0529441	16.7128	0.223445	0.282892	0.548379
2899	PF3D7_0907700	subunit of proteaseome activator complex,putative	Q8I374	3D7_NS-3D7_S	0.0678651	0.0672461	8.70608	0.3401	0.405577	0.391927
1273	PF3D7_1111500	acylphosphatase, putative	C6S3F0	3D7_NS-3D7_S	0.0678864	0.0798651	15.549	0.408216	0.471066	0.326918
6331	PF3D7_1132300	nucleic acid binding protein, putative	Q8II42	3D7_NS-3D7_S	0.0679547	0.0436763	15.5487	0.139856	0.191456	0.717932
8269	PF3D7_1419400	conserved Plasmodium membrane protein, unknown function	Q8ILQ6	3D7_NS-3D7_S	0.068244	0.108653	15.5487	0.539062	0.600784	0.221282
3121	PF3D7_0527100	ubiquitin-conjugating enzyme E2 N, putative	Q8I3J4	3D7_NS-3D7_S	0.0686737	0.0929687	15.5485	0.471109	0.532975	0.273293
769	PF3D7_1370300	membrane associated histidine-rich protein	C0H5L9	3D7_NS-3D7_S	0.0687284	0.125081	23.5487	0.587855	0.643678	0.191332
3907	PF3D7_1225800	ubiquitin-activating enzyme E1	Q8I5F9	3D7_NS-3D7_S	0.0688595	0.0625405	17.4398	0.285845	0.348642	0.45762
3661	PF3D7_1241800	ATP-dependent RNA helicase DBP9, putative	Q8I511	3D7_NS-3D7_S	0.0700619	0.0842804	15.5487	0.41839	0.481325	0.317561
4513	PF3D7_0812400	karyopherin alpha	Q8IAW0	3D7_NS-3D7_S	0.071196	0.037358	21.4974	0.0701395	0.105244	0.977801
8023	PF3D7_1437400	pantothenate kinase, putative	Q8IL92	3D7_NS-3D7_S	0.0715172	0.0524013	16.9524	0.190159	0.247009	0.607287
3427	PF3D7_0505800	small ubiquitin-related modifier	Q8I444	3D7_NS-3D7_S	0.0726854	0.0467035	8.52233	0.155939	0.209268	0.679298
6985	PF3D7_1032100	mRNA-decapping enzyme subunit 1, putative	Q8IJ85	3D7_NS-3D7_S	0.0728354	0.0569918	15.5487	0.220001	0.279003	0.554391
5455	PF3D7_1342800	phosphoenolpyruvate carboxykinase	Q8IDR1	3D7_NS-3D7_S	0.0728541	0.0583423	16.741	0.228942	0.288876	0.539289
4123	PF3D7_1211700	DNA replication licensing factor MCM5, putative	Q8I5T4	3D7_NS-3D7_S	0.0735454	0.0679518	17.8674	0.293503	0.356821	0.447549
7999	PF3D7_1438500	cleavage and polyadenylation specificity factor subunit 3, putative	Q8IL83	3D7_NS-3D7_S	0.0736978	0.0525056	22.5487	0.174055	0.229673	0.638889
1087	PF3D7_0622200	radical SAM protein, putative	C6KT59	3D7_NS-3D7_S	0.0737127	0.0646392	20.4416	0.267317	0.327912	0.484243
8887	PF3D7_0303600	plasmoredoxin	Q8I224	3D7_NS-3D7_S	0.0742748	0.0801447	22.5487	0.363866	0.427761	0.368799
1177	PF3D7_0627800	acetyl-CoA synthetase, putative	C6KTB4	3D7_NS-3D7_S	0.0746621	0.0487446	29.6427	0.136201	0.186964	0.728242
6817	PF3D7_1105700	uncharacterized protein	Q8IIU6	3D7_NS-3D7_S	0.0748046	0.044708	5.54866	0.149335	0.202033	0.694578
1909	PF3D7_0520900	S-adenosyl-L-homocysteine hydrolase	P50250	3D7_NS-3D7_S	0.0749797	0.144199	17.9209	0.609447	0.663443	0.178196
6793	PF3D7_1107000	U6 snRNA-associated Sm-like protein LSm4,putative	Q8IIT3	3D7_NS-3D7_S	0.0757182	0.0668621	22.5487	0.269343	0.329857	0.481674
6109	PF3D7_1146000	ribosome assembly protein 4, putative	Q8IHQ8	3D7_NS-3D7_S	0.0764657	0.0512018	22.5487	0.149189	0.202019	0.694608
2329	PF3D7_0405700	lysine decarboxylase, putative	Q8I1X1	3D7_NS-3D7_S	0.0768567	0.156346	9.54863	0.634119	0.68483	0.164417
2497	PF3D7_0105200	RAP protein, putative	Q8I289	3D7_NS-3D7_S	0.0772827	0.0802828	14.0761	0.351979	0.416102	0.380801
2287	PF3D7_0415000	arsenical pump-driving ATPase, putative	Q8I1T8	3D7_NS-3D7_S	0.077657	0.0671812	22.5487	0.25981	0.320803	0.493762
1435	PF3D7_0318200	DNA-directed RNA polymerase II subunit RPB1	O77375	3D7_NS-3D7_S	0.0777027	0.0345776	29.5488	0.0322562	0.0533686	1.27271
8299	PF3D7_1417800	DNA replication licensing factor MCM2	Q8ILR7	3D7_NS-3D7_S	0.0777399	0.0542343	15.5489	0.171543	0.226958	0.644055
4465	PF3D7_0810000	acyl-CoA binding protein, putative	Q8IAT5	3D7_NS-3D7_S	0.0780768	0.0482589	22.5487	0.119595	0.166765	0.777896
2365	PF3D7_0403200	conserved Plasmodium protein, unknown function	Q8I1Z8	3D7_NS-3D7_S	0.0787626	0.0863315	23.5487	0.370842	0.433952	0.362558
2587	PF3D7_0932800	conserved Plasmodium protein, unknown function	Q8I2I8	3D7_NS-3D7_S	0.0788054	0.0438265	29.5484	0.0823833	0.121787	0.914397
4543	PF3D7_0813900	40S ribosomal protein S16, putative	Q8IAX5	3D7_NS-3D7_S	0.0796694	0.0745296	15.5487	0.301402	0.36524	0.437422
3043	PF3D7_0530000	conserved Plasmodium protein, unknown function	Q8I3G7	3D7_NS-3D7_S	0.0804916	0.105069	15.5487	0.455099	0.518384	0.285349
6877	PF3D7_1103800	CCR4-NOT transcription complex subunit 1,putative	Q8IIW4	3D7_NS-3D7_S	0.0805407	0.0630295	22.5487	0.21431	0.272477	0.56467
3325	PF3D7_0512200	glutathione synthetase	Q8I3Y4	3D7_NS-3D7_S	0.0815495	0.0562504	22.5487	0.160893	0.214864	0.667837
6889	PF3D7_1103600	actin-like protein, putative	Q8IIW6	3D7_NS-3D7_S	0.0822713	0.0614111	22.5487	0.193696	0.250086	0.601911
3115	PF3D7_0527200	ubiquitin carboxyl-terminal hydrolase 14	Q8I3J3	3D7_NS-3D7_S	0.08308	0.107859	15.5487	0.452686	0.516028	0.287327
2455	PF3D7_0108300	conserved Plasmodium protein, unknown function	Q8I259	3D7_NS-3D7_S	0.0834805	0.0695372	15.3544	0.248133	0.308524	0.51071
4171	PF3D7_1206800	conserved Plasmodium protein, unknown function	Q8I5X7	3D7_NS-3D7_S	0.0839179	0.0493045	29.5677	0.0992424	0.142358	0.846617
8593	PF3D7_1401200	Plasmodium exported protein, unknown function	Q8IM76	3D7_NS-3D7_S	0.0843578	0.130051	17.6833	0.524898	0.588058	0.230579
4099	PF3D7_1212700	eukaryotic translation initiation factor 3 subunit A, putative	Q8I5S6	3D7_NS-3D7_S	0.0843714	0.059143	17.7828	0.171027	0.226475	0.64498
4951	PF3D7_0716300	conserved Plasmodium protein, unknown function	Q8IBT7	3D7_NS-3D7_S	0.0844851	0.0846727	15.5486	0.33366	0.400125	0.397804
967	PF3D7_0615600	conserved Plasmodium protein, unknown function	C6KSZ7	3D7_NS-3D7_S	0.0853141	0.0411493	29.5487	0.046965	0.0736408	1.13288
6937	PF3D7_1034900	methionine--tRNA ligase	Q8IJ60	3D7_NS-3D7_S	0.0860004	0.0856137	17.9642	0.328469	0.396119	0.402175
5593	PF3D7_1332800	eukaryotic translation initiation factor 6,putative	Q8IE00	3D7_NS-3D7_S	0.0864895	0.0628446	22.5487	0.182261	0.237987	0.623446
3151	PF3D7_0525100	acyl-CoA synthetase	Q8I3L4	3D7_NS-3D7_S	0.0867444	0.0451596	15.5487	0.0732818	0.109517	0.960517
7369	PF3D7_1006800	single-strand telomeric DNA-binding protein GBP2, putative	Q8IJX3	3D7_NS-3D7_S	0.0871619	0.0657772	12.5803	0.2087	0.266929	0.573604
4831	PF3D7_0725200	mago nashi protein homologue, putative	Q8IBJ9	3D7_NS-3D7_S	0.0873231	0.0736819	15.5487	0.253762	0.314892	0.501839
1081	PF3D7_0621900	signal recognition particle subunit SRP68,putative	C6KT56	3D7_NS-3D7_S	0.0880067	0.0438824	5.54866	0.095591	0.137912	0.860397
8215	PF3D7_1422800	actin-related protein, putative	Q8ILM5	3D7_NS-3D7_S	0.0890885	0.0578747	17.2149	0.141902	0.193726	0.712813
4903	PF3D7_0720400	ferrodoxin reductase-like protein	Q8IBP8	3D7_NS-3D7_S	0.0896502	0.0534179	17.4049	0.111156	0.156748	0.804798
2527	PF3D7_0103200	nucleoside transporter 4	Q8I2A8	3D7_NS-3D7_S	0.0901055	0.0596093	22.5487	0.144524	0.196768	0.706045
379	PF3D7_0707400	AAA family ATPase, putative	C0H4M1	3D7_NS-3D7_S	0.0901199	0.0573338	22.5488	0.129914	0.179485	0.745972
5449	PF3D7_1343000	phosphoethanolamine N-methyltransferase	Q8IDQ9	3D7_NS-3D7_S	0.0903256	0.167997	17.327	0.597649	0.65202	0.185739
7429	PF3D7_1003500	40S ribosomal protein S20e, putative	Q8IK02	3D7_NS-3D7_S	0.0919207	0.0669149	29.5487	0.179869	0.23607	0.62696
6289	PF3D7_1134700	DNA-directed RNA polymerase I subunit RPA2,putative	Q8II17	3D7_NS-3D7_S	0.093745	0.131744	15.5486	0.487271	0.550014	0.259626
3235	PF3D7_0517700	eukaryotic translation initiation factor 3 subunit B, putative	Q8I3T1	3D7_NS-3D7_S	0.0942285	0.0485541	17.5521	0.068531	0.102946	0.987391
3487	PF3D7_0502900	mitochondrial inner membrane TIM10 associated protein, putative	Q8I472	3D7_NS-3D7_S	0.095107	0.0660846	15.5486	0.16993	0.225221	0.647391
2671	PF3D7_0922100	ubiquitin-like protein, putative	Q8I2T2	3D7_NS-3D7_S	0.0954806	0.0772557	15.5486	0.234841	0.294337	0.531155
1381	PF3D7_0312400	glycogen synthase kinase 3	O77344	3D7_NS-3D7_S	0.0965373	0.0801245	17.406	0.244391	0.304524	0.516378
4747	PF3D7_0829200	prohibitin, putative	Q8IBC3	3D7_NS-3D7_S	0.0968997	0.0548081	15.5903	0.0966246	0.139002	0.856978
6703	PF3D7_1113700	glyoxalase I	Q8IIM5	3D7_NS-3D7_S	0.0970786	0.0617041	27.9088	0.126921	0.175836	0.754893
6973	PF3D7_1033200	early transcribed membrane protein 10.2	Q8IJ76	3D7_NS-3D7_S	0.0972099	0.191462	5.54866	0.631186	0.682154	0.166117
3511	PF3D7_0501300	skeleton-binding protein 1	Q8I487	3D7_NS-3D7_S	0.097449	0.079192	16.8141	0.235432	0.294831	0.530427
3061	PF3D7_0529500	cell cycle regulator protein, putative	Q8I3H2	3D7_NS-3D7_S	0.0983108	0.049524	23.5487	0.0588985	0.0899989	1.04576
5683	PF3D7_1326300	RNA-binding protein, putative	Q8IE57	3D7_NS-3D7_S	0.0984927	0.0798779	15.5487	0.235878	0.295143	0.529968
1261	PF3D7_1018500	PHF5-like protein, putative	C6S3D1	3D7_NS-3D7_S	0.0993601	0.0597238	22.5487	0.110018	0.155582	0.808039
5179	#N/A	#N/A	Q8ID72	3D7_NS-3D7_S	0.0993885	0.0602979	7.35008	0.141238	0.192996	0.714452
1801	PF3D7_0307200	60S ribosomal protein L7, putative	O97250	3D7_NS-3D7_S	0.101863	0.0604742	15.5489	0.112066	0.157882	0.801667
1417	PF3D7_0313000	conserved Plasmodium protein, unknown function	O77363	3D7_NS-3D7_S	0.10257	0.0741456	23.5487	0.179528	0.235932	0.627213
343	PF3D7_0704600	E3 ubiquitin-protein ligase	C0H4K6	3D7_NS-3D7_S	0.103141	0.0711213	15.5486	0.166871	0.221755	0.654127
6601	PF3D7_1118500	Nop56/Sik1-like protein, putative	Q8III3	3D7_NS-3D7_S	0.103887	0.0935357	15.5486	0.283594	0.346178	0.4607
3937	PF3D7_1224300	polyadenylate-binding protein, putative	Q8I5H4	3D7_NS-3D7_S	0.104381	0.0590588	16.9126	0.0951958	0.137607	0.86136
5185	PF3D7_1363200	bifunctional polynucleotide phosphatase/kinase	Q8ID74	3D7_NS-3D7_S	0.104969	0.0707693	23.5487	0.151268	0.204097	0.690164
5809	PF3D7_1317100	DNA replication licensing factor MCM4	Q8IEE5	3D7_NS-3D7_S	0.105027	0.0609251	15.5488	0.104552	0.148977	0.826882
5497	PF3D7_1340300	nucleolar complex protein 2, putative	Q8IDT3	3D7_NS-3D7_S	0.105715	0.133002	23.5487	0.434646	0.498115	0.30267
7885	PF3D7_1445600	RNA-binding protein, putative	Q8IL17	3D7_NS-3D7_S	0.106424	0.0735303	15.5487	0.16766	0.222606	0.652463
4927	PF3D7_0717700	serine--tRNA ligase, putative	Q8IBS3	3D7_NS-3D7_S	0.106503	0.0468788	14.324	0.0390018	0.0626621	1.203
6409	PF3D7_1128200	multiprotein bridging factor type 1, putative	Q8II81	3D7_NS-3D7_S	0.106781	0.0602747	22.5487	0.0899812	0.131081	0.882462
8413	PF3D7_1412300	nuclear transport factor 2, putative	Q8ILX1	3D7_NS-3D7_S	0.107172	0.0531466	12.6434	0.0654966	0.0991712	1.00361
115	PF3D7_1213900	conserved Plasmodium protein, unknown function	A0A144A0U7	3D7_NS-3D7_S	0.108501	0.0737239	29.5486	0.151667	0.204414	0.68949
4981	PF3D7_0714500	transcription elongation factor s-II, putative	Q8IBV2	3D7_NS-3D7_S	0.108549	0.0549997	23.5487	0.0602697	0.0918133	1.03709
481	PF3D7_0824200	conserved Plasmodium protein, unknown function	C0H4X4	3D7_NS-3D7_S	0.10994	0.0504134	17.5487	0.0430739	0.0682534	1.16588
7129	PF3D7_1022400	serine/arginine-rich splicing factor 4	Q8IJI0	3D7_NS-3D7_S	0.110056	0.0355781	15.5487	0.00716681	0.0144396	1.84045
7411	PF3D7_1004000	60S ribosomal protein L13, putative	Q8IJZ7	3D7_NS-3D7_S	0.110339	0.095307	17.2593	0.262748	0.323632	0.489949
6907	PF3D7_1102400	flavoprotein, putative	Q8IIX6	3D7_NS-3D7_S	0.110426	0.0886902	15.5487	0.231542	0.291176	0.535845
5257	PF3D7_1357700	U3 small nucleolar RNA-associated protein 21,putative	Q8IDC8	3D7_NS-3D7_S	0.110726	0.0542741	29.4712	0.050388	0.0784456	1.10543
5821	PF3D7_1315900	exportin-1, putative	Q8IEF5	3D7_NS-3D7_S	0.110791	0.0789491	12.2625	0.185333	0.241577	0.616944
1309	PF3D7_0302100	serine/threonine protein kinase	O77306	3D7_NS-3D7_S	0.110922	0.0755651	15.5487	0.16207	0.216141	0.665263
3649	PF3D7_1242700	40S ribosomal protein S17, putative	Q8I502	3D7_NS-3D7_S	0.111377	0.081496	15.5484	0.191171	0.247893	0.605735
4291	PF3D7_1328100	proteasome subunit beta type-7, putative	Q8I6T3	3D7_NS-3D7_S	0.113348	0.0620009	16.6708	0.085476	0.125739	0.900529
4159	PF3D7_1208600	mitochondrial import inner membrane translocase subunit TIM10, putative	Q8I5W2	3D7_NS-3D7_S	0.115126	0.109808	15.5486	0.310465	0.375918	0.424906
6763	PF3D7_1108400	casein kinase 2, alpha subunit	Q8IIR9	3D7_NS-3D7_S	0.115447	0.035758	29.5494	0.00304198	0.00674546	2.17099
8047	PF3D7_1436300	translocon component PTEX150	Q8ILA1	3D7_NS-3D7_S	0.115876	0.108229	18.0867	0.298407	0.362196	0.441057
6655	PF3D7_1116300	peptidyl-prolyl cis-trans isomerase	Q8IIK3	3D7_NS-3D7_S	0.117024	0.0770596	22.5487	0.142755	0.194713	0.710605
6589	PF3D7_1119300	splicing factor U2AF small subunit, putative	Q8IIH4	3D7_NS-3D7_S	0.117123	0.0607229	22.5487	0.066436	0.100391	0.998307
367	PF3D7_0706500	conserved Plasmodium protein, unknown function	C0H4L6	3D7_NS-3D7_S	0.117867	0.0597692	15.5491	0.0666641	0.100634	0.997256
5491	PF3D7_1340600	RNA lariat debranching enzyme, putative	Q8IDT0	3D7_NS-3D7_S	0.118055	0.0480444	8.98979	0.0363534	0.0592968	1.22697
5095	PF3D7_0702400	small exported membrane protein 1	Q8IC43	3D7_NS-3D7_S	0.118259	0.150336	18.0377	0.441712	0.505055	0.296661
2257	PF3D7_0418200	eukaryotic translation initiation factor 3 subunit M, putative	Q8I1Q5	3D7_NS-3D7_S	0.118825	0.0664479	15.549	0.0932372	0.135298	0.868709
8509	PF3D7_1407100	rRNA 2'-O-methyltransferase fibrillarin,putative	Q8IM23	3D7_NS-3D7_S	0.119244	0.0452884	15.8819	0.0181669	0.0321513	1.4928
355	PF3D7_0706000	importin-7, putative	C0H4L1	3D7_NS-3D7_S	0.119937	0.0450921	15.5488	0.0174325	0.030998	1.50867
577	PF3D7_0923200	nitric oxide synthase, putative	C0H553	3D7_NS-3D7_S	0.120592	0.0750511	22.5487	0.122012	0.16982	0.770011
5815	#N/A	#N/A	Q8IEF0	3D7_NS-3D7_S	0.120606	0.046388	23.5487	0.015841	0.0285062	1.54506
9265	PF3D7_0409200	protein SOF1, putative	Q9U0J4	3D7_NS-3D7_S	0.121344	0.0679406	15.5487	0.0936088	0.135706	0.867402
4975	PF3D7_0715000	4-nitrophenylphosphatase	Q8IBV0	3D7_NS-3D7_S	0.121811	0.0571303	31.5487	0.0408797	0.0652085	1.1857
607	PF3D7_1305300	conserved Plasmodium protein, unknown function	C0H5A0	3D7_NS-3D7_S	0.122048	0.0585954	8.71957	0.0679379	0.102248	0.990345
6187	PF3D7_1141700	conserved Plasmodium protein, unknown function	Q8IHU8	3D7_NS-3D7_S	0.123119	0.0946597	15.5487	0.212326	0.270768	0.567403
67	PF3D7_1120000	conserved Plasmodium protein, unknown function	A0A143ZYR6	3D7_NS-3D7_S	0.124487	0.0540833	29.9413	0.0284838	0.0477727	1.32082
5845	PF3D7_1314100	conserved Plasmodium protein, unknown function	Q8IEH3	3D7_NS-3D7_S	0.124912	0.0477757	29.5487	0.0139228	0.0257023	1.59003
709	PF3D7_1355800	splicing factor 3B subunit 5, putative	C0H5I5	3D7_NS-3D7_S	0.125166	0.0956317	17.7362	0.207297	0.265361	0.576162
8419	PF3D7_1412100	conserved Plasmodium protein, unknown function	Q8ILX3	3D7_NS-3D7_S	0.125345	0.0486569	31.5487	0.0148872	0.0270497	1.56784
1321	PF3D7_0302900	exportin-1, putative	O77312	3D7_NS-3D7_S	0.125407	0.0759478	16.0797	0.118085	0.164966	0.782605
2545	PF3D7_0936800	Plasmodium exported protein	Q8I2F2	3D7_NS-3D7_S	0.125898	0.0847841	17.0799	0.155786	0.20925	0.679334
1567	PF3D7_0209200	3'exoribonuclease, putative	O96177	3D7_NS-3D7_S	0.126157	0.0612831	15.5487	0.0566952	0.0871653	1.05966
3781	PF3D7_1233600	asparagine and aspartate rich protein 1	Q8I586	3D7_NS-3D7_S	0.126408	0.0459658	15.551	0.0145136	0.0265639	1.57571
6085	PF3D7_1148700	Plasmodium exported protein	Q8IHN7	3D7_NS-3D7_S	0.126578	0.0916257	23.5487	0.180102	0.23607	0.62696
6541	PF3D7_1121700	protein GCN20	Q8IIE9	3D7_NS-3D7_S	0.126724	0.118832	29.5487	0.29487	0.358193	0.445882
5059	PF3D7_0705400	DNA replication licensing factor MCM7	Q8IC16	3D7_NS-3D7_S	0.129141	0.0485495	15.5487	0.017427	0.030998	1.50867
7267	PF3D7_1012500	phosphoglucomutase, putative	Q8IJS0	3D7_NS-3D7_S	0.129146	0.0587177	15.5487	0.0433493	0.0686174	1.16357
7891	PF3D7_1445100	histidine--tRNA ligase, putative	Q8IL22	3D7_NS-3D7_S	0.129472	0.0468909	24.206	0.0108155	0.0206265	1.68557
793	PF3D7_0604500	conserved Plasmodium protein, unknown function	C6KSP3	3D7_NS-3D7_S	0.130953	0.0550347	15.5486	0.0305243	0.0508399	1.2938
505	PF3D7_0829100	conserved protein, unknown function	C0H4Y8	3D7_NS-3D7_S	0.131697	0.0472744	15.5487	0.0134951	0.025036	1.60143
3211	PF3D7_0520200	conserved Plasmodium protein, unknown function	Q8I3Q8	3D7_NS-3D7_S	0.13253	0.0555774	15.5487	0.0302169	0.0503839	1.29771
4873	PF3D7_0721600	40S ribosomal protein S5, putative	Q8IBN5	3D7_NS-3D7_S	0.132877	0.0559545	15.5487	0.0308098	0.0512584	1.29023
1249	PF3D7_0209400	uncharacterized protein	C6S3B4	3D7_NS-3D7_S	0.133095	0.0569807	15.5488	0.0332591	0.0549673	1.2599
7039	PF3D7_1027800	60S ribosomal protein L3	Q8IJC6	3D7_NS-3D7_S	0.134795	0.0530764	17.2456	0.0209968	0.0366833	1.43553
2119	PF3D7_1117700	GTP-binding nuclear protein RAN/TC4	Q7KQK6	3D7_NS-3D7_S	0.137485	0.102917	17.5976	0.198609	0.255768	0.592153
5611	PF3D7_1331700	glutamine--tRNA ligase, putative	Q8IE10	3D7_NS-3D7_S	0.138737	0.0631499	15.5487	0.0435582	0.0688753	1.16194
2161	PF3D7_0206700	adenylosuccinate lyase	Q7KWJ4	3D7_NS-3D7_S	0.138842	0.0450607	6.7316	0.0186797	0.0329422	1.48225
8179	PF3D7_1426000	60S ribosomal protein L21	Q8ILK3	3D7_NS-3D7_S	0.139265	0.0949324	16.9474	0.16069	0.214864	0.667837
5473	PF3D7_1342000	40S ribosomal protein S6	Q8IDR9	3D7_NS-3D7_S	0.139984	0.0926746	15.5486	0.150972	0.203881	0.690624
4261	PF3D7_0203400	conserved Plasmodium protein, unknown function	Q8I668	3D7_NS-3D7_S	0.141019	0.109132	16.3963	0.214209	0.272477	0.56467
7675	PF3D7_1459000	ATP-dependent RNA helicase DBP5	Q8IKP1	3D7_NS-3D7_S	0.141112	0.057133	15.5487	0.0255216	0.0436722	1.35979
1069	PF3D7_0621300	mRNA binding Pumilio-homology domain protein,putative	C6KT51	3D7_NS-3D7_S	0.141418	0.0668508	9.54863	0.0617703	0.0938132	1.02774
457	PF3D7_0818700	DNA helicase, putative	C0H4V8	3D7_NS-3D7_S	0.142054	0.0628631	17.1436	0.0371379	0.0602724	1.21988
2143	PF3D7_1407900	plasmepsin I	Q7KQM4	3D7_NS-3D7_S	0.142783	0.0893302	18.0249	0.127343	0.176257	0.753853
3247	PF3D7_0517300	serine/arginine-rich splicing factor 1	Q8I3T5	3D7_NS-3D7_S	0.143018	0.0531939	28.3359	0.0118845	0.0224369	1.64904
3625	PF3D7_1244100	N-alpha-acetyltransferase 15, NatA auxiliary subunit, putative	Q8I4Y9	3D7_NS-3D7_S	0.144858	0.0510324	16.1252	0.0117905	0.0222874	1.65194
5323	PF3D7_1353800	proteasome subunit alpha type-4, putative	Q8IDG3	3D7_NS-3D7_S	0.145207	0.0885372	15.5489	0.121062	0.168655	0.773002
817	PF3D7_0606100	RNA-binding protein, putative	C6KSQ9	3D7_NS-3D7_S	0.145967	0.0935337	15.5487	0.138742	0.190278	0.72061
4669	PF3D7_0822300	small nuclear ribonucleoprotein G, putative	Q8IB57	3D7_NS-3D7_S	0.145987	0.0619639	22.5487	0.0275572	0.0465708	1.33189
2053	PF3D7_0922200	S-adenosylmethionine synthetase	Q7K6A4	3D7_NS-3D7_S	0.1463	0.14607	18.0664	0.329775	0.396418	0.401847
7291	PF3D7_1011700	DNA repair protein RAD23, putative	Q8IJS8	3D7_NS-3D7_S	0.146376	0.0545711	7.80651	0.0284439	0.0477727	1.32082
6403	PF3D7_1128400	geranylgeranyl pyrophosphate synthase, putative	Q8II79	3D7_NS-3D7_S	0.146588	0.0539899	31.5487	0.0106517	0.0203919	1.69054
1519	PF3D7_0202400	gamete antigen 27/25, putative	O96127	3D7_NS-3D7_S	0.14694	0.151867	15.5481	0.348075	0.413476	0.383549
5779	PF3D7_1319300	N2,N2-dimethylguanosine tRNA methyltransferase,putative	Q8IEC3	3D7_NS-3D7_S	0.147003	0.064951	29.5487	0.0311309	0.051678	1.28669
4945	PF3D7_0716800	eukaryotic translation initiation factor 3 subunit I, putative	Q8IBT2	3D7_NS-3D7_S	0.148085	0.0495269	15.5486	0.00887431	0.0174804	1.75745
3391	PF3D7_0507800	conserved Plasmodium protein, unknown function	Q8I425	3D7_NS-3D7_S	0.148321	0.0408852	15.5487	0.00235605	0.00537552	2.26958
6037	PF3D7_0422700	eukaryotic initiation factor 4A-III, putative	Q8IFN9	3D7_NS-3D7_S	0.14837	0.0748964	14.412	0.0670036	0.101045	0.995487
5563	PF3D7_1333800	conserved Plasmodium protein, unknown function	Q8IDZ0	3D7_NS-3D7_S	0.148768	0.0534558	5.58962	0.0343596	0.0565989	1.24719
6565	PF3D7_1120400	alpha/beta hydrolase fold domain containing protein, putative	Q8IIG3	3D7_NS-3D7_S	0.148778	0.0817747	15.5487	0.0881635	0.12906	0.88921
8683	PF3D7_0407900	AAA family ATPase, putative	Q9U0K7	3D7_NS-3D7_S	0.148858	0.083275	9.54865	0.105567	0.150137	0.823512
1711	PF3D7_0220000	liver stage antigen 3	O96275	3D7_NS-3D7_S	0.149302	0.0818645	22.5487	0.0814703	0.120676	0.918379
5803	PF3D7_1317400	conserved Plasmodium protein, unknown function	Q8IEE2	3D7_NS-3D7_S	0.149355	0.0424895	17.3298	0.00259204	0.00586928	2.23142
1291	PF3D7_1442100	replication factor A protein 3, putative	C6S3I6	3D7_NS-3D7_S	0.149709	0.0855527	15.5487	0.0998392	0.142941	0.844844
7327	PF3D7_1009000	diphthine methyl ester synthase, putative	Q8IJV5	3D7_NS-3D7_S	0.149963	0.081486	15.5487	0.0848823	0.124989	0.903129
3361	PF3D7_0510100	conserved Plasmodium protein, unknown function	Q8I403	3D7_NS-3D7_S	0.14999	0.0615193	15.5485	0.0271848	0.0460973	1.33632
2383	PF3D7_0401800	Plasmodium exported protein	Q8I207	3D7_NS-3D7_S	0.150512	0.179313	15.5489	0.413975	0.476978	0.321502
5755	PF3D7_1321900	conserved Plasmodium protein, unknown function	Q8IE97	3D7_NS-3D7_S	0.151052	0.0947281	15.5486	0.130928	0.180719	0.742996
3463	PF3D7_0503800	60S ribosomal protein L31	Q8I463	3D7_NS-3D7_S	0.152681	0.152328	15.5485	0.331536	0.398215	0.399882
9187	PF3D7_1470700	conserved Plasmodium protein, unknown function	Q8IKD1	3D7_NS-3D7_S	0.153286	0.0743348	22.5487	0.0509057	0.0791573	1.10151
4495	PF3D7_0811500	histone-arginine methyltransferase CARM1,putative	Q8IAV0	3D7_NS-3D7_S	0.153709	0.0530206	15.5487	0.0107018	0.0204616	1.68906
8485	PF3D7_1408600	40S ribosomal protein S8e, putative	Q8IM10	3D7_NS-3D7_S	0.154315	0.0674297	17.4408	0.0348341	0.0571921	1.24266
4843	PF3D7_0723600	conserved Plasmodium protein, unknown function	Q8IBL7	3D7_NS-3D7_S	0.154692	0.085164	22.5487	0.0826272	0.122028	0.913541
8011	PF3D7_1438000	eukaryotic translation initiation factor eIF2A,putative	Q8IL87	3D7_NS-3D7_S	0.154698	0.0489669	29.5487	0.00363409	0.00783812	2.10579
2731	PF3D7_0919000	nucleosome assembly protein	Q8I2W3	3D7_NS-3D7_S	0.155028	0.0637635	15.5484	0.0275533	0.0465708	1.33189
5395	PF3D7_1347700	ethanolamine-phosphate cytidylyltransferase	Q8IDM2	3D7_NS-3D7_S	0.155207	0.082831	22.5487	0.0739787	0.110342	0.957258
2647	PF3D7_0925900	conserved Plasmodium protein, unknown function	Q8I2Q0	3D7_NS-3D7_S	0.15694	0.111274	17.5021	0.175947	0.231762	0.634958
4807	PF3D7_0727000	vacuolar protein sorting-associated protein 53,putative	Q8IBI7	3D7_NS-3D7_S	0.157117	0.116884	22.5487	0.192249	0.248604	0.604491
4717	PF3D7_0825500	protein KRI1, putative	Q8IB88	3D7_NS-3D7_S	0.157252	0.0769811	15.5487	0.0584137	0.0893491	1.04891
6427	PF3D7_1127100	deoxyuridine 5'-triphosphate nucleotidohydrolase	Q8II92	3D7_NS-3D7_S	0.157535	0.0825317	10.6203	0.0836644	0.123317	0.908978
2905	PF3D7_0907600	translation initiation factor SUI1, putative	Q8I375	3D7_NS-3D7_S	0.158788	0.149172	19.7804	0.29994	0.363763	0.439182
4477	PF3D7_0810600	ATP-dependent RNA helicase DBP1, putative	Q8IAU1	3D7_NS-3D7_S	0.159038	0.049379	17.3603	0.00491372	0.0101876	1.99193
5713	PF3D7_1324800	dihydrofolate synthase/folylpolyglutamate synthase	Q8IE69	3D7_NS-3D7_S	0.159182	0.0815216	7.4514	0.0893049	0.130222	0.885316
211	PF3D7_0111800	eukaryotic translation initiation factor 4E,putative	B9ZSJ0	3D7_NS-3D7_S	0.161744	0.0652166	15.9754	0.0246598	0.0423426	1.37322
1459	PF3D7_0317600	40S ribosomal protein S11, putative	O77381	3D7_NS-3D7_S	0.162418	0.0860312	15.5479	0.0778475	0.115424	0.937705
4351	PF3D7_1309500	H/ACA ribonucleoprotein complex subunit 1,putative	Q8I700	3D7_NS-3D7_S	0.163691	0.0636608	31.5487	0.015058	0.0273268	1.56341
2137	PF3D7_1438700	DNA primase small subunit	Q7KQM1	3D7_NS-3D7_S	0.164225	0.0658135	5.54866	0.0500439	0.0780602	1.10757
3127	PF3D7_0527000	DNA replication licensing factor MCM3, putative	Q8I3J5	3D7_NS-3D7_S	0.164285	0.0658339	15.5683	0.0242384	0.0417145	1.37971
1885	PF3D7_0302000	pre-mRNA-splicing factor PRP46, putative	O97334	3D7_NS-3D7_S	0.164551	0.0808433	15.5487	0.0592217	0.0904005	1.04383
7231	PF3D7_1014400	MO15-related protein kinase	Q8IJQ1	3D7_NS-3D7_S	0.164589	0.0537357	15.5487	0.0076327	0.0152267	1.81739
2413	PF3D7_0110500	bromodomain protein, putative	Q8I240	3D7_NS-3D7_S	0.165656	0.0735252	16.5487	0.0381414	0.0614986	1.21113
2551	PF3D7_0936000	ring-exported protein 2	Q8I2G0	3D7_NS-3D7_S	0.165783	0.135826	15.5486	0.240443	0.300103	0.52273
8167	PF3D7_1426200	protein arginine N-methyltransferase 1	Q8ILK1	3D7_NS-3D7_S	0.166013	0.077656	27.2072	0.0416674	0.0662348	1.17891
7645	PF3D7_1460700	60S ribosomal protein L27	Q8IKM5	3D7_NS-3D7_S	0.166022	0.0877717	15.5485	0.0773329	0.114888	0.939725
4801	PF3D7_0727400	proteasome subunit alpha type-5, putative	Q8IBI3	3D7_NS-3D7_S	0.16623	0.0789044	15.5487	0.0517607	0.0804034	1.09473
7219	PF3D7_1014700	prohibitin, putative	Q8IJP8	3D7_NS-3D7_S	0.16687	0.0938915	15.5488	0.0950868	0.137582	0.861438
5731	PF3D7_1323400	60S ribosomal protein L23	Q8IE82	3D7_NS-3D7_S	0.167984	0.0994201	15.5487	0.111044	0.156737	0.804828
8605	PF3D7_0310600	eukaryotic translation initiation factor 3 subunit K, putative	Q9NFE6	3D7_NS-3D7_S	0.168078	0.0437898	15.5482	0.00151974	0.00361029	2.44246
7165	PF3D7_1019400	60S ribosomal protein L30e, putative	Q8IJK8	3D7_NS-3D7_S	0.168661	0.0878295	15.5485	0.0733526	0.109517	0.960517
1627	PF3D7_0213700	conserved protein, unknown function	O96217	3D7_NS-3D7_S	0.170701	0.0459307	23.5488	0.0011009	0.00275501	2.55988
7747	PF3D7_1453800	glucose-6-phosphate dehydrogenase-6-phosphogluconolactonase	Q8IKU0	3D7_NS-3D7_S	0.171381	0.0443963	17.0287	0.00125206	0.00308691	2.51048
565	PF3D7_0921800	ribosome production factor 1, putative	C0H549	3D7_NS-3D7_S	0.172843	0.0540022	15.5487	0.00573626	0.0117629	1.92949
3439	PF3D7_0505500	DNA mismatch repair protein MSH6, putative	Q8I447	3D7_NS-3D7_S	0.173778	0.0649953	15.5489	0.0169494	0.0303187	1.51829
5071	PF3D7_0704200	tRNA m5C-methyltransferase, putative	Q8IC28	3D7_NS-3D7_S	0.173905	0.136546	29.5487	0.212735	0.270935	0.567136
6781	PF3D7_1107300	polyadenylate-binding protein-interacting protein 1, putative	Q8IIS9	3D7_NS-3D7_S	0.175079	0.0448579	14.804	0.00144503	0.00348808	2.45741
5317	PF3D7_1353900	proteasome subunit alpha type-7, putative	Q8IDG2	3D7_NS-3D7_S	0.175231	0.0951341	17.8827	0.0821324	0.121536	0.915293
8209	PF3D7_1423700	conserved Plasmodium protein, unknown function	Q8ILL5	3D7_NS-3D7_S	0.175737	0.0502602	15.5487	0.00309758	0.00684848	2.16441
2893	PF3D7_0908600	ribosomal RNA methyltransferase, putative	Q8I365	3D7_NS-3D7_S	0.17618	0.0764285	15.5487	0.0353138	0.0578528	1.23768
1657	PF3D7_0215700	DNA-directed RNA polymerase II subunit RPB2,putative	O96236	3D7_NS-3D7_S	0.176554	0.0481502	17.3518	0.00185682	0.00435183	2.36133
7201	PF3D7_1015800	ribonucleotide reductase small subunit,putative	Q8IJN8	3D7_NS-3D7_S	0.177941	0.064277	31.5487	0.00934989	0.0183209	1.73705
2845	PF3D7_0911900	falstatin	Q8I333	3D7_NS-3D7_S	0.178114	0.0458861	28.0747	0.000574604	0.00155756	2.80755
8551	PF3D7_1405600	ribonucleotide reductase small subunit	Q8IM38	3D7_NS-3D7_S	0.178359	0.0689861	15.5485	0.0202551	0.0355116	1.44963
1111	PF3D7_0623900	ribonuclease H2 subunit A, putative	C6KT75	3D7_NS-3D7_S	0.179013	0.0628081	29.5487	0.0078874	0.0156806	1.80464
7465	PF3D7_1474800	proteasome subunit alpha type-1, putative	Q8IK90	3D7_NS-3D7_S	0.17943	0.0649981	15.5486	0.0142083	0.0260688	1.58388
487	PF3D7_0824600	Fe-S cluster assembly protein DRE2, putative	C0H4X5	3D7_NS-3D7_S	0.180021	0.0511517	15.5486	0.00295363	0.00657875	2.18186
3685	PF3D7_1239200	transcription factor with AP2 domain	Q8I531	3D7_NS-3D7_S	0.180135	0.0765638	10.4065	0.0395239	0.0632489	1.19895
631	PF3D7_1315400	zinc finger	C0H5B6	3D7_NS-3D7_S	0.180182	0.0755872	23.5487	0.0255634	0.0436939	1.35958
8491	PF3D7_1408100	plasmepsin III	Q8IM15	3D7_NS-3D7_S	0.180546	0.0826956	15.5487	0.0447192	0.070488	1.15188
463	PF3D7_0819900	U6 snRNA-associated Sm-like protein LSm3,putative	C0H4W2	3D7_NS-3D7_S	0.180879	0.0607381	15.5487	0.00909593	0.0178934	1.74731
3337	PF3D7_0511800	inositol-3-phosphate synthase	Q8I3Y8	3D7_NS-3D7_S	0.181062	0.127816	17.9854	0.173692	0.229396	0.639414
2977	PF3D7_0904500	prefoldin subunit 4, putative	Q8I3A4	3D7_NS-3D7_S	0.181074	0.111519	15.5487	0.124534	0.172689	0.762735
5197	PF3D7_1362200	RuvB-like helicase 3	Q8ID85	3D7_NS-3D7_S	0.182362	0.0429794	29.7935	0.000197229	0.000622412	3.20592
517	PF3D7_0831400	Plasmodium exported protein, unknown function	C0H4Z7	3D7_NS-3D7_S	0.184024	0.10397	15.5485	0.0963324	0.138848	0.857459
8461	PF3D7_1409800	CUGBP Elav-like family member 2, putative	Q8ILZ7	3D7_NS-3D7_S	0.184659	0.0362365	13.2409	0.000193772	0.000612794	3.21269
4471	PF3D7_0810500	protein phosphatase PPM7, putative	Q8IAU0	3D7_NS-3D7_S	0.184928	0.0464277	6.83048	0.00557391	0.0114771	1.94017
6505	PF3D7_1124400	U6 snRNA-associated Sm-like protein LSm1,putative	Q8IIB9	3D7_NS-3D7_S	0.184964	0.0554164	15.5487	0.00431328	0.00905547	2.04309
6001	PF3D7_1302800	40S ribosomal protein S7, putative	Q8IET7	3D7_NS-3D7_S	0.186764	0.123267	15.5488	0.149806	0.202489	0.693599
2677	PF3D7_0921900	conserved Plasmodium protein, unknown function	Q8I2T4	3D7_NS-3D7_S	0.186961	0.0624721	15.5486	0.0088245	0.0174052	1.75932
421	PF3D7_0811400	conserved protein, unknown function	C0H4U0	3D7_NS-3D7_S	0.18737	0.0501434	14.8723	0.00201084	0.00467908	2.32984
61	PF3D7_1036900	conserved Plasmodium protein, unknown function	A0A143ZYL5	3D7_NS-3D7_S	0.188466	0.0575825	15.5487	0.00493549	0.0102186	1.99061
4687	PF3D7_0823200	RNA-binding protein, putative	Q8IB66	3D7_NS-3D7_S	0.189664	0.0843981	15.5488	0.0395239	0.0632489	1.19895
2023	PF3D7_0419600	ran binding protein 1, putative	Q76NN6	3D7_NS-3D7_S	0.190114	0.0837612	15.5488	0.0378386	0.0612528	1.21287
301	PF3D7_0505900	conserved Plasmodium protein, unknown function	C0H4C7	3D7_NS-3D7_S	0.190311	0.0415326	23.5487	0.000125223	0.000424683	3.37194
4075	PF3D7_1213700	DNA-directed RNA polymerases I, II, and III subunit RPABC3, putative	Q8I5R8	3D7_NS-3D7_S	0.190843	0.0637282	23.5487	0.00636686	0.0129497	1.88774
901	PF3D7_0610900	transcription elongation factor SPT5, putative	C6KSV4	3D7_NS-3D7_S	0.193022	0.0687045	23.5487	0.00981808	0.0191382	1.7181
1501	PF3D7_0201600	PHISTb domain-containing RESA-like protein 1	O96121	3D7_NS-3D7_S	0.193221	0.0719648	15.5487	0.0165681	0.0297076	1.52713
3157	PF3D7_0524400	ribosome-interacting GTPase 1, putative	Q8I3M1	3D7_NS-3D7_S	0.193567	0.0464688	22.5487	0.000385737	0.00111626	2.95224
3079	PF3D7_0528700	peptidyl-prolyl cis-trans isomerase	Q8I3I0	3D7_NS-3D7_S	0.193814	0.101533	23.5487	0.0685391	0.102946	0.987391
2605	PF3D7_0931100	nucleolar protein Nop52, putative	Q8I2K4	3D7_NS-3D7_S	0.193956	0.0817526	15.5487	0.0309472	0.05143	1.28878
5155	PF3D7_1366500	nucleoside diphosphate kinase	Q8ID43	3D7_NS-3D7_S	0.194516	0.0632485	16.91	0.00688857	0.0139047	1.85684
3259	PF3D7_0516900	60S ribosomal protein L2	Q8I3T9	3D7_NS-3D7_S	0.195031	0.108436	15.5486	0.0915248	0.1332	0.875497
6961	PF3D7_1033500	WD repeat-containing protein 70, putative	Q8IJ73	3D7_NS-3D7_S	0.195942	0.0683295	15.5487	0.011415	0.0216596	1.66435
5107	PF3D7_1368600	mitochondrial import inner membrane translocase subunit TIM9, putative	Q8ID24	3D7_NS-3D7_S	0.19604	0.0523275	22.5487	0.00108143	0.00271082	2.5669
571	PF3D7_0922600	glutamine synthetase, putative	C0H551	3D7_NS-3D7_S	0.197171	0.0329064	29.9442	1.43669e-06	9.20339e-06	5.03605
4915	PF3D7_0719600	60S ribosomal protein L11a, putative	Q8IBQ6	3D7_NS-3D7_S	0.197735	0.0773125	15.5487	0.021419	0.037304	1.42824
3277	PF3D7_0516200	40S ribosomal protein S11	Q8I3U6	3D7_NS-3D7_S	0.197906	0.0825984	9.77458	0.0381052	0.0614986	1.21113
6511	PF3D7_1123900	splicing factor, putative	Q8IIC4	3D7_NS-3D7_S	0.19846	0.048976	16.7641	0.000849305	0.0022141	2.6548
7879	PF3D7_1445700	conserved Plasmodium protein, unknown function	Q8IL16	3D7_NS-3D7_S	0.201533	0.0603546	8.93136	0.00876527	0.017334	1.7611
1237	PF3D7_0630500	ribosome biogenesis protein YTM1, putative	C6KTE0	3D7_NS-3D7_S	0.202428	0.0504094	15.5487	0.0010516	0.00265379	2.57613
3745	PF3D7_1235500	mRNA methyltransferase, putative	Q8I567	3D7_NS-3D7_S	0.202624	0.078552	9.54866	0.0284044	0.0477727	1.32082
7087	PF3D7_1024800	conserved Plasmodium protein, unknown function	Q8IJF6	3D7_NS-3D7_S	0.203652	0.173632	15.5486	0.258493	0.319704	0.495251
5743	PF3D7_1323100	60S ribosomal protein L6, putative	Q8IE85	3D7_NS-3D7_S	0.205628	0.0644979	15.5486	0.00588762	0.0120403	1.91936
1489	PF3D7_0316800	40S ribosomal protein S15A, putative	O77395	3D7_NS-3D7_S	0.206114	0.0281901	29.549	4.2047e-08	4.85856e-07	6.31349
4765	PF3D7_0731300	Plasmodium exported protein	Q8IBE9	3D7_NS-3D7_S	0.20913	0.0540159	15.5487	0.00141791	0.00344482	2.46283
4423	PF3D7_0804900	GTPase-activating protein, putative	Q8IAP4	3D7_NS-3D7_S	0.209938	0.106296	29.5538	0.0576708	0.0883029	1.05402
7741	PF3D7_1454700	6-phosphogluconate dehydrogenase,decarboxylating, putative	Q8IKT2	3D7_NS-3D7_S	0.209948	0.0611333	15.5488	0.00352703	0.00766235	2.11564
4909	PF3D7_0719700	40S ribosomal protein S10, putative	Q8IBQ5	3D7_NS-3D7_S	0.21016	0.0881049	17.7207	0.0284534	0.0477727	1.32082
2359	PF3D7_0404300	conserved Plasmodium protein, unknown function	Q8I1Y6	3D7_NS-3D7_S	0.210263	0.0623195	22.5487	0.00266995	0.00602756	2.21986
3901	PF3D7_1226300	haloacid dehalogenase-like hydrolase, putative	Q8I5F4	3D7_NS-3D7_S	0.211081	0.105125	16.9284	0.0608857	0.0926575	1.03312
3823	PF3D7_1230500	WD repeat-containing protein, putative	Q8I5B5	3D7_NS-3D7_S	0.211326	0.0751327	9.54863	0.0191889	0.0337212	1.4721
5359	PF3D7_1351100	conserved protein, unknown function	Q8IDI8	3D7_NS-3D7_S	0.211332	0.0577353	22.5488	0.00133432	0.00326345	2.48632
4621	PF3D7_0818500	zinc finger protein, putative	Q8IB20	3D7_NS-3D7_S	0.211335	0.0608524	15.5487	0.00325399	0.00714163	2.1462
4939	PF3D7_0717400	queuine tRNA-ribosyltransferase, putative	Q8IBS6	3D7_NS-3D7_S	0.211524	0.0638509	22.5487	0.00309192	0.00684608	2.16456
4579	PF3D7_0815600	eukaryotic translation initiation factor 3 subunit G, putative	Q8IAZ3	3D7_NS-3D7_S	0.213311	0.0507644	15.7343	0.000698808	0.00184747	2.73342
7579	PF3D7_1465900	40S ribosomal protein S3	Q8IKH8	3D7_NS-3D7_S	0.213663	0.0635716	17.652	0.00355514	0.00770108	2.11345
4591	PF3D7_0816000	ribosome assembly protein RRB1, putative	Q8IAZ7	3D7_NS-3D7_S	0.214127	0.0826352	28.7023	0.0148756	0.0270497	1.56784
3889	PF3D7_1227100	DNA helicase 60	Q8I5E7	3D7_NS-3D7_S	0.21602	0.0664301	16.5781	0.00481768	0.0100162	1.9993
7393	PF3D7_1004400	RNA-binding protein, putative	Q8IJZ3	3D7_NS-3D7_S	0.217611	0.0944415	15.5488	0.0353804	0.0578987	1.23733
7363	PF3D7_1007700	transcription factor with AP2 domain	Q8IJW6	3D7_NS-3D7_S	0.217641	0.0423559	29.5488	1.64144e-05	7.50158e-05	4.12485
529	PF3D7_0907000	conserved Plasmodium protein, unknown function	C0H523	3D7_NS-3D7_S	0.217751	0.0507079	23.5487	0.00025885	0.000782292	3.10663
6415	PF3D7_1128100	cochaperone prefoldin complex subunit, putative	Q8II82	3D7_NS-3D7_S	0.217836	0.0578085	29.5487	0.000731607	0.00191727	2.71732
6871	PF3D7_1104000	phenylalanine--tRNA ligase beta subunit	Q8IIW2	3D7_NS-3D7_S	0.218	0.0353163	15.5491	1.52054e-05	7.03483e-05	4.15275
7921	PF3D7_1443300	U6 snRNA-associated Sm-like protein LSm5,putative	Q8IL38	3D7_NS-3D7_S	0.219483	0.0792636	15.5487	0.0139647	0.0257256	1.58964
6607	PF3D7_1118300	insulinase, putative	Q8III5	3D7_NS-3D7_S	0.22013	0.0605196	15.5488	0.0023094	0.00529326	2.27628
5527	PF3D7_1336900	tryptophan--tRNA ligase	Q8IDW3	3D7_NS-3D7_S	0.220138	0.0298337	29.8925	3.27732e-08	3.86827e-07	6.41248
5293	PF3D7_1355300	histone-lysine N-methyltransferase, putative	Q8IDE8	3D7_NS-3D7_S	0.220222	0.0604332	15.5483	0.00227739	0.00522788	2.28167
4147	PF3D7_1209200	U6 snRNA-associated Sm-like protein LSm7,putative	Q8I5V6	3D7_NS-3D7_S	0.221036	0.0574359	6.7685	0.00672517	0.0136046	1.86631
3217	PF3D7_0520000	40S ribosomal protein S9, putative	Q8I3R0	3D7_NS-3D7_S	0.221442	0.0441322	31.5487	1.95474e-05	8.65604e-05	4.06268
595	PF3D7_0931400	conserved Plasmodium protein, unknown function	C0H579	3D7_NS-3D7_S	0.222351	0.0825666	22.5487	0.0131164	0.0244242	1.61218
7939	PF3D7_1442300	tRNA binding protein, putative	Q8IL48	3D7_NS-3D7_S	0.225896	0.0542243	14.3727	0.000902176	0.00234378	2.63008
4825	PF3D7_0725300	conserved Plasmodium protein, unknown function	Q8IBJ8	3D7_NS-3D7_S	0.226575	0.0382246	29.7218	1.76954e-06	1.09609e-05	4.96015
5221	PF3D7_1358800	40S ribosomal protein S15	Q8IDB0	3D7_NS-3D7_S	0.227278	0.0997618	17.9677	0.0351658	0.0576735	1.23902
7357	PF3D7_1007900	eukaryotic translation initiation factor 3 subunit D, putative	Q8IJW4	3D7_NS-3D7_S	0.22791	0.0353042	15.8926	8.20296e-06	4.09875e-05	4.38735
1093	PF3D7_0622800	leucine--tRNA ligase, putative	C6KT64	3D7_NS-3D7_S	0.228056	0.0608215	7.78688	0.00590877	0.0120671	1.9184
6709	PF3D7_1113400	ubiquitin domain-containing protein DSK2,putative	Q8IIM8	3D7_NS-3D7_S	0.22919	0.0540865	29.5487	0.000202957	0.000633077	3.19854
253	PF3D7_0406400	cytosolic glyoxalase II	C0H490	3D7_NS-3D7_S	0.22924	0.0485328	16.2821	0.000219372	0.000678016	3.16876
1693	PF3D7_0218400	ATP-dependent RNA helicase DDX47, putative	O96264	3D7_NS-3D7_S	0.229414	0.126084	15.5487	0.0881392	0.12906	0.88921
6457	PF3D7_1126000	threonine--tRNA ligase	Q8IIA4	3D7_NS-3D7_S	0.233321	0.0365444	15.5484	1.03557e-05	5.04e-05	4.29757
4567	PF3D7_0815200	importin beta, putative	Q8IAY9	3D7_NS-3D7_S	0.236327	0.0464744	16.1593	0.000106997	0.000370413	3.43131
5401	PF3D7_1347500	DNA/RNA-binding protein Alba 4	Q8IDM3	3D7_NS-3D7_S	0.23644	0.0374698	15.5487	1.18439e-05	5.61249e-05	4.25084
2641	PF3D7_0926700	glutamine-dependent NAD	Q8I2P2	3D7_NS-3D7_S	0.23667	0.0460598	31.5487	1.3794e-05	6.44148e-05	4.19101
8197	PF3D7_1424100	60S ribosomal protein L5, putative	Q8ILL3	3D7_NS-3D7_S	0.237764	0.0550028	17.3804	0.00044086	0.00124924	2.90335
1447	PF3D7_0317800	26S proteasome non-ATPase regulatory subunit 9,putative	O77379	3D7_NS-3D7_S	0.238196	0.0474761	31.5487	1.95757e-05	8.65604e-05	4.06268
4789	PF3D7_0728000	eukaryotic translation initiation factor 2 subunit alpha, putative	Q8IBH7	3D7_NS-3D7_S	0.238322	0.083165	16.6728	0.0108692	0.0207025	1.68398
7321	PF3D7_1010100	conserved Plasmodium protein, unknown function	Q8IJU4	3D7_NS-3D7_S	0.23897	0.0542372	29.5487	0.000127235	0.000429562	3.36697
3163	PF3D7_0524300	conserved Plasmodium protein, unknown function	Q8I3M2	3D7_NS-3D7_S	0.240571	0.0624441	15.5487	0.00147523	0.00353254	2.45191
2437	PF3D7_0109400	tubulin-specific chaperone a, putative	Q8I250	3D7_NS-3D7_S	0.241472	0.0807351	22.5487	0.00661864	0.0134072	1.87266
4387	PF3D7_0801800	mannose-6-phosphate isomerase, putative	Q8IAL6	3D7_NS-3D7_S	0.242694	0.0456658	15.5476	7.6813e-05	0.000276121	3.5589
2407	PF3D7_0110700	chromatin assembly factor 1 protein WD40 domain,putative	Q8I238	3D7_NS-3D7_S	0.243465	0.0488117	29.5487	2.50365e-05	0.000106619	3.97217
7687	PF3D7_1457500	vacuolar protein sorting-associated protein 4	Q8IKQ5	3D7_NS-3D7_S	0.244261	0.179107	15.5487	0.192059	0.248604	0.604491
4033	PF3D7_1216900	DNA-binding chaperone, putative	Q8I5N9	3D7_NS-3D7_S	0.246798	0.0353068	15.5487	3.57044e-06	2.01207e-05	4.69636
4039	PF3D7_1216300	signal recognition particle subunit SRP19	Q8I5P4	3D7_NS-3D7_S	0.24819	0.0897113	14.5841	0.0146948	0.02683	1.57138
6559	PF3D7_1120500	tRNA nucleotidyltransferase, putative	Q8IIG2	3D7_NS-3D7_S	0.248771	0.0511971	22.5487	6.96072e-05	0.000255113	3.59327
6049	PF3D7_0422400	40S ribosomal protein S19	Q8IFP2	3D7_NS-3D7_S	0.250741	0.073305	15.5957	0.00361621	0.00781081	2.1073
4165	PF3D7_1208100	conserved Plasmodium protein, unknown function	Q8I5W6	3D7_NS-3D7_S	0.250804	0.0649396	9.54866	0.00343186	0.00749906	2.12499
8083	PF3D7_1434000	CCR4-associated factor 16, putative	Q8ILC3	3D7_NS-3D7_S	0.25302	0.0505104	22.5487	4.81292e-05	0.000184045	3.73508
7873	PF3D7_1445900	ATP-dependent RNA helicase DDX5, putative	Q8IL13	3D7_NS-3D7_S	0.253526	0.0670765	15.5491	0.00171682	0.0040464	2.39293
6523	PF3D7_1123400	translation elongation factor EF-1, subunit alpha, putative	Q8IIC9	3D7_NS-3D7_S	0.254094	0.0401517	16.8599	7.8601e-06	3.94056e-05	4.40444
8257	PF3D7_1420400	glycine--tRNA ligase	Q8ILP6	3D7_NS-3D7_S	0.254183	0.0514589	15.5487	0.000160547	0.000520908	3.28324
9295	PF3D7_1118600	histone acetyltransferase	Q8III2	3D7_NS-3D7_S	0.254245	0.12334	15.5487	0.0564032	0.0868054	1.06145
3169	PF3D7_0524000	karyopherin beta	Q8I3M5	3D7_NS-3D7_S	0.254883	0.0631964	17.3977	0.00082814	0.00216269	2.66501
8899	PF3D7_0928900	guanylate kinase	Q8I2M1	3D7_NS-3D7_S	0.2549	0.0556983	15.5487	0.000332903	0.000980395	3.0086
6913	PF3D7_1037700	enhancer of rudimentary homolog, putative	Q8IJ30	3D7_NS-3D7_S	0.255272	0.057861	16.7929	0.000391866	0.00112963	2.94706
8563	PF3D7_1404100	cytochrome c, putative	Q8IM53	3D7_NS-3D7_S	0.255994	0.0903549	15.5493	0.0122483	0.022979	1.63867
619	PF3D7_1312900	eukaryotic translation initation factor 4 gamma	C0H5B1	3D7_NS-3D7_S	0.256656	0.0574104	15.5487	0.000412834	0.00117874	2.92858
1195	PF3D7_0629100	nicotinate phosphoribosyltransferase, putative	C6KTC6	3D7_NS-3D7_S	0.256842	0.0599614	13.2439	0.000854636	0.00222413	2.65284
6157	PF3D7_1142700	uncharacterized protein	Q8IHT8	3D7_NS-3D7_S	0.25752	0.0594014	22.5487	0.000253617	0.000768023	3.11463
3343	PF3D7_0511500	RNA pseudouridylate synthase, putative	Q8I3Z1	3D7_NS-3D7_S	0.257977	0.0381825	29.5488	1.85945e-07	1.59275e-06	5.79785
2713	PF3D7_0919700	pyridoxal 5'-phosphate dependent enzyme class III, putative	Q8I2V6	3D7_NS-3D7_S	0.258081	0.0487423	17.4721	5.43068e-05	0.000204538	3.68923
6139	PF3D7_1144000	40S ribosomal protein S21	Q8IHS5	3D7_NS-3D7_S	0.259831	0.0747943	29.7349	0.0015953	0.00377185	2.42345
8233	PF3D7_1421200	40S ribosomal protein S25	Q8ILN8	3D7_NS-3D7_S	0.260128	0.164263	15.5488	0.133408	0.183635	0.736045
8377	PF3D7_1414300	60S ribosomal protein L10, putative	Q8ILV2	3D7_NS-3D7_S	0.260803	0.0760252	15.5488	0.00355492	0.00770108	2.11345
8569	PF3D7_1403900	serine/threonine protein phosphatase CPPED1,putative	Q8IM55	3D7_NS-3D7_S	0.260908	0.0779382	16.7061	0.00389191	0.00832236	2.07975
5167	PF3D7_1364800	DNA-directed RNA polymerases I, II, and III subunit RPABC1, putative	Q8ID59	3D7_NS-3D7_S	0.263403	0.0514296	22.5487	3.65517e-05	0.0001465	3.83416
1027	PF3D7_0618200	conserved Plasmodium protein, unknown function	C6KT22	3D7_NS-3D7_S	0.263978	0.0747928	15.1945	0.00298237	0.00662306	2.17894
1831	PF3D7_0319900	conserved Plasmodium protein, unknown function	O97279	3D7_NS-3D7_S	0.265168	0.0448717	22.5487	5.45637e-06	2.85982e-05	4.54366
6169	PF3D7_1142500	60S ribosomal protein L28	Q8IHU0	3D7_NS-3D7_S	0.267207	0.14104	15.5493	0.076905	0.114366	0.941704
6307	PF3D7_1134000	heat shock protein 70	Q8II24	3D7_NS-3D7_S	0.269776	0.101098	15.5489	0.0171301	0.030569	1.51472
6883	PF3D7_1103700	casein kinase II beta chain	Q8IIW5	3D7_NS-3D7_S	0.270299	0.0543134	15.4613	0.000151616	0.000496227	3.30432
5083	PF3D7_0703500	erythrocyte membrane-associated antigen	Q8IC35	3D7_NS-3D7_S	0.270648	0.027879	12.1808	4.35918e-07	3.42116e-06	5.46583
6133	PF3D7_1144500	ubiquitin activating enzyme	Q8IHS2	3D7_NS-3D7_S	0.271731	0.0645182	15.5486	0.000701536	0.00185141	2.7325
997	PF3D7_0617200	conserved Plasmodium protein, unknown function	C6KT13	3D7_NS-3D7_S	0.272329	0.0564269	8.32791	0.00117011	0.00291362	2.53557
2419	PF3D7_0110400	DNA-directed RNA polymerase II subunit RPB9,putative	Q8I241	3D7_NS-3D7_S	0.273144	0.0900215	16.8968	0.00752695	0.0151043	1.8209
6637	PF3D7_1116700	dipeptidyl aminopeptidase 1	Q8IIJ9	3D7_NS-3D7_S	0.273225	0.0802248	18.1097	0.00312949	0.00690025	2.16114
8641	PF3D7_0202000	knob-associated histidine-rich protein	Q9TY99	3D7_NS-3D7_S	0.273309	0.164788	15.5506	0.117236	0.164087	0.784925
1057	PF3D7_0619500	acyl-CoA synthetase	C6KT35	3D7_NS-3D7_S	0.273688	0.0284659	30.169	1.07071e-10	3.14704e-09	8.5021
6487	PF3D7_1124800	nuclear preribosomal assembly protein, putative	Q8IIB5	3D7_NS-3D7_S	0.276371	0.0982795	15.5484	0.0127894	0.0239044	1.62152
5953	PF3D7_1307000	exosome complex component RRP40, putative	Q8IEP5	3D7_NS-3D7_S	0.276576	0.0606157	22.5487	0.000144535	0.000477221	3.32128
6895	PF3D7_1103100	60S acidic ribosomal protein P1, putative	Q8IIX0	3D7_NS-3D7_S	0.276681	0.0464004	9.48914	0.000171514	0.000551986	3.25807
5335	PF3D7_1353100	Plasmodium exported protein, unknown function	Q8IDG9	3D7_NS-3D7_S	0.277251	0.107643	22.5487	0.017057	0.0304748	1.51606
5383	PF3D7_1349200	glutamate--tRNA ligase, putative	Q8IDK7	3D7_NS-3D7_S	0.277355	0.0576767	9.9924	0.000715684	0.00188212	2.72535
5515	PF3D7_1338200	60S ribosomal protein L6-2, putative	Q8IDV1	3D7_NS-3D7_S	0.27911	0.0629772	12.7499	0.000708513	0.00186654	2.72896
3733	PF3D7_1236100	clustered-asparagine-rich protein	Q8I562	3D7_NS-3D7_S	0.280965	0.0405319	15.5487	3.94641e-06	2.183e-05	4.66095
7495	PF3D7_1472900	dihydroorotase, putative	Q8IKA9	3D7_NS-3D7_S	0.284628	0.0484088	9.54865	0.000186313	0.00059422	3.22605
853	PF3D7_0607000	translation initiation factor IF-2, putative	C6KSR8	3D7_NS-3D7_S	0.284907	0.0361769	29.5644	9.5991e-09	1.397e-07	6.8548
1537	PF3D7_0205500	DNA-directed RNA polymerase II 16 kDa subunit,putative	O96150	3D7_NS-3D7_S	0.285272	0.0651278	22.5487	0.000226958	0.000700022	3.15489
7789	PF3D7_1450100	signal recognition particle subunit SRP54	Q8IKX4	3D7_NS-3D7_S	0.286655	0.0574285	17.6621	9.98654e-05	0.000350581	3.45521
1861	PF3D7_0322900	40S ribosomal protein S3A, putative	O97313	3D7_NS-3D7_S	0.287311	0.065692	17.5796	0.000385177	0.00111626	2.95224
8017	PF3D7_1437900	HSP40, subfamily A, putative	Q8IL88	3D7_NS-3D7_S	0.288728	0.0542026	15.9428	6.89427e-05	0.000253297	3.59637
637	PF3D7_1317800	40S ribosomal protein S19	C0H5C2	3D7_NS-3D7_S	0.290073	0.081375	17.3234	0.002327	0.00532545	2.27364
9013	PF3D7_0721300	ATP-dependent RNA helicase DBP7, putative	Q8IBN8	3D7_NS-3D7_S	0.291168	0.0653391	22.5487	0.000188053	0.000598496	3.22294
247	PF3D7_0322400	regulator of initiation factor 2	C0H485	3D7_NS-3D7_S	0.292241	0.0752765	16.5487	0.00125074	0.00308691	2.51048
5413	PF3D7_1346300	DNA/RNA-binding protein Alba 2	Q8IDN4	3D7_NS-3D7_S	0.294607	0.0558182	15.5486	8.24637e-05	0.000294317	3.53118
6079	PF3D7_1149000	antigen 332, DBL-like protein	Q8IHN4	3D7_NS-3D7_S	0.294628	0.0590571	17.2574	0.000107385	0.000370898	3.43075
7147	PF3D7_1021600	deoxyribose-phosphate aldolase, putative	Q8IJI7	3D7_NS-3D7_S	0.295271	0.0681542	16.0598	0.000510625	0.00140445	2.85249
1279	PF3D7_1145300	cysteine-rich PDZ-binding protein, putative	C6S3G5	3D7_NS-3D7_S	0.295439	0.0483061	9.54866	0.000137483	0.000457971	3.33916
8527	PF3D7_1406300	glycerophosphodiester phosphodiesterase	Q8IM31	3D7_NS-3D7_S	0.295487	0.0670535	15.5487	0.000470247	0.00131511	2.88104
8503	PF3D7_1407500	multifunctional methyltransferase subunit TRM112, putative	Q8IM19	3D7_NS-3D7_S	0.295534	0.0562824	15.5486	8.69295e-05	0.000309519	3.50931
4537	PF3D7_0813200	CS domain protein, putative	Q8IAW7	3D7_NS-3D7_S	0.296027	0.108886	23.5487	0.0120985	0.0228068	1.64194
4339	PF3D7_1368200	ABC transporter E family member 1, putative	Q8I6Z4	3D7_NS-3D7_S	0.298182	0.0786307	11.4483	0.00278286	0.00626352	2.20318
1117	PF3D7_0624000	hexokinase	C6KT76	3D7_NS-3D7_S	0.298996	0.0398048	17.2391	7.79789e-07	5.41159e-06	5.26667
4069	PF3D7_1213800	proline--tRNA ligase	Q8I5R7	3D7_NS-3D7_S	0.299385	0.033993	29.5488	9.21377e-10	2.00166e-08	7.69861
8629	PF3D7_0209800	ATP-dependent RNA helicase UAP56	Q9TY94	3D7_NS-3D7_S	0.299645	0.0415755	15.5488	2.46689e-06	1.47638e-05	4.8308
2425	PF3D7_0109800	phenylalanine--tRNA ligase alpha subunit	Q8I246	3D7_NS-3D7_S	0.299814	0.0554197	23.5487	1.57164e-05	7.22663e-05	4.14106
7309	PF3D7_1010600	eukaryotic translation initiation factor 2 subunit beta, putative	Q8IJT9	3D7_NS-3D7_S	0.300533	0.0870774	15.5494	0.00340353	0.00744801	2.12796
1141	PF3D7_0626000	conserved Plasmodium protein, unknown function	C6KT96	3D7_NS-3D7_S	0.300827	0.0504297	23.5487	4.00726e-06	2.20841e-05	4.65592
6829	PF3D7_1105400	40S ribosomal protein S4, putative	Q8IIU8	3D7_NS-3D7_S	0.300935	0.0582012	7.14487	0.00121456	0.00300929	2.52154
7693	PF3D7_1457300	conserved Plasmodium protein, unknown function	Q8IKQ7	3D7_NS-3D7_S	0.301892	0.0781298	15.5487	0.00144064	0.0034831	2.45803
2827	PF3D7_0913200	elongation factor 1-beta	Q8I320	3D7_NS-3D7_S	0.302209	0.0503581	9.11601	0.000192043	0.000608969	3.2154
2539	PF3D7_0113900	Plasmodium exported protein	Q8I2D9	3D7_NS-3D7_S	0.303434	0.109879	15.5483	0.0141795	0.0260479	1.58423
5569	PF3D7_1333600	U3 small nucleolar RNA-associated protein 4,putative	Q8IDZ2	3D7_NS-3D7_S	0.304137	0.0628043	22.5487	7.24872e-05	0.000264265	3.57796
7561	PF3D7_1466800	conserved Plasmodium protein, unknown function	Q8IKG9	3D7_NS-3D7_S	0.306921	0.094251	30.1362	0.00278957	0.00626784	2.20288
4525	PF3D7_0812600	ubiquitin-conjugating enzyme, putative	Q8IAW2	3D7_NS-3D7_S	0.30788	0.0811556	22.5487	0.000963181	0.00246805	2.60765
4057	PF3D7_1215300	10 kDa chaperonin	Q8I5Q3	3D7_NS-3D7_S	0.308021	0.0638503	17.3626	0.000149825	0.00049144	3.30853
2593	PF3D7_0932300	M18 aspartyl aminopeptidase	Q8I2J3	3D7_NS-3D7_S	0.30885	0.0538924	17.5162	2.18191e-05	9.53552e-05	4.02066
7261	PF3D7_1012600	GMP synthase [glutamine-hydrolyzing]	Q8IJR9	3D7_NS-3D7_S	0.30977	0.0445678	29.5487	1.10148e-07	1.02554e-06	5.98905
6493	PF3D7_1124700	GrpE protein homolog, mitochondrial, putative	Q8IIB6	3D7_NS-3D7_S	0.311713	0.0791047	18.0554	0.000954	0.00244871	2.61106
4855	PF3D7_0722400	GTP-binding protein, putative	Q8IBM9	3D7_NS-3D7_S	0.311808	0.0829611	18.0339	0.00143454	0.00347395	2.45918
3631	PF3D7_1243600	translation initiation factor SUI1, putative	Q8I4Z4	3D7_NS-3D7_S	0.312128	0.0951824	15.5488	0.0048714	0.0101139	1.99508
3703	PF3D7_1238100	calcyclin binding protein, putative	Q8I542	3D7_NS-3D7_S	0.312583	0.0434206	15.5487	2.50177e-06	1.48816e-05	4.82735
9151	PF3D7_1020700	uncharacterized protein	Q8IJJ5	3D7_NS-3D7_S	0.312588	0.0666635	22.5487	0.000105828	0.000368066	3.43407
5245	PF3D7_1358500	zinc finger protein, putative	Q8IDC0	3D7_NS-3D7_S	0.313735	0.078053	5.54866	0.00818035	0.01622	1.78995
1507	PF3D7_0201800	knob associated heat shock protein 40	O96123	3D7_NS-3D7_S	0.314455	0.0643724	22.5487	6.5319e-05	0.000241761	3.61661
1333	PF3D7_0303300	DNA-directed RNA polymerases I, II, and III subunit RPABC2, putative	O77315	3D7_NS-3D7_S	0.314629	0.0818236	5.54866	0.00988329	0.0192154	1.71635
199	PF3D7_1439900	triosephosphate isomerase	A0A144A4G4	3D7_NS-3D7_S	0.315698	0.0684876	15.5487	0.000311301	0.000920395	3.03603
1843	PF3D7_0320500	nicotinamidase, putative	O97284	3D7_NS-3D7_S	0.316296	0.0431519	23.6836	1.554e-07	1.36225e-06	5.86574
2887	PF3D7_0909300	apoptosis-related protein	Q8I359	3D7_NS-3D7_S	0.316375	0.0547727	23.5487	6.36184e-06	3.28841e-05	4.48301
721	PF3D7_1358900	GTP-binding protein, putative	C0H5I9	3D7_NS-3D7_S	0.316551	0.132805	29.5487	0.0237798	0.041114	1.38601
3193	PF3D7_0520500	phosphomethylpyrimidine kinase, putative	Q8I3Q5	3D7_NS-3D7_S	0.317026	0.0720609	15.5487	0.000477324	0.00132994	2.87617
5233	PF3D7_1359400	CUGBP Elav-like family member 1	Q8IDB7	3D7_NS-3D7_S	0.317534	0.05585	29.5487	3.54888e-06	2.00746e-05	4.69735
5287	PF3D7_1355500	serine/threonine protein phosphatase 5	Q8IDE7	3D7_NS-3D7_S	0.317631	0.0515267	6.90596	0.00048624	0.00134977	2.86974
4327	PF3D7_1408000	plasmepsin II	Q8I6V3	3D7_NS-3D7_S	0.317755	0.0856595	17.0071	0.00174045	0.00409566	2.38768
6223	PF3D7_1138100	ubiquitin-related modifier 1, putative	Q8IHY3	3D7_NS-3D7_S	0.318425	0.0764833	22.5487	0.000387835	0.00112016	2.95072
6391	PF3D7_1129100	parasitophorous vacuolar protein 1	Q8II72	3D7_NS-3D7_S	0.318816	0.0858257	15.5486	0.00196559	0.00458943	2.33824
187	PF3D7_0101300	Pfmc-2TM Maurer's cleft two transmembrane protein	A0A144A431	3D7_NS-3D7_S	0.321942	0.144515	18.1219	0.0388014	0.062407	1.20477
4453	PF3D7_0807900	tyrosine--tRNA ligase	Q8IAR7	3D7_NS-3D7_S	0.32254	0.04451	18.1489	9.26709e-07	6.28569e-06	5.20165
8575	PF3D7_1402500	ubiquitin-40S ribosomal protein S27a, putative	Q8IM64	3D7_NS-3D7_S	0.322802	0.0648736	22.5487	5.22407e-05	0.000197749	3.70388
5329	PF3D7_1353200	membrane-associated histidine rich protein 2,	Q8IDG8	3D7_NS-3D7_S	0.324978	0.0919758	15.5484	0.00286907	0.0063999	2.19383
6955	PF3D7_1033700	bromodomain protein 1	Q8IJ72	3D7_NS-3D7_S	0.325069	0.0576184	19.5497	1.74242e-05	7.89092e-05	4.10287
2533	PF3D7_0102900	aspartate--tRNA ligase	Q8I2B1	3D7_NS-3D7_S	0.325829	0.105207	17.6258	0.00633641	0.0129053	1.88923
133	PF3D7_1454400	aminopeptidase P	A0A144A2H0	3D7_NS-3D7_S	0.326474	0.079961	15.5486	0.000915023	0.00237304	2.62469
6673	PF3D7_1115800	conserved Plasmodium protein, unknown function	Q8IIK7	3D7_NS-3D7_S	0.326545	0.0483183	31.5487	1.32455e-07	1.18988e-06	5.9245
8185	PF3D7_1425900	conserved Plasmodium protein, unknown function	Q8ILK4	3D7_NS-3D7_S	0.326981	0.0714093	30.0635	7.59614e-05	0.000274376	3.56165
4393	PF3D7_0802000	glutamate dehydrogenase, putative	Q8IAM0	3D7_NS-3D7_S	0.328302	0.0424793	29.5487	1.40901e-08	1.91964e-07	6.71678
121	PF3D7_1405900	RNA-binding protein, putative	A0A144A153	3D7_NS-3D7_S	0.32851	0.102952	23.9038	0.00393901	0.00841107	2.07515
1597	PF3D7_0212300	peptide chain release factor subunit 1,putative	O96203	3D7_NS-3D7_S	0.331831	0.0427412	29.5487	1.28596e-08	1.76849e-07	6.7524
3841	PF3D7_1229400	macrophage migration inhibitory factor	Q8I5C5	3D7_NS-3D7_S	0.33372	0.139623	15.8202	0.0296469	0.0495436	1.30501
1621	PF3D7_0213100	protein SIS1	O96212	3D7_NS-3D7_S	0.334423	0.0569815	15.5488	2.66746e-05	0.000112953	3.9471
6451	PF3D7_1126200	40S ribosomal protein S18, putative	Q8IIA2	3D7_NS-3D7_S	0.33483	0.0846725	15.5485	0.00119402	0.00296331	2.52822
3721	PF3D7_1237200	conserved Plasmodium protein, unknown function	Q8I551	3D7_NS-3D7_S	0.335225	0.0692691	22.5487	7.30529e-05	0.000265148	3.57651
7987	PF3D7_1438900	thioredoxin peroxidase 1	Q8IL80	3D7_NS-3D7_S	0.340326	0.0619001	12.8734	0.000106169	0.000368398	3.43368
3349	PF3D7_0511000	histamine-releasing factor	Q8I3Z5	3D7_NS-3D7_S	0.340643	0.0849046	15.5478	0.00105961	0.00266952	2.57357
8431	PF3D7_1410600	eukaryotic translation initiation factor 2 subunit gamma, putative	Q8ILY9	3D7_NS-3D7_S	0.342451	0.0755143	17.3169	0.000280636	0.000839666	3.07589
7123	PF3D7_1022600	kelch protein, putative	Q8IJH9	3D7_NS-3D7_S	0.343029	0.0805684	22.5487	0.000307259	0.000910239	3.04084
1855	PF3D7_0323800	conserved Plasmodium protein, unknown function	O97306	3D7_NS-3D7_S	0.345186	0.0545012	15.5487	1.13532e-05	5.45464e-05	4.26323
7801	PF3D7_1449500	transcription factor with AP2 domain	Q8IKY0	3D7_NS-3D7_S	0.346563	0.0680713	29.5487	1.87378e-05	8.40956e-05	4.07523
1813	PF3D7_0308500	activator of Hsp90 ATPase, putative	O97256	3D7_NS-3D7_S	0.346722	0.054069	29.5085	4.77393e-07	3.64391e-06	5.43843
7681	PF3D7_1458400	aminodeoxychorismate lyase	Q8IKP7	3D7_NS-3D7_S	0.347495	0.0678101	23.5487	3.20221e-05	0.000132234	3.87866
5881	PF3D7_1311800	M1-family alanyl aminopeptidase	Q8IEK1	3D7_NS-3D7_S	0.347741	0.113408	15.5487	0.00757992	0.01517	1.81902
4213	PF3D7_1203900	ubiquitin-conjugating enzyme E2	Q8I607	3D7_NS-3D7_S	0.34811	0.0696151	15.5487	0.00014225	0.000470711	3.32725
8659	PF3D7_0410600	conserved Plasmodium protein, unknown function	Q9U0I2	3D7_NS-3D7_S	0.349376	0.0470343	23.5487	1.28829e-07	1.17752e-06	5.92903
6295	PF3D7_1134200	conserved Plasmodium protein, unknown function	Q8II22	3D7_NS-3D7_S	0.349936	0.0784954	15.5488	0.000423483	0.00120456	2.91917
661	PF3D7_1333400	conserved protein, unknown function	C0H5F2	3D7_NS-3D7_S	0.350963	0.0954973	11.884	0.00322687	0.00710289	2.14856
5125	PF3D7_1367600	ribosome biogenesis protein MRT4, putative	Q8ID32	3D7_NS-3D7_S	0.351957	0.0785015	15.5479	0.000402188	0.00115273	2.93827
169	PF3D7_1412500	actin II	A0A144A3N9	3D7_NS-3D7_S	0.354132	0.0447069	29.548	8.56394e-09	1.30993e-07	6.88275
5707	PF3D7_1325000	U6 snRNA-associated Sm-like protein LSm6,putative	Q8IE68	3D7_NS-3D7_S	0.355269	0.0613661	22.5487	7.26505e-06	3.69163e-05	4.43278
1531	PF3D7_0204500	aspartate transaminase	O96142	3D7_NS-3D7_S	0.355772	0.0560975	29.5486	5.75762e-07	4.23072e-06	5.37359
8275	PF3D7_1419300	glutathione S-transferase	Q8ILQ7	3D7_NS-3D7_S	0.356332	0.0762654	16.3253	0.000242242	0.000736553	3.1328
5947	PF3D7_1308200	carbamoyl phosphate synthetase	Q8IEN3	3D7_NS-3D7_S	0.358766	0.0389288	15.5487	1.0737e-07	1.02554e-06	5.98905
3109	PF3D7_0527500	Hsc70-interacting protein	Q8I3J0	3D7_NS-3D7_S	0.360081	0.111087	17.6497	0.00462018	0.00964575	2.01566
5587	PF3D7_1332900	isoleucine--tRNA ligase, putative	Q8IDZ9	3D7_NS-3D7_S	0.361552	0.0598813	15.5486	1.94895e-05	8.65604e-05	4.06268
2029	PF3D7_0322000	peptidyl-prolyl cis-trans isomerase	Q76NN7	3D7_NS-3D7_S	0.364624	0.0797061	15.5487	0.000334138	0.000982104	3.00784
3187	PF3D7_0521700	ATP-dependent RNA helicase DDX1, putative	Q8I3P6	3D7_NS-3D7_S	0.367656	0.0937598	15.5486	0.00127908	0.00314318	2.50263
73	PF3D7_1026800	40S ribosomal protein S2	A0A143ZZG2	3D7_NS-3D7_S	0.368419	0.0939289	15.5485	0.00127629	0.00314147	2.50287
1783	PF3D7_0306800	T-complex protein 1 subunit beta	O97247	3D7_NS-3D7_S	0.369089	0.0491615	13.5781	3.42543e-06	1.95237e-05	4.70944
7021	PF3D7_1029200	WD repeat-containing protein, putative	Q8IJB3	3D7_NS-3D7_S	0.369272	0.0580449	8.13203	0.000203142	0.000633077	3.19854
6661	PF3D7_1116200	pyridoxine biosynthesis protein PDX2	Q8IIK4	3D7_NS-3D7_S	0.370542	0.0809711	22.5487	0.000139816	0.000464709	3.33282
1591	PF3D7_0211800	asparagine--tRNA ligase	O96198	3D7_NS-3D7_S	0.371591	0.0968952	15.5482	0.00153027	0.00362954	2.44015
9199	PF3D7_1466700	60S ribosome subunit biogenesis protein NIP7,putative	Q8IKH0	3D7_NS-3D7_S	0.371779	0.0784713	22.5487	9.3848e-05	0.00033178	3.47915
349	PF3D7_0705700	40S ribosomal protein S29, putative	C0H4K8	3D7_NS-3D7_S	0.372872	0.0772972	15.549	0.000202206	0.000633077	3.19854
4195	PF3D7_1205600	conserved Plasmodium protein, unknown function	Q8I5Y9	3D7_NS-3D7_S	0.373268	0.09243	15.5481	0.00100338	0.00254926	2.59359
3331	PF3D7_0512000	prefoldin subunit, putative	Q8I3Y6	3D7_NS-3D7_S	0.373836	0.0775329	15.5486	0.000203126	0.000633077	3.19854
8557	PF3D7_1404900	conserved Plasmodium protein, unknown function	Q8IM45	3D7_NS-3D7_S	0.374783	0.0899956	18.0713	0.000578109	0.00156423	2.8057
3223	PF3D7_0519400	40S ribosomal protein S24	Q8I3R6	3D7_NS-3D7_S	0.376022	0.0669011	15.5487	4.26279e-05	0.000166404	3.77884
4993	PF3D7_0711300	conserved Plasmodium protein, unknown function	Q8IBX7	3D7_NS-3D7_S	0.377491	0.0721553	23.5487	2.44993e-05	0.000104628	3.98035
7639	PF3D7_1461300	40S ribosomal protein S28e, putative	Q8IKL9	3D7_NS-3D7_S	0.378174	0.0878938	17.4839	0.000455001	0.00128204	2.8921
5305	PF3D7_1354500	adenylosuccinate synthetase	Q8IDF6	3D7_NS-3D7_S	0.378631	0.0469697	15.5487	6.12302e-07	4.43401e-06	5.3532
4963	PF3D7_0716000	RNA-binding protein, putative	Q8IBU0	3D7_NS-3D7_S	0.379786	0.0682615	15.5487	4.75128e-05	0.000182156	3.73956
5905	PF3D7_1310800	conserved Plasmodium protein, unknown function	Q8IEK8	3D7_NS-3D7_S	0.381042	0.0879857	31.5487	0.000140405	0.000465634	3.33195
7213	PF3D7_1015300	methionine aminopeptidase 1b, putative	Q8IJP2	3D7_NS-3D7_S	0.38131	0.0774599	8.4679	0.000982469	0.00251318	2.59978
6337	PF3D7_1132200	T-complex protein 1 subunit alpha	Q8II43	3D7_NS-3D7_S	0.382256	0.0433651	16.7937	1.04876e-07	1.01425e-06	5.99385
4483	PF3D7_0810800	hydroxymethyldihydropterin pyrophosphokinase-dihydropteroate synthase	Q8IAU3	3D7_NS-3D7_S	0.382962	0.0749416	15.5482	0.000114559	0.000393862	3.40466
4177	PF3D7_1206700	eukaryotic translation initiation factor 5,putative	Q8I5X8	3D7_NS-3D7_S	0.38464	0.0439871	26.8234	2.45916e-09	4.726e-08	7.32551
6055	PF3D7_0422300	alpha tubulin 2	Q8IFP3	3D7_NS-3D7_S	0.385804	0.400971	18.0174	0.348699	0.413528	0.383495
8329	PF3D7_1416500	NADP-specific glutamate dehydrogenase	Q8ILT0	3D7_NS-3D7_S	0.386828	0.170641	15.5484	0.0380452	0.0614986	1.21113
1153	PF3D7_0626800	pyruvate kinase	C6KTA4	3D7_NS-3D7_S	0.387069	0.0961867	15.5494	0.00103325	0.00262071	2.58158
3073	PF3D7_0528800	nucleolar preribosomal GTPase, putative	Q8I3H9	3D7_NS-3D7_S	0.387607	0.0787925	22.1786	6.27024e-05	0.000233228	3.63222
5857	PF3D7_1302000	EMP1-trafficking protein	Q8IEI6	3D7_NS-3D7_S	0.38785	0.0685111	15.5487	3.94647e-05	0.000156502	3.80548
6253	PF3D7_1136600	conserved Plasmodium protein, unknown function	Q8IHZ8	3D7_NS-3D7_S	0.388776	0.110502	15.5495	0.00296008	0.00658333	2.18155
781	PF3D7_0602100	ATP-dependent RNA helicase, putative	C6KSM1	3D7_NS-3D7_S	0.394728	0.0845273	23.5487	0.000100404	0.000351649	3.45389
4891	PF3D7_0720800	Ham1-like protein, putative	Q8IBP3	3D7_NS-3D7_S	0.395529	0.0677534	29.5482	2.32182e-06	1.425e-05	4.84619
8809	PF3D7_0208200	KRR1 small subunit processome component,putative	O96169	3D7_NS-3D7_S	0.395667	0.0719781	15.5487	5.39819e-05	0.000203826	3.69074
5977	PF3D7_1304900	DNA-directed RNA polymerase II subunit RPB11,putative	Q8IER7	3D7_NS-3D7_S	0.399089	0.0492914	31.5487	3.36118e-09	6.07038e-08	7.21678
2695	PF3D7_0920800	inosine-5'-monophosphate dehydrogenase	Q8I2U5	3D7_NS-3D7_S	0.400112	0.0538725	15.5486	1.70797e-06	1.06809e-05	4.97139
5509	PF3D7_1338300	elongation factor 1-gamma, putative	Q8IDV0	3D7_NS-3D7_S	0.402008	0.0622737	15.5484	9.11821e-06	4.51095e-05	4.34573
2773	PF3D7_0915400	6-phosphofructokinase	Q8I2Z8	3D7_NS-3D7_S	0.403146	0.12098	15.549	0.00436171	0.00913701	2.0392
1819	PF3D7_0314700	zinc finger protein, putative	O97260	3D7_NS-3D7_S	0.40338	0.153278	9.54866	0.0260155	0.044416	1.35246
7009	PF3D7_1029600	adenosine deaminase	Q8IJA9	3D7_NS-3D7_S	0.403411	0.150614	15.549	0.0167873	0.0300647	1.52194
865	PF3D7_0608700	T-complex protein 1 subunit zeta	C6KST5	3D7_NS-3D7_S	0.404534	0.0589313	17.1681	2.60335e-06	1.54246e-05	4.81179
4729	PF3D7_0826700	receptor for activated c kinase	Q8IBA0	3D7_NS-3D7_S	0.405256	0.0510557	16.361	5.27489e-07	3.95353e-06	5.40301
1165	PF3D7_0627500	protein DJ-1	C6KTB1	3D7_NS-3D7_S	0.405541	0.0376996	28.88	1.29171e-11	6.6768e-10	9.17543
1771	PF3D7_0306200	activator of Hsp90 ATPase	O97244	3D7_NS-3D7_S	0.406087	0.0739119	17.2494	3.75133e-05	0.000149554	3.8252
7105	PF3D7_1023200	orotidine 5'-phosphate decarboxylase	Q8IJH3	3D7_NS-3D7_S	0.406465	0.0536463	17.2082	7.02312e-07	4.98941e-06	5.30195
5533	PF3D7_1336800	nuclear movement protein, putative	Q8IDW4	3D7_NS-3D7_S	0.406569	0.0560654	5.54866	0.000496277	0.00137002	2.86327
787	PF3D7_0602200	MYND finger protein, putative	C6KSM2	3D7_NS-3D7_S	0.40834	0.0502397	12.0534	3.10365e-06	1.78252e-05	4.74897
2737	PF3D7_0918900	gamma-glutamylcysteine synthetase	Q8I2W4	3D7_NS-3D7_S	0.409374	0.0631687	8.69369	0.00013307	0.000448253	3.34848
139	PF3D7_1434300	Hsp70/Hsp90 organizing protein	A0A144A2J9	3D7_NS-3D7_S	0.409654	0.0794762	15.5487	0.000104999	0.00036603	3.43648
7771	PF3D7_1451900	ribosome biogenesis protein TSR1, putative	Q8IKV7	3D7_NS-3D7_S	0.410975	0.0848545	16.4972	0.000165287	0.000533978	3.27248
3793	PF3D7_1231800	asparagine-rich protein, putative	Q8I5A3	3D7_NS-3D7_S	0.410992	0.0692802	23.5487	4.34231e-06	2.36422e-05	4.62631
3919	PF3D7_1225500	small subunit rRNA processing factor, putative	Q8I5G2	3D7_NS-3D7_S	0.411377	0.0800384	22.5487	3.49672e-05	0.000140903	3.85108
7627	PF3D7_1461900	valine--tRNA ligase, putative	Q8IKL5	3D7_NS-3D7_S	0.412128	0.0640289	11.3694	4.14535e-05	0.000163523	3.78642
5077	PF3D7_0703700	conserved Plasmodium protein, unknown function	Q8IC33	3D7_NS-3D7_S	0.412319	0.0905837	23.5487	0.000135204	0.000453401	3.34352
3835	PF3D7_1229500	T-complex protein 1 subunit gamma	Q8I5C4	3D7_NS-3D7_S	0.415792	0.0347014	16.7233	1.2513e-09	2.64183e-08	7.57809
7057	PF3D7_1027100	U3 small nucleolar ribonucleoprotein protein MPP10, putative	Q8IJD2	3D7_NS-3D7_S	0.418348	0.0721544	15.5487	3.04752e-05	0.000126896	3.89655
559	PF3D7_0912500	conserved Plasmodium protein, unknown function	C0H535	3D7_NS-3D7_S	0.419071	0.0921153	15.5487	0.000351665	0.00102958	2.98734
6151	PF3D7_1143300	DNA-directed RNA polymerases I and III subunit RPAC1, putative	Q8IHT3	3D7_NS-3D7_S	0.419539	0.0489362	31.5487	9.56165e-10	2.04756e-08	7.68876
6613	PF3D7_1118200	heat shock protein 90, putative	Q8III6	3D7_NS-3D7_S	0.421194	0.187439	15.5493	0.0395358	0.0632489	1.19895
7063	PF3D7_1026000	conserved Plasmodium protein, unknown function	Q8IJE1	3D7_NS-3D7_S	0.421278	0.0874069	22.5487	7.66859e-05	0.000276121	3.5589
4045	PF3D7_1216200	glycerol-3-phosphate dehydrogenase, putative	Q8I5P5	3D7_NS-3D7_S	0.422394	0.0457299	15.5483	1.04228e-07	1.01425e-06	5.99385
5119	PF3D7_1367700	alanine--tRNA ligase	Q8ID31	3D7_NS-3D7_S	0.422672	0.0472227	16.696	8.88082e-08	9.05602e-07	6.04306
6367	PF3D7_1130200	60S ribosomal protein P0	Q8II61	3D7_NS-3D7_S	0.423178	0.0714424	15.5486	2.41016e-05	0.000103224	3.98622
5941	PF3D7_1308300	40S ribosomal protein S27	Q8IEN2	3D7_NS-3D7_S	0.424368	0.0564848	16.8419	9.00437e-07	6.16326e-06	5.21019
7375	PF3D7_1006700	conserved Plasmodium protein, unknown function	Q8IJX4	3D7_NS-3D7_S	0.424988	0.0870474	31.5487	2.88982e-05	0.00012134	3.916
4381	PF3D7_0801500	nucleolar protein 10, putative	Q8IAL3	3D7_NS-3D7_S	0.425631	0.0964435	15.5487	0.000464009	0.00130253	2.88521
4309	PF3D7_1016300	glycophorin binding protein	Q8I6U8	3D7_NS-3D7_S	0.427523	0.0777408	23.5487	1.25887e-05	5.91551e-05	4.22801
1303	PF3D7_0309600	60S acidic ribosomal protein P2	O00806	3D7_NS-3D7_S	0.428193	0.0616389	15.5485	3.84688e-06	2.14367e-05	4.66884
2815	PF3D7_0914000	pseudouridylate synthase, putative	Q8I312	3D7_NS-3D7_S	0.42865	0.0543294	23.5487	4.6065e-08	5.14383e-07	6.28871
7843	PF3D7_1447000	40S ribosomal protein S5	Q8IL02	3D7_NS-3D7_S	0.430538	0.066043	17.2499	4.88655e-06	2.60068e-05	4.58491
5377	PF3D7_1350100	lysine--tRNA ligase	Q8IDJ8	3D7_NS-3D7_S	0.431912	0.0602825	16.7109	1.7487e-06	1.08767e-05	4.9635
1633	PF3D7_0214000	T-complex protein 1 subunit theta	O96220	3D7_NS-3D7_S	0.432421	0.062201	15.549	3.81185e-06	2.13519e-05	4.67056
5605	PF3D7_1331800	60S ribosomal protein L23, putative	Q8IE09	3D7_NS-3D7_S	0.432693	0.0534089	15.5487	5.74618e-07	4.23072e-06	5.37359
1837	PF3D7_0320300	T-complex protein 1 subunit epsilon	O97282	3D7_NS-3D7_S	0.434599	0.0360902	15.5487	2.72817e-09	5.17662e-08	7.28595
5041	PF3D7_0708100	DNA-directed RNA polymerases I, II, and III subunit RPABC5, putative	Q8IC08	3D7_NS-3D7_S	0.436896	0.0692498	15.5487	1.1869e-05	5.61249e-05	4.25084
8071	PF3D7_1434600	methionine aminopeptidase 2	Q8ILB8	3D7_NS-3D7_S	0.437738	0.0575581	5.87038	0.000298701	0.000886639	3.05225
5863	PF3D7_1301700	Plasmodium exported protein	Q8IEJ0	3D7_NS-3D7_S	0.438738	0.116056	22.5487	0.000995038	0.00253236	2.59647
3031	PF3D7_0532300	Plasmodium exported protein	Q8I3F1	3D7_NS-3D7_S	0.438989	0.222189	17.3675	0.0642927	0.0974467	1.01123
7543	PF3D7_1468700	eukaryotic initiation factor 4A	Q8IKF0	3D7_NS-3D7_S	0.441021	0.066783	15.5486	7.00222e-06	3.58237e-05	4.44583
9145	PF3D7_1028300	rRNA-processing protein EBP2, putative	Q8IJC1	3D7_NS-3D7_S	0.444328	0.0666036	22.5487	9.22172e-07	6.28334e-06	5.20181
2449	PF3D7_0108500	conserved Plasmodium protein, unknown function	Q8I257	3D7_NS-3D7_S	0.448232	0.127188	22.5487	0.00185802	0.00435183	2.36133
4207	PF3D7_1204300	eukaryotic translation initiation factor 5A	Q8I603	3D7_NS-3D7_S	0.451001	0.0849642	26.4308	1.42038e-05	6.61226e-05	4.17965
9175	PF3D7_1477500	Plasmodium exported protein	Q8IK60	3D7_NS-3D7_S	0.451378	0.0898783	22.5487	4.66386e-05	0.000179721	3.7454
3565	PF3D7_1249100	conserved Plasmodium protein, unknown function	Q8I4U3	3D7_NS-3D7_S	0.452267	0.0429836	16.2079	1.18403e-08	1.65573e-07	6.78101
7135	PF3D7_1022000	RNA-binding protein, putative	Q8IJI3	3D7_NS-3D7_S	0.454145	0.214017	23.5487	0.0445612	0.0703489	1.15274
8545	PF3D7_1405800	ribosome biogenesis protein BOP1, putative	Q8IM36	3D7_NS-3D7_S	0.456433	0.11016	31.5487	0.000238613	0.000729782	3.13681
9235	PF3D7_1445200	ATP-dependent RNA helicase MAK5, putative	Q8IL21	3D7_NS-3D7_S	0.4577	0.0477622	15.5487	6.37517e-08	6.87509e-07	6.16272
895	PF3D7_0610800	transketolase	C6KSV3	3D7_NS-3D7_S	0.457708	0.0576874	15.5496	7.48418e-07	5.21804e-06	5.28249
5029	PF3D7_0708800	heat shock protein 110	Q8IC01	3D7_NS-3D7_S	0.460315	0.0803566	15.5488	3.4743e-05	0.000140443	3.8525
4003	PF3D7_1218600	arginine--tRNA ligase, putative	Q8I5M2	3D7_NS-3D7_S	0.463698	0.0491538	16.6479	4.34471e-08	4.97154e-07	6.30351
1147	PF3D7_0626700	conserved protein, unknown function	C6KTA3	3D7_NS-3D7_S	0.466214	0.0634851	26.3186	7.85959e-08	8.18162e-07	6.08716
8407	PF3D7_1412600	deoxyhypusine synthase	Q8ILW8	3D7_NS-3D7_S	0.467112	0.0340189	23.5488	9.89893e-13	8.72853e-11	10.0591
7951	PF3D7_1441200	60S ribosomal protein L1, putative	Q8IL58	3D7_NS-3D7_S	0.467254	0.0892885	15.5488	9.00062e-05	0.000319714	3.49524
7273	PF3D7_1012400	hypoxanthine-guanine phosphoribosyltransferase	Q8IJS1	3D7_NS-3D7_S	0.468706	0.140015	15.5482	0.00422594	0.0089221	2.04953
7753	PF3D7_1453700	co-chaperone p23	Q8IKU1	3D7_NS-3D7_S	0.475659	0.134528	17.6905	0.00241364	0.00549856	2.25975
1795	PF3D7_0307100	40S ribosomal protein S12, putative	O97249	3D7_NS-3D7_S	0.476302	0.0862947	15.5486	5.17096e-05	0.000196235	3.70722
4399	PF3D7_0802200	1-cys peroxiredoxin	Q8IAM2	3D7_NS-3D7_S	0.477092	0.128432	15.5487	0.00196534	0.00458943	2.33824
97	#N/A	#N/A	A0A144A022	3D7_NS-3D7_S	0.483862	0.0762617	21.1707	2.62605e-06	1.54978e-05	4.80973
4633	PF3D7_0819100	BRIX domain, putative	Q8IB26	3D7_NS-3D7_S	0.484466	0.073314	15.5487	6.94883e-06	3.57277e-05	4.447
7867	PF3D7_1446200	M17 leucyl aminopeptidase	Q8IL11	3D7_NS-3D7_S	0.485653	0.053953	15.5486	1.46641e-07	1.29303e-06	5.88839
2923	PF3D7_0906500	arginase	Q8I384	3D7_NS-3D7_S	0.486881	0.0739952	22.5487	1.13711e-06	7.54215e-06	5.1225
715	PF3D7_1357800	T-complex protein 1 subunit delta	C0H5I7	3D7_NS-3D7_S	0.489236	0.0608845	15.5487	6.3766e-07	4.59544e-06	5.33767
8137	PF3D7_1428300	proliferation-associated protein 2g4, putative	Q8ILI2	3D7_NS-3D7_S	0.492212	0.0942743	14.3998	0.000118166	0.000403488	3.39417
1867	PF3D7_0319600	elongation factor 1	O97319	3D7_NS-3D7_S	0.495017	0.080843	16.927	1.14751e-05	5.49288e-05	4.2602
2173	PF3D7_1357000	elongation factor 1-alpha	Q8I0P6	3D7_NS-3D7_S	0.499329	0.136368	15.5474	0.00219561	0.00505565	2.29622
1357	PF3D7_0308200	T-complex protein 1 subunit eta	O77323	3D7_NS-3D7_S	0.500443	0.0869683	17.176	2.24452e-05	9.76801e-05	4.01019
2611	PF3D7_0928600	conserved Plasmodium protein, unknown function	Q8I2M3	3D7_NS-3D7_S	0.501484	0.0841354	15.5487	2.24935e-05	9.76801e-05	4.01019
889	PF3D7_0610500	peptidyl-tRNA hydrolase PTRHD1, putative	C6KSV1	3D7_NS-3D7_S	0.503088	0.0578922	22.5487	1.18752e-08	1.65573e-07	6.78101
5623	PF3D7_1330800	RNA-binding protein, putative	Q8IE18	3D7_NS-3D7_S	0.504294	0.0787931	5.54866	0.000930421	0.00240466	2.61895
4735	PF3D7_0827000	ATP-dependent RNA helicase DBP10, putative	Q8IBA2	3D7_NS-3D7_S	0.508028	0.063258	22.5487	4.63254e-08	5.14383e-07	6.28871
3313	PF3D7_0513300	purine nucleoside phosphorylase	Q8I3X4	3D7_NS-3D7_S	0.510938	0.0832501	15.5486	1.62258e-05	7.43806e-05	4.12854
1063	PF3D7_0621200	pyridoxine biosynthesis protein PDX1	C6KT50	3D7_NS-3D7_S	0.512061	0.0640602	15.5486	6.8155e-07	4.86497e-06	5.31292
6967	PF3D7_1033400	haloacid dehalogenase-like hydrolase	Q8IJ74	3D7_NS-3D7_S	0.515033	0.061461	15.548	3.72879e-07	2.98902e-06	5.52447
3589	PF3D7_1247400	FK506-binding protein	Q8I4V8	3D7_NS-3D7_S	0.519199	0.0555396	5.88298	9.52828e-05	0.000335279	3.47459
181	PF3D7_1444800	fructose-bisphosphate aldolase	A0A144A3T1	3D7_NS-3D7_S	0.5192	0.149399	17.1541	0.00286327	0.0063965	2.19406
1075	PF3D7_0621800	nascent polypeptide-associated complex subunit alpha, putative	C6KT55	3D7_NS-3D7_S	0.521257	0.0817029	29.5486	5.18902e-07	3.90872e-06	5.40797
3253	PF3D7_0517000	60S ribosomal protein L12, putative	Q8I3T8	3D7_NS-3D7_S	0.523997	0.0553259	5.54866	0.000124309	0.000422539	3.37413
7783	PF3D7_1451100	elongation factor 2	Q8IKW5	3D7_NS-3D7_S	0.525344	0.0896982	15.5488	2.72894e-05	0.00011523	3.93843
6571	PF3D7_1120100	phosphoglycerate mutase, putative	Q8IIG6	3D7_NS-3D7_S	0.528963	0.111898	17.8567	0.000171598	0.000551986	3.25807
8443	PF3D7_1410200	cytidine triphosphate synthetase	Q8ILZ3	3D7_NS-3D7_S	0.529639	0.0569978	15.5484	9.62365e-08	9.55354e-07	6.01984
1645	PF3D7_0214400	conserved Plasmodium protein, unknown function	O96224	3D7_NS-3D7_S	0.532132	0.12182	15.5487	0.000508805	0.00140202	2.85325
8323	PF3D7_1416900	prefoldin subunit 2, putative	Q8ILS7	3D7_NS-3D7_S	0.534852	0.0648275	31.5487	2.23311e-09	4.40451e-08	7.3561
7615	PF3D7_1462800	glyceraldehyde-3-phosphate dehydrogenase	Q8IKK7	3D7_NS-3D7_S	0.537481	0.173836	15.549	0.00718846	0.0144638	1.83972
4303	PF3D7_1115700	cysteine proteinase falcipain 2a	Q8I6U4	3D7_NS-3D7_S	0.544398	0.0615906	22.5487	8.80086e-09	1.31925e-07	6.87967
8341	PF3D7_1415800	dimethyladenosine transferase, putative	Q8ILT8	3D7_NS-3D7_S	0.550461	0.0791062	29.5487	1.07818e-07	1.02554e-06	5.98905
4771	PF3D7_0730900	EMP1-trafficking protein	Q8IBF2	3D7_NS-3D7_S	0.552574	0.0789712	22.5487	4.40409e-07	3.4384e-06	5.46364
5557	PF3D7_1334200	chaperone binding protein, putative	Q8IDY6	3D7_NS-3D7_S	0.556764	0.0542758	29.5486	2.98918e-11	1.14892e-09	8.93971
4609	PF3D7_0817300	asparagine-rich antigen	Q8IB09	3D7_NS-3D7_S	0.557962	0.0630898	15.5487	1.8494e-07	1.59275e-06	5.79785
8053	PF3D7_1436000	glucose-6-phosphate isomerase	Q8ILA4	3D7_NS-3D7_S	0.564774	0.0760356	16.2262	1.31471e-06	8.60592e-06	5.0652
1993	PF3D7_1324900	L-lactate dehydrogenase	Q76NM3	3D7_NS-3D7_S	0.565132	0.11617	17.5168	0.000134108	0.000450734	3.34608
2431	PF3D7_0109500	N-acetyltransferase, putative	Q8I249	3D7_NS-3D7_S	0.576708	0.0615184	22.5487	3.06737e-09	5.74748e-08	7.24052
8617	PF3D7_0306300	glutaredoxin 1	Q9NLB2	3D7_NS-3D7_S	0.578207	0.158898	17.1031	0.00201334	0.00467908	2.32984
931	PF3D7_0612900	nucleolar GTP-binding protein 1, putative	C6KSX2	3D7_NS-3D7_S	0.588155	0.0507309	29.8465	1.40843e-12	1.17291e-10	9.93073
8173	PF3D7_1426100	basic transcription factor 3b, putative	Q8ILK2	3D7_NS-3D7_S	0.596749	0.0996665	14.1943	3.13866e-05	0.000130273	3.88515
8245	PF3D7_1420700	surface protein P113	Q8ILP3	3D7_NS-3D7_S	0.602061	0.0917928	17.1073	4.71783e-06	2.54274e-05	4.5947
3613	PF3D7_1244800	cytoplasmic translation machinery associated protein, putative	Q8I4Y3	3D7_NS-3D7_S	0.603725	0.0866888	29.7231	1.02793e-07	1.0071e-06	5.99693
2557	PF3D7_0935900	ring-exported protein 1	Q8I2G1	3D7_NS-3D7_S	0.608339	0.0875154	15.5487	3.81741e-06	2.13519e-05	4.67056
6007	PF3D7_1302100	gamete antigen 27/25	Q8IEU2	3D7_NS-3D7_S	0.616513	0.21916	15.5459	0.0127653	0.0238891	1.6218
5251	PF3D7_1357900	pyrroline-5-carboxylate reductase	Q8IDC6	3D7_NS-3D7_S	0.619681	0.14273	15.5486	0.000537245	0.00146958	2.83281
3097	PF3D7_0528000	proteasome maturation factor UMP1, putative	Q8I3I7	3D7_NS-3D7_S	0.620632	0.0432563	22.5487	8.01386e-13	7.50799e-11	10.1245
5635	PF3D7_1329500	conserved Plasmodium protein, unknown function	Q8IE31	3D7_NS-3D7_S	0.6208	0.105719	15.5487	2.65152e-05	0.000112596	3.94848
433	PF3D7_0813400	conserved Plasmodium protein, unknown function	C0H4U5	3D7_NS-3D7_S	0.622068	0.0591969	29.5487	1.70044e-11	7.96551e-10	9.09879
4627	PF3D7_0818900	heat shock protein 70	Q8IB24	3D7_NS-3D7_S	0.622391	0.073601	15.5484	3.31567e-07	2.73e-06	5.56384
7033	PF3D7_1028400	nucleolar preribosomal assembly protein,putative	Q8IJC0	3D7_NS-3D7_S	0.624707	0.0574278	17.2658	3.76996e-09	6.72758e-08	7.17214
1951	PF3D7_0608800	ornithine aminotransferase	Q6LFH8	3D7_NS-3D7_S	0.631024	0.14906	15.5489	0.000670936	0.00179275	2.74648
4783	PF3D7_0729300	60S ribosomal export protein NMD3, putative	Q8IBG6	3D7_NS-3D7_S	0.640025	0.0590627	15.5486	1.19292e-08	1.65573e-07	6.78101
5311	PF3D7_1354300	large subunit rRNA methyltransferase, putative	Q8IDF8	3D7_NS-3D7_S	0.645942	0.0638116	15.5485	3.03951e-08	3.64499e-07	6.4383
7195	PF3D7_1015900	enolase	Q8IJN7	3D7_NS-3D7_S	0.647026	0.119157	17.3281	4.21409e-05	0.000165415	3.78143
1897	PF3D7_0922500	phosphoglycerate kinase	P27362	3D7_NS-3D7_S	0.649429	0.13356	17.968	0.000125756	0.000425526	3.37107
3319	PF3D7_0512700	orotate phosphoribosyltransferase	Q8I3Y0	3D7_NS-3D7_S	0.659325	0.0942813	22.5487	4.44381e-07	3.45144e-06	5.462
4957	PF3D7_0716200	conserved Plasmodium protein, unknown function	Q8IBT8	3D7_NS-3D7_S	0.671923	0.0918894	15.5487	2.0677e-06	1.27551e-05	4.89432
175	PF3D7_1434100	Queuine tRNA-ribosyltransferase, putative	A0A144A3R0	3D7_NS-3D7_S	0.703772	0.0948156	22.5487	1.71395e-07	1.49373e-06	5.82573
6373	PF3D7_1130100	60S ribosomal protein L38	Q8II62	3D7_NS-3D7_S	0.724877	0.051404	29.5487	1.17224e-14	2.51026e-12	11.6003
427	PF3D7_0813300	conserved Plasmodium protein, unknown function	C0H4U4	3D7_NS-3D7_S	0.725495	0.110707	15.5485	7.65823e-06	3.85224e-05	4.41429
5035	PF3D7_0708400	heat shock protein 90	Q8IC05	3D7_NS-3D7_S	0.788386	0.100009	18.0035	3.01604e-07	2.51169e-06	5.60003
2917	PF3D7_0906600	zinc finger protein, putative	Q8I383	3D7_NS-3D7_S	0.808818	0.0720385	23.7369	5.60188e-11	1.78664e-09	8.74796
4753	PF3D7_0830400	conserved Plasmodium protein, unknown function	Q8IBD0	3D7_NS-3D7_S	0.824606	0.0763615	22.5487	2.21005e-10	5.71183e-09	8.24322
703	PF3D7_1354600	60S ribosomal protein L7-2, putative	C0H5I4	3D7_NS-3D7_S	0.858322	0.0631756	22.5487	2.42523e-12	1.81771e-10	9.74047
6979	PF3D7_1033100	S-adenosylmethionine decarboxylase/ornithine decarboxylase	Q8IJ77	3D7_NS-3D7_S	0.876675	0.0422936	17.0291	1.61033e-13	2.19443e-11	10.6587
7453	PF3D7_1001200	acyl-CoA binding protein, isoform 2, ACBP2	Q8IK24	3D7_NS-3D7_S	0.931828	0.102732	15.5486	1.32562e-07	1.18988e-06	5.9245
8671	PF3D7_0409400	heat shock protein 40	Q9U0J2	3D7_NS-3D7_S	0.986629	0.0767196	23.5487	3.88885e-12	2.64972e-10	9.5768

## Sheet: KONS_KOS_moderated
	GeneID	GeneDescription	Protein	Label	log2FC	SE	DF	pvalue	adj.pvalue	"-log10P"
1734	PF3D7_0304400	60S ribosomal protein L44	O97231	KO_NS-KO_S	-1.86569	0.209653	15.5487	1.7e-07	7.03e-07	6.15277
366	PF3D7_0706400	60S ribosomal protein L37	C0H4L5	KO_NS-KO_S	-1.57533	0.15938	15.5485	4.2e-08	2.17e-07	6.66267
2454	PF3D7_0108500	conserved Plasmodium protein, unknown function	Q8I257	KO_NS-KO_S	-1.33538	0.0899356	22.5487	3.97e-13	1.53e-11	10.8142
3324	PF3D7_0512700	orotate phosphoribosyltransferase	Q8I3Y0	KO_NS-KO_S	-1.31308	0.066667	22.5487	1.06e-15	1.24e-13	12.9065
1584	PF3D7_0210100	60S ribosomal protein L37ae, putative	O96184	KO_NS-KO_S	-1.23891	0.177956	18.0983	1.62e-06	4.91e-06	5.3086
1956	PF3D7_0608800	ornithine aminotransferase	Q6LFH8	KO_NS-KO_S	-1.23636	0.14906	15.5489	4.25e-07	1.5e-06	5.82292
1902	PF3D7_0922500	phosphoglycerate kinase	P27362	KO_NS-KO_S	-1.2323	0.13356	17.968	3.08e-08	1.72e-07	6.76437
3846	PF3D7_1229400	macrophage migration inhibitory factor	Q8I5C5	KO_NS-KO_S	-1.22282	0.139623	15.8202	1.84e-07	7.54e-07	6.12288
4212	PF3D7_1204300	eukaryotic translation initiation factor 5A	Q8I603	KO_NS-KO_S	-1.20885	0.0849642	26.4308	6.65e-14	3.71e-12	11.431
2442	PF3D7_0109400	tubulin-specific chaperone a, putative	Q8I250	KO_NS-KO_S	-1.19389	0.0570884	22.5487	2.93e-16	4.01e-14	13.3973
960	PF3D7_0614500	60S ribosomal protein L19	C6KSY6	KO_NS-KO_S	-1.18906	0.165591	14.8956	3.3e-06	9.38e-06	5.02768
7278	PF3D7_1012400	hypoxanthine-guanine phosphoribosyltransferase	Q8IJS1	KO_NS-KO_S	-1.16585	0.140015	15.5482	4.05e-07	1.44e-06	5.84137
5040	PF3D7_0708400	heat shock protein 90	Q8IC05	KO_NS-KO_S	-1.12864	0.100009	18.0035	1.34e-09	1.29e-08	7.88962
5736	PF3D7_1323400	60S ribosomal protein L23	Q8IE82	KO_NS-KO_S	-1.1063	0.0994201	15.5487	8.26e-09	5.73e-08	7.24181
7200	PF3D7_1015900	enolase	Q8IJN7	KO_NS-KO_S	-1.07059	0.119157	17.3281	6.2e-08	3.05e-07	6.5156
7332	PF3D7_1009000	diphthine methyl ester synthase, putative	Q8IJV5	KO_NS-KO_S	-1.06721	0.081486	15.5487	8.26e-10	9.01e-09	8.04512
276	PF3D7_0415900	60S ribosomal protein L15, putative	C0H4A6	KO_NS-KO_S	-1.04721	0.130744	15.5487	6.64e-07	2.2e-06	5.65689
186	PF3D7_1444800	fructose-bisphosphate aldolase	A0A144A3T1	KO_NS-KO_S	-1.04263	0.149399	17.1541	2.11e-06	6.28e-06	5.20201
1998	PF3D7_1324900	L-lactate dehydrogenase	Q76NM3	KO_NS-KO_S	-1.03142	0.11617	17.5168	6.73e-08	3.27e-07	6.48532
432	PF3D7_0813300	conserved Plasmodium protein, unknown function	C0H4U4	KO_NS-KO_S	-1.01511	0.110707	15.5485	1.15e-07	5.06e-07	6.29609
3006	PF3D7_0903900	60S ribosomal protein L32	Q8I3B0	KO_NS-KO_S	-1.01387	0.132601	15.5488	1.19e-06	3.75e-06	5.42645
4404	PF3D7_0802200	1-cys peroxiredoxin	Q8IAM2	KO_NS-KO_S	-1.01195	0.128432	15.5487	8.17e-07	2.64e-06	5.57813
8142	PF3D7_1428300	proliferation-associated protein 2g4, putative	Q8ILI2	KO_NS-KO_S	-1.00685	0.0942743	14.3998	3.13e-08	1.74e-07	6.76029
3354	PF3D7_0511000	histamine-releasing factor	Q8I3Z5	KO_NS-KO_S	-0.996298	0.0849046	15.5478	3.93e-09	3.01e-08	7.52203
354	PF3D7_0705700	40S ribosomal protein S29, putative	C0H4K8	KO_NS-KO_S	-0.988892	0.0772972	15.549	1.15e-09	1.15e-08	7.93871
5946	PF3D7_1308300	40S ribosomal protein S27	Q8IEN2	KO_NS-KO_S	-0.978634	0.0564848	16.8419	3.62e-12	9.09e-11	10.0416
8622	PF3D7_0306300	glutaredoxin 1	Q9NLB2	KO_NS-KO_S	-0.975055	0.158898	17.1031	1.07e-05	2.66e-05	4.57439
7620	PF3D7_1462800	glyceraldehyde-3-phosphate dehydrogenase	Q8IKK7	KO_NS-KO_S	-0.966109	0.173836	15.549	4.81e-05	9.99e-05	4.00036
2982	PF3D7_0904500	prefoldin subunit 4, putative	Q8I3A4	KO_NS-KO_S	-0.966012	0.111519	15.5487	2.43e-07	9.46e-07	6.02392
7128	PF3D7_1022600	kelch protein, putative	Q8IJH9	KO_NS-KO_S	-0.964878	0.0569705	22.5487	2.58e-14	1.79e-12	11.7481
330	PF3D7_0520600	bis	C0H4F3	KO_NS-KO_S	-0.963413	0.0865005	17.269	2.63e-09	2.25e-08	7.6481
8178	PF3D7_1426100	basic transcription factor 3b, putative	Q8ILK2	KO_NS-KO_S	-0.949591	0.0996665	14.1943	1.51e-07	6.36e-07	6.19627
6576	PF3D7_1120100	phosphoglycerate mutase, putative	Q8IIG6	KO_NS-KO_S	-0.947618	0.111898	17.8567	1.15e-07	5.06e-07	6.29609
5004	PF3D7_0710600	60S ribosomal protein L34	Q8IBY4	KO_NS-KO_S	-0.939576	0.137253	11.3497	2.37e-05	5.34e-05	4.2725
1596	PF3D7_0211800	asparagine--tRNA ligase	O96198	KO_NS-KO_S	-0.926005	0.0968952	15.5482	6.61e-08	3.23e-07	6.4902
8184	PF3D7_1426000	60S ribosomal protein L21	Q8ILK3	KO_NS-KO_S	-0.918662	0.0949324	16.9474	2.57e-08	1.47e-07	6.83358
6486	PF3D7_1124900	60S ribosomal protein L35, putative	Q8IIB4	KO_NS-KO_S	-0.913408	0.0830202	15.5496	9.66e-09	6.44e-08	7.19138
4542	PF3D7_0813200	CS domain protein, putative	Q8IAW7	KO_NS-KO_S	-0.899177	0.0769938	23.5487	2.8e-11	5.25e-10	9.28005
8058	PF3D7_1436000	glucose-6-phosphate isomerase	Q8ILA4	KO_NS-KO_S	-0.897495	0.0760356	16.2262	2.22e-09	1.97e-08	7.70558
2832	PF3D7_0913200	elongation factor 1-beta	Q8I320	KO_NS-KO_S	-0.891409	0.0503581	9.11601	2.27e-08	1.32e-07	6.88072
144	PF3D7_1434300	Hsp70/Hsp90 organizing protein	A0A144A2J9	KO_NS-KO_S	-0.886499	0.0794762	15.5487	7.99e-09	5.59e-08	7.25226
3114	PF3D7_0527500	Hsc70-interacting protein	Q8I3J0	KO_NS-KO_S	-0.88637	0.111087	17.6497	2.92e-07	1.1e-06	5.95932
7788	PF3D7_1451100	elongation factor 2	Q8IKW5	KO_NS-KO_S	-0.879565	0.0896982	15.5488	4.68e-08	2.39e-07	6.622
2028	PF3D7_0419600	ran binding protein 1, putative	Q76NN6	KO_NS-KO_S	-0.877168	0.0837612	15.5488	1.91e-08	1.14e-07	6.94245
6144	PF3D7_1144000	40S ribosomal protein S21	Q8IHS5	KO_NS-KO_S	-0.876865	0.0747943	29.7349	1.13e-12	3.61e-11	10.4421
6984	PF3D7_1033100	S-adenosylmethionine decarboxylase/ornithine decarboxylase	Q8IJ77	KO_NS-KO_S	-0.87102	0.0422936	17.0291	1.79e-13	7.11e-12	11.1482
4632	PF3D7_0818900	heat shock protein 70	Q8IB24	KO_NS-KO_S	-0.869016	0.073601	15.5484	3.6e-09	2.83e-08	7.54748
4050	PF3D7_1216200	glycerol-3-phosphate dehydrogenase, putative	Q8I5P5	KO_NS-KO_S	-0.865467	0.0457299	15.5483	3.73e-12	9.22e-11	10.0354
7698	PF3D7_1457300	conserved Plasmodium protein, unknown function	Q8IKQ7	KO_NS-KO_S	-0.854791	0.0781298	15.5487	1.04e-08	6.9e-08	7.16111
6150	PF3D7_1143400	translation initiation factor eIF-1A, putative	Q8IHT2	KO_NS-KO_S	-0.846306	0.0919845	23.5487	2.9e-09	2.41e-08	7.61743
1038	PF3D7_0618300	60S ribosomal protein L27a, putative	C6KT23	KO_NS-KO_S	-0.844681	0.0835198	12.8118	1.79e-07	7.38e-07	6.13166
1872	PF3D7_0319600	elongation factor 1	O97319	KO_NS-KO_S	-0.842181	0.080843	16.927	8.85e-09	6e-08	7.22167
204	PF3D7_1439900	triosephosphate isomerase	A0A144A4G4	KO_NS-KO_S	-0.841363	0.0684876	15.5487	2.06e-09	1.85e-08	7.73173
1068	PF3D7_0621200	pyridoxine biosynthesis protein PDX1	C6KT50	KO_NS-KO_S	-0.837197	0.0640602	15.5486	8.52e-10	9.13e-09	8.03969
1800	PF3D7_0307100	40S ribosomal protein S12, putative	O97249	KO_NS-KO_S	-0.833026	0.0862947	15.5486	5.78e-08	2.87e-07	6.5418
5226	PF3D7_1358800	40S ribosomal protein S15	Q8IDB0	KO_NS-KO_S	-0.830955	0.0997618	17.9677	1.39e-07	5.95e-07	6.2258
3570	PF3D7_1249100	conserved Plasmodium protein, unknown function	Q8I4U3	KO_NS-KO_S	-0.830093	0.0429836	16.2079	1.29e-12	3.9e-11	10.4092
3840	PF3D7_1229500	T-complex protein 1 subunit gamma	Q8I5C4	KO_NS-KO_S	-0.823019	0.0347015	16.7233	2.61e-14	1.79e-12	11.7481
1158	PF3D7_0626800	pyruvate kinase	C6KTA4	KO_NS-KO_S	-0.822486	0.0961867	15.5494	2.87e-07	1.09e-06	5.96209
192	PF3D7_0101300	Pfmc-2TM Maurer's cleft two transmembrane protein	A0A144A431	KO_NS-KO_S	-0.821914	0.144515	18.1219	2.1e-05	4.75e-05	4.32343
2178	PF3D7_1357000	elongation factor 1-alpha	Q8I0P6	KO_NS-KO_S	-0.818044	0.136368	15.5474	2.1e-05	4.75e-05	4.32343
1464	PF3D7_0317600	40S ribosomal protein S11, putative	O77381	KO_NS-KO_S	-0.81698	0.0860312	15.5479	7.2e-08	3.41e-07	6.46708
8238	PF3D7_1421200	40S ribosomal protein S25	Q8ILN8	KO_NS-KO_S	-0.812705	0.164263	15.5488	0.00015799	0.00029702	3.52722
8490	PF3D7_1408600	40S ribosomal protein S8e, putative	Q8IM10	KO_NS-KO_S	-0.811576	0.0674297	17.4408	7.06e-10	7.82e-09	8.10674
4362	PF3D7_1109900	60S ribosomal protein L36	Q8I713	KO_NS-KO_S	-0.811449	0.335482	17.6065	0.0266508	0.0343337	1.46428
5322	PF3D7_1353900	proteasome subunit alpha type-7, putative	Q8IDG2	KO_NS-KO_S	-0.807412	0.0951341	17.8827	1.1e-07	4.88e-07	6.31123
7014	PF3D7_1029600	adenosine deaminase	Q8IJA9	KO_NS-KO_S	-0.805658	0.150614	15.549	7.18e-05	0.00014361	3.84283
6972	PF3D7_1033400	haloacid dehalogenase-like hydrolase	Q8IJ74	KO_NS-KO_S	-0.796034	0.061461	15.548	9.69e-10	1.01e-08	7.99716
7314	PF3D7_1010600	eukaryotic translation initiation factor 2 subunit beta, putative	Q8IJT9	KO_NS-KO_S	-0.792654	0.0870774	15.5494	1.26e-07	5.45e-07	6.26322
3336	PF3D7_0512000	prefoldin subunit, putative	Q8I3Y6	KO_NS-KO_S	-0.792349	0.0775329	15.5486	2.67e-08	1.52e-07	6.81903
5034	PF3D7_0708800	heat shock protein 110	Q8IC01	KO_NS-KO_S	-0.790881	0.0803566	15.5488	4.45e-08	2.28e-07	6.6415
3618	PF3D7_1244800	cytoplasmic translation machinery associated protein, putative	Q8I4Y3	KO_NS-KO_S	-0.784231	0.0866887	29.7231	4.87e-10	5.77e-09	8.23864
1362	PF3D7_0308200	T-complex protein 1 subunit eta	O77323	KO_NS-KO_S	-0.780205	0.0869683	17.176	6.81e-08	3.29e-07	6.48295
1212	PF3D7_0629400	RNA-binding protein, putative	C6KTC9	KO_NS-KO_S	-0.77782	0.0991383	22.5487	6.86e-08	3.3e-07	6.48122
5358	PF3D7_1351400	60S ribosomal protein L17, putative	Q8IDI5	KO_NS-KO_S	-0.776933	0.0900654	15.5487	2.56e-07	9.84e-07	6.00707
7644	PF3D7_1461300	40S ribosomal protein S28e, putative	Q8IKL9	KO_NS-KO_S	-0.775665	0.0878938	17.4839	7.46e-08	3.49e-07	6.45715
3264	PF3D7_0516900	60S ribosomal protein L2	Q8I3T9	KO_NS-KO_S	-0.772587	0.108436	15.5486	2.84e-06	8.22e-06	5.08536
7956	PF3D7_1441200	60S ribosomal protein L1, putative	Q8IL58	KO_NS-KO_S	-0.772359	0.0892885	15.5488	2.47e-07	9.59e-07	6.01824
5292	PF3D7_1355500	serine/threonine protein phosphatase 5	Q8IDE7	KO_NS-KO_S	-0.771937	0.0515267	6.90596	1.61e-06	4.88e-06	5.31182
1032	PF3D7_0618200	conserved Plasmodium protein, unknown function	C6KT22	KO_NS-KO_S	-0.769084	0.0747928	15.1945	3.06e-08	1.71e-07	6.7664
5076	PF3D7_0704200	tRNA m5C-methyltransferase, putative	Q8IC28	KO_NS-KO_S	-0.767222	0.136546	29.5487	4.28e-06	1.19e-05	4.92598
3102	PF3D7_0528000	proteasome maturation factor UMP1, putative	Q8I3I7	KO_NS-KO_S	-0.76454	0.0611736	22.5487	1.29e-11	2.77e-10	9.55688
7758	PF3D7_1453700	co-chaperone p23	Q8IKU1	KO_NS-KO_S	-0.75859	0.134528	17.6905	2.54e-05	5.62e-05	4.25008
4398	PF3D7_0802000	glutamate dehydrogenase, putative	Q8IAM0	KO_NS-KO_S	-0.758377	0.0424793	29.5487	2.25e-17	4.84e-15	14.3153
4554	PF3D7_0814000	60S ribosomal protein L13-2, putative	Q8IAX6	KO_NS-KO_S	-0.75809	0.11625	15.5488	8.11e-06	2.09e-05	4.6797
8196	PF3D7_1424400	60S ribosomal protein L7-3, putative	Q8ILL2	KO_NS-KO_S	-0.757693	0.0773405	15.5485	4.74e-08	2.4e-07	6.6195
3228	PF3D7_0519400	40S ribosomal protein S24	Q8I3R6	KO_NS-KO_S	-0.755026	0.0669011	15.5487	6.78e-09	4.86e-08	7.31295
1866	PF3D7_0322900	40S ribosomal protein S3A, putative	O97313	KO_NS-KO_S	-0.754765	0.065692	17.5796	1.33e-09	1.28e-08	7.8913
7416	PF3D7_1004000	60S ribosomal protein L13, putative	Q8IJZ7	KO_NS-KO_S	-0.75295	0.095307	17.2593	3.9e-07	1.4e-06	5.85494
7068	PF3D7_1026000	conserved Plasmodium protein, unknown function	Q8IJE1	KO_NS-KO_S	-0.748148	0.061806	22.5487	2.42e-11	4.62e-10	9.33539
78	PF3D7_1026800	40S ribosomal protein S2	A0A143ZZG2	KO_NS-KO_S	-0.747385	0.0939289	15.5485	7.22e-07	2.36e-06	5.62717
2412	PF3D7_0110700	chromatin assembly factor 1 protein WD40 domain,putative	Q8I238	KO_NS-KO_S	-0.746934	0.0488117	29.5487	1.39e-15	1.49e-13	12.8256
6666	PF3D7_1116200	pyridoxine biosynthesis protein PDX2	Q8IIK4	KO_NS-KO_S	-0.743273	0.0572552	22.5487	6.05e-12	1.42e-10	9.84637
720	PF3D7_1357800	T-complex protein 1 subunit delta	C0H5I7	KO_NS-KO_S	-0.739878	0.0608845	15.5487	2.4e-09	2.08e-08	7.68273
5514	PF3D7_1338300	elongation factor 1-gamma, putative	Q8IDV0	KO_NS-KO_S	-0.73799	0.0622738	15.5484	3.42e-09	2.75e-08	7.55993
6054	PF3D7_0422400	40S ribosomal protein S19	Q8IFP2	KO_NS-KO_S	-0.737387	0.073305	15.5957	3.22e-08	1.77e-07	6.75229
4920	PF3D7_0719600	60S ribosomal protein L11a, putative	Q8IBQ6	KO_NS-KO_S	-0.736292	0.0773125	15.5487	6.93e-08	3.31e-07	6.47983
8508	PF3D7_1407500	multifunctional methyltransferase subunit TRM112, putative	Q8IM19	KO_NS-KO_S	-0.732241	0.0562824	15.5486	9.08e-10	9.63e-09	8.01619
6456	PF3D7_1126200	40S ribosomal protein S18, putative	Q8IIA2	KO_NS-KO_S	-0.731199	0.0846725	15.5485	2.53e-07	9.78e-07	6.00979
7848	PF3D7_1447000	40S ribosomal protein S5	Q8IL02	KO_NS-KO_S	-0.73006	0.066043	17.2499	2.98e-09	2.47e-08	7.60766
3906	PF3D7_1226300	haloacid dehalogenase-like hydrolase, putative	Q8I5F4	KO_NS-KO_S	-0.728052	0.105125	16.9284	2.51e-06	7.38e-06	5.13189
7650	PF3D7_1460700	60S ribosomal protein L27	Q8IKM5	KO_NS-KO_S	-0.724252	0.0877717	15.5485	4.55e-07	1.6e-06	5.79705
5538	PF3D7_1336800	nuclear movement protein, putative	Q8IDW4	KO_NS-KO_S	-0.721936	0.0560654	5.54866	2.41e-05	5.4e-05	4.26753
6174	PF3D7_1142500	60S ribosomal protein L28	Q8IHU0	KO_NS-KO_S	-0.720984	0.14104	15.5493	0.00011414	0.00022209	3.65348
8574	PF3D7_1403900	serine/threonine protein phosphatase CPPED1,putative	Q8IM55	KO_NS-KO_S	-0.720082	0.0779382	16.7061	5.66e-08	2.84e-07	6.5471
198	PF3D7_1457200	thioredoxin 1	A0A144A4E0	KO_NS-KO_S	-0.718861	0.102416	17.2782	1.89e-06	5.63e-06	5.24922
5256	PF3D7_1357900	pyrroline-5-carboxylate reductase	Q8IDC6	KO_NS-KO_S	-0.718014	0.14273	15.5486	0.00013403	0.0002568	3.59041
642	PF3D7_1317800	40S ribosomal protein S19	C0H5C2	KO_NS-KO_S	-0.717695	0.081375	17.3234	8.11e-08	3.74e-07	6.42767
4008	PF3D7_1218600	arginine--tRNA ligase, putative	Q8I5M2	KO_NS-KO_S	-0.715653	0.0491538	16.6479	6.74e-11	1.18e-09	8.92805
6138	PF3D7_1144500	ubiquitin activating enzyme	Q8IHS2	KO_NS-KO_S	-0.712086	0.0645182	15.5486	9.25e-09	6.22e-08	7.20621
3396	PF3D7_0507800	conserved Plasmodium protein, unknown function	Q8I425	KO_NS-KO_S	-0.711266	0.0408852	15.5487	1.31e-11	2.77e-10	9.55683
1080	PF3D7_0621800	nascent polypeptide-associated complex subunit alpha, putative	C6KT55	KO_NS-KO_S	-0.709468	0.0817029	29.5486	1.25e-09	1.23e-08	7.90989
7152	PF3D7_1021600	deoxyribose-phosphate aldolase, putative	Q8IJI7	KO_NS-KO_S	-0.708238	0.0681542	16.0598	1.55e-08	9.59e-08	7.0182
8382	PF3D7_1414300	60S ribosomal protein L10, putative	Q8ILV2	KO_NS-KO_S	-0.706038	0.0760251	15.5488	9.7e-08	4.4e-07	6.35672
3342	PF3D7_0511800	inositol-3-phosphate synthase	Q8I3Y8	KO_NS-KO_S	-0.701877	0.127816	17.9854	3.26e-05	7e-05	4.15521
4548	PF3D7_0813900	40S ribosomal protein S16, putative	Q8IAX5	KO_NS-KO_S	-0.700365	0.0745296	15.5487	8.29e-08	3.8e-07	6.41975
5478	PF3D7_1342000	40S ribosomal protein S6	Q8IDR9	KO_NS-KO_S	-0.699759	0.0926746	15.5486	1.39e-06	4.31e-06	5.36588
1170	PF3D7_0627500	protein DJ-1	C6KTB1	KO_NS-KO_S	-0.698217	0.0376996	28.88	1.44e-17	4.34e-15	14.3627
5520	PF3D7_1338200	60S ribosomal protein L6-2, putative	Q8IDV1	KO_NS-KO_S	-0.6925	0.0629772	12.7499	7.14e-08	3.4e-07	6.46813
7632	PF3D7_1461900	valine--tRNA ligase, putative	Q8IKL5	KO_NS-KO_S	-0.690404	0.0640289	11.3694	2.58e-07	9.88e-07	6.00519
3318	PF3D7_0513300	purine nucleoside phosphorylase	Q8I3X4	KO_NS-KO_S	-0.686191	0.0832501	15.5486	4.61e-07	1.61e-06	5.793
900	PF3D7_0610800	transketolase	C6KSV3	KO_NS-KO_S	-0.680929	0.0576873	15.5496	3.61e-09	2.83e-08	7.54748
2778	PF3D7_0915400	6-phosphofructokinase	Q8I2Z8	KO_NS-KO_S	-0.678346	0.12098	15.549	4.37e-05	9.24e-05	4.03445
3414	PF3D7_0507100	60S ribosomal protein L4	Q8I431	KO_NS-KO_S	-0.676255	0.0978632	17.7768	1.98e-06	5.88e-06	5.23047
7434	PF3D7_1003500	40S ribosomal protein S20e, putative	Q8IK02	KO_NS-KO_S	-0.67353	0.0669149	29.5487	4.64e-11	8.32e-10	9.08013
7992	PF3D7_1438900	thioredoxin peroxidase 1	Q8IL80	KO_NS-KO_S	-0.673425	0.0619001	12.8734	7.37e-08	3.47e-07	6.45977
7944	PF3D7_1442300	tRNA binding protein, putative	Q8IL48	KO_NS-KO_S	-0.673395	0.0542243	14.3727	4.45e-09	3.32e-08	7.47945
8088	PF3D7_1434000	CCR4-associated factor 16, putative	Q8ILC3	KO_NS-KO_S	-0.672449	0.0714325	22.5487	2.84e-09	2.39e-08	7.62188
180	#N/A	#N/A	A0A144A3R0	KO_NS-KO_S	-0.667281	0.0670448	22.5487	1.02e-09	1.05e-08	7.98009
5490	PF3D7_1341200	60S ribosomal protein L18, putative	Q8IDS6	KO_NS-KO_S	-0.667105	0.102429	15.5487	8.23e-06	2.12e-05	4.67395
2034	PF3D7_0322000	peptidyl-prolyl cis-trans isomerase	Q76NN7	KO_NS-KO_S	-0.666888	0.0797061	15.5487	3.8e-07	1.37e-06	5.86429
4266	PF3D7_0203400	conserved Plasmodium protein, unknown function	Q8I668	KO_NS-KO_S	-0.662415	0.109132	16.3963	1.46e-05	3.48e-05	4.45893
7686	PF3D7_1458400	aminodeoxychorismate lyase	Q8IKP7	KO_NS-KO_S	-0.660666	0.0958979	23.5487	4.43e-07	1.56e-06	5.80597
6342	PF3D7_1132200	T-complex protein 1 subunit alpha	Q8II43	KO_NS-KO_S	-0.659821	0.0433651	16.7937	2.97e-11	5.46e-10	9.2625
1428	PF3D7_0312800	60S ribosomal protein L26, putative	O77364	KO_NS-KO_S	-0.658732	0.100695	16.2916	6.21e-06	1.64e-05	4.7852
8280	PF3D7_1419300	glutathione S-transferase	Q8ILQ7	KO_NS-KO_S	-0.655653	0.0762654	16.3253	1.85e-07	7.56e-07	6.12175
438	PF3D7_0813400	conserved Plasmodium protein, unknown function	C0H4U5	KO_NS-KO_S	-0.652875	0.0591969	29.5487	5.4e-12	1.29e-10	9.88914
792	PF3D7_0602200	MYND finger protein, putative	C6KSM2	KO_NS-KO_S	-0.65055	0.0502397	12.0534	1.96e-08	1.16e-07	6.9358
3708	PF3D7_1238100	calcyclin binding protein, putative	Q8I542	KO_NS-KO_S	-0.649599	0.0434206	15.5487	1.2e-10	1.89e-09	8.7235
8172	PF3D7_1426200	protein arginine N-methyltransferase 1	Q8ILK1	KO_NS-KO_S	-0.648845	0.077656	27.2072	5.43e-09	4.01e-08	7.39694
5400	PF3D7_1347700	ethanolamine-phosphate cytidylyltransferase	Q8IDM2	KO_NS-KO_S	-0.648716	0.0585704	22.5487	1.36e-10	2.09e-09	8.67936
1842	PF3D7_0320300	T-complex protein 1 subunit epsilon	O97282	KO_NS-KO_S	-0.644924	0.0360902	15.5487	8.78e-12	1.94e-10	9.71116
5592	PF3D7_1332900	isoleucine--tRNA ligase, putative	Q8IDZ9	KO_NS-KO_S	-0.642675	0.0598813	15.5486	1.36e-08	8.66e-08	7.0625
5562	PF3D7_1334200	chaperone binding protein, putative	Q8IDY6	KO_NS-KO_S	-0.638031	0.0542758	29.5486	1.15e-12	3.61e-11	10.4421
1500	PF3D7_0317000	proteasome subunit alpha type-3, putative	O77396	KO_NS-KO_S	-0.635445	0.0728671	17.1915	1.01e-07	4.57e-07	6.34046
5364	PF3D7_1351100	conserved protein, unknown function	Q8IDI8	KO_NS-KO_S	-0.635089	0.040825	22.5488	1.52e-13	6.54e-12	11.1846
2700	PF3D7_0920800	inosine-5'-monophosphate dehydrogenase	Q8I2U5	KO_NS-KO_S	-0.633549	0.0538725	15.5486	3.81e-09	2.96e-08	7.52905
7044	PF3D7_1027800	60S ribosomal protein L3	Q8IJC6	KO_NS-KO_S	-0.632555	0.0530764	17.2456	9.43e-10	9.93e-09	8.0032
600	PF3D7_0931400	conserved Plasmodium protein, unknown function	C0H579	KO_NS-KO_S	-0.630761	0.0583834	22.5487	2.19e-10	3.03e-09	8.51908
1602	PF3D7_0212300	peptide chain release factor subunit 1,putative	O96203	KO_NS-KO_S	-0.627162	0.0427412	29.5487	4.17e-15	3.84e-13	12.4155
7872	PF3D7_1446200	M17 leucyl aminopeptidase	Q8IL11	KO_NS-KO_S	-0.620809	0.053953	15.5486	5.17e-09	3.84e-08	7.41583
8904	PF3D7_0928900	guanylate kinase	Q8I2M1	KO_NS-KO_S	-0.617657	0.0556983	15.5487	8.66e-09	5.95e-08	7.22582
7266	PF3D7_1012600	GMP synthase [glutamine-hydrolyzing]	Q8IJR9	KO_NS-KO_S	-0.610409	0.0445678	29.5487	2.48e-14	1.79e-12	11.7481
8202	PF3D7_1424100	60S ribosomal protein L5, putative	Q8ILL3	KO_NS-KO_S	-0.61002	0.0550028	17.3804	2.61e-09	2.25e-08	7.64822
8334	PF3D7_1416500	NADP-specific glutamate dehydrogenase	Q8ILT0	KO_NS-KO_S	-0.608462	0.170641	15.5484	0.00268135	0.00405026	2.39252
4980	PF3D7_0715000	4-nitrophenylphosphatase	Q8IBV0	KO_NS-KO_S	-0.606237	0.0571303	31.5487	6.17e-12	1.43e-10	9.84455
1152	PF3D7_0626700	conserved protein, unknown function	C6KTA3	KO_NS-KO_S	-0.604548	0.0634851	26.3186	5.16e-10	6.02e-09	8.22032
2538	PF3D7_0102900	aspartate--tRNA ligase	Q8I2B1	KO_NS-KO_S	-0.60395	0.105207	17.6258	2.09e-05	4.75e-05	4.32343
678	PF3D7_1341300	60S ribosomal protein L18-2, putative	C0H5G3	KO_NS-KO_S	-0.603699	0.0585219	15.5487	2.35e-08	1.35e-07	6.86808
1638	PF3D7_0214000	T-complex protein 1 subunit theta	O96220	KO_NS-KO_S	-0.601274	0.062201	15.549	5.67e-08	2.84e-07	6.5471
1680	PF3D7_0217800	40S ribosomal protein S26	O96258	KO_NS-KO_S	-0.598691	0.102941	15.9212	2.68e-05	5.9e-05	4.22951
4848	PF3D7_0723600	conserved Plasmodium protein, unknown function	Q8IBL7	KO_NS-KO_S	-0.597175	0.06022	22.5487	1.1e-09	1.11e-08	7.95583
4074	PF3D7_1213800	proline--tRNA ligase	Q8I5R7	KO_NS-KO_S	-0.595904	0.033993	29.5488	3.69e-17	6.94e-15	14.1588
4914	PF3D7_0719700	40S ribosomal protein S10, putative	Q8IBQ5	KO_NS-KO_S	-0.595713	0.0881048	17.7207	2.67e-06	7.8e-06	5.10774
3594	PF3D7_1247400	FK506-binding protein	Q8I4V8	KO_NS-KO_S	-0.59398	0.0555396	5.88298	4.49e-05	9.42e-05	4.02572
4884	PF3D7_0721400	conserved Plasmodium protein, unknown function	Q8IBN7	KO_NS-KO_S	-0.593656	0.0621357	16.8142	3.32e-08	1.8e-07	6.74509
1788	PF3D7_0306800	T-complex protein 1 subunit beta	O97247	KO_NS-KO_S	-0.592931	0.0491615	13.5781	1.23e-08	7.9e-08	7.10233
2736	PF3D7_0919000	nucleosome assembly protein	Q8I2W3	KO_NS-KO_S	-0.591953	0.0637635	15.5484	9.74e-08	4.41e-07	6.35588
5310	PF3D7_1354500	adenylosuccinate synthetase	Q8IDF6	KO_NS-KO_S	-0.591594	0.0469697	15.5487	1.44e-09	1.37e-08	7.86435
7470	PF3D7_1474800	proteasome subunit alpha type-1, putative	Q8IK90	KO_NS-KO_S	-0.591419	0.0649981	15.5486	1.27e-07	5.47e-07	6.26185
1650	PF3D7_0214400	conserved Plasmodium protein, unknown function	O96224	KO_NS-KO_S	-0.591387	0.12182	15.5487	0.00019017	0.0003514	3.4542
7548	PF3D7_1468700	eukaryotic initiation factor 4A	Q8IKF0	KO_NS-KO_S	-0.590547	0.066783	15.5486	1.85e-07	7.56e-07	6.12139
7110	PF3D7_1023200	orotidine 5'-phosphate decarboxylase	Q8IJH3	KO_NS-KO_S	-0.589967	0.0536463	17.2082	3.31e-09	2.68e-08	7.57158
7776	PF3D7_1451900	ribosome biogenesis protein TSR1, putative	Q8IKV7	KO_NS-KO_S	-0.587972	0.0848545	16.4972	2.87e-06	8.3e-06	5.08098
6708	PF3D7_1113700	glyoxalase I	Q8IIM5	KO_NS-KO_S	-0.58784	0.0617041	27.9088	2.87e-10	3.82e-09	8.41784
8214	PF3D7_1423700	conserved Plasmodium protein, unknown function	Q8ILL5	KO_NS-KO_S	-0.58704	0.0502602	15.5487	4.19e-09	3.17e-08	7.49839
3174	PF3D7_0524000	karyopherin beta	Q8I3M5	KO_NS-KO_S	-0.586012	0.0631964	17.3977	3.79e-08	2.01e-07	6.69703
3258	PF3D7_0517000	60S ribosomal protein L12, putative	Q8I3T8	KO_NS-KO_S	-0.584897	0.0553259	5.54866	6.94e-05	0.00013908	3.85673
8448	PF3D7_1410200	cytidine triphosphate synthetase	Q8ILZ3	KO_NS-KO_S	-0.582024	0.0569979	15.5484	2.7e-08	1.53e-07	6.81588
4200	PF3D7_1205600	conserved Plasmodium protein, unknown function	Q8I5Y9	KO_NS-KO_S	-0.580593	0.09243	15.5481	1.25e-05	3.04e-05	4.5177
7494	PF3D7_1473200	DnaJ protein, putative	Q8IKA6	KO_NS-KO_S	-0.578351	0.058193	16.7989	1.9e-08	1.14e-07	6.94392
8556	PF3D7_1405600	ribonucleotide reductase small subunit	Q8IM38	KO_NS-KO_S	-0.578063	0.0689861	15.5485	3.73e-07	1.34e-06	5.87161
4530	PF3D7_0812600	ubiquitin-conjugating enzyme, putative	Q8IAW2	KO_NS-KO_S	-0.572974	0.0573857	22.5487	9.65e-10	1.01e-08	7.99716
2514	PF3D7_0104500	conserved protein, unknown function	Q8I294	KO_NS-KO_S	-0.561761	0.0661471	14.1623	6.24e-07	2.09e-06	5.67926
7302	PF3D7_1011400	proteasome subunit beta type-5	Q8IJT1	KO_NS-KO_S	-0.561249	0.0925517	17.731	1.05e-05	2.64e-05	4.57798
1776	PF3D7_0306200	activator of Hsp90 ATPase	O97244	KO_NS-KO_S	-0.559057	0.0739119	17.2494	7.08e-07	2.33e-06	5.63315
8118	PF3D7_1431700	60S ribosomal protein L14, putative	Q8ILE8	KO_NS-KO_S	-0.555415	0.0946885	17.4537	1.68e-05	3.94e-05	4.40458
1122	PF3D7_0624000	hexokinase	C6KT76	KO_NS-KO_S	-0.553272	0.0398048	17.2391	8.47e-11	1.43e-09	8.8454
3432	PF3D7_0505800	small ubiquitin-related modifier	Q8I444	KO_NS-KO_S	-0.550396	0.0467035	8.52233	1.44e-06	4.43e-06	5.35402
6372	PF3D7_1130200	60S ribosomal protein P0	Q8II61	KO_NS-KO_S	-0.549935	0.0714424	15.5486	1.1e-06	3.47e-06	5.46014
7170	PF3D7_1019400	60S ribosomal protein L30e, putative	Q8IJK8	KO_NS-KO_S	-0.549009	0.0878295	15.5485	1.32e-05	3.18e-05	4.49782
1806	PF3D7_0307200	60S ribosomal protein L7, putative	O97250	KO_NS-KO_S	-0.547585	0.0604742	15.5489	1.36e-07	5.82e-07	6.23521
4734	PF3D7_0826700	receptor for activated c kinase	Q8IBA0	KO_NS-KO_S	-0.545328	0.0510557	16.361	8.68e-09	5.95e-08	7.22582
2928	PF3D7_0906500	arginase	Q8I384	KO_NS-KO_S	-0.544609	0.0523225	22.5487	4.43e-10	5.3e-09	8.2757
2628	PF3D7_0927600	conserved Plasmodium protein, unknown function	Q8I2N3	KO_NS-KO_S	-0.541853	0.0679904	22.5487	5.28e-08	2.66e-07	6.5756
1002	PF3D7_0617200	conserved Plasmodium protein, unknown function	C6KT13	KO_NS-KO_S	-0.541065	0.0564269	8.32791	8.79e-06	2.25e-05	4.64756
5160	PF3D7_1366500	nucleoside diphosphate kinase	Q8ID43	KO_NS-KO_S	-0.538997	0.0632485	16.91	1.59e-07	6.66e-07	6.17632
4896	PF3D7_0720800	Ham1-like protein, putative	Q8IBP3	KO_NS-KO_S	-0.536316	0.0677534	29.5482	8.69e-09	5.95e-08	7.22582
2466	PF3D7_0108000	proteasome subunit beta type-3, putative	Q8I261	KO_NS-KO_S	-0.536075	0.0972988	17.8992	3.19e-05	6.88e-05	4.16266
8328	PF3D7_1416900	prefoldin subunit 2, putative	Q8ILS7	KO_NS-KO_S	-0.534285	0.0648275	31.5487	2.29e-09	2.01e-08	7.69622
2646	PF3D7_0926700	glutamine-dependent NAD	Q8I2P2	KO_NS-KO_S	-0.533605	0.0460598	31.5487	6.7e-13	2.29e-11	10.6392
6834	PF3D7_1105400	40S ribosomal protein S4, putative	Q8IIU8	KO_NS-KO_S	-0.529871	0.0582012	7.14487	3.49e-05	7.44e-05	4.12833
870	PF3D7_0608700	T-complex protein 1 subunit zeta	C6KST5	KO_NS-KO_S	-0.529465	0.0589313	17.1681	6.7e-08	3.26e-07	6.48633
7524	PF3D7_1470900	proteasome subunit beta type-2, putative	Q8IKC9	KO_NS-KO_S	-0.528993	0.0700107	17.4745	6.61e-07	2.2e-06	5.65801
4464	PF3D7_0808300	ubiquitin regulatory protein, putative	Q8IAS1	KO_NS-KO_S	-0.528091	0.0770699	15.5488	4.53e-06	1.25e-05	4.90318
1794	PF3D7_0306900	40S ribosomal protein S23, putative	O97248	KO_NS-KO_S	-0.527793	0.134471	17.6261	0.00102748	0.00164441	2.78399
2922	PF3D7_0906600	zinc finger protein, putative	Q8I383	KO_NS-KO_S	-0.526815	0.0720385	23.7369	1.59e-07	6.66e-07	6.17632
5304	PF3D7_1355100	DNA replication licensing factor MCM6	Q8IDF0	KO_NS-KO_S	-0.522701	0.0840795	17.486	8.26e-06	2.12e-05	4.67288
8418	PF3D7_1412300	nuclear transport factor 2, putative	Q8ILX1	KO_NS-KO_S	-0.519901	0.0531466	12.6434	2.94e-07	1.1e-06	5.95744
5748	PF3D7_1323100	60S ribosomal protein L6, putative	Q8IE85	KO_NS-KO_S	-0.515348	0.0644979	15.5486	6.85e-07	2.26e-06	5.64632
8844	PF3D7_0321100	conserved Plasmodium protein, unknown function	O97287	KO_NS-KO_S	-0.513566	0.107551	9.54866	0.00085464	0.00137952	2.86027
3078	PF3D7_0528800	nucleolar preribosomal GTPase, putative	Q8I3H9	KO_NS-KO_S	-0.513414	0.0787925	22.1786	1.43e-06	4.4e-06	5.35614
4614	PF3D7_0817300	asparagine-rich antigen	Q8IB09	KO_NS-KO_S	-0.511382	0.0630898	15.5487	5.71e-07	1.93e-06	5.71495
3474	PF3D7_0503400	actin-depolymerizing factor 1	Q8I467	KO_NS-KO_S	-0.50946	0.108976	15.5483	0.00027276	0.00048843	3.31119
7296	PF3D7_1011700	DNA repair protein RAD23, putative	Q8IJS8	KO_NS-KO_S	-0.509417	0.0545711	7.80651	1.67e-05	3.92e-05	4.40691
1926	PF3D7_1361900	proliferating cell nuclear antigen 1	P61074	KO_NS-KO_S	-0.508555	0.0621918	17.2351	2.45e-07	9.54e-07	6.02055
1308	PF3D7_0309600	60S acidic ribosomal protein P2	O00806	KO_NS-KO_S	-0.508396	0.0616389	15.5485	4.57e-07	1.6e-06	5.79564
7584	PF3D7_1465900	40S ribosomal protein S3	Q8IKH8	KO_NS-KO_S	-0.507543	0.0635716	17.652	2.89e-07	1.1e-06	5.96006
3636	PF3D7_1243600	translation initiation factor SUI1, putative	Q8I4Z4	KO_NS-KO_S	-0.504912	0.0951824	15.5488	7.83e-05	0.00015574	3.8076
3738	PF3D7_1236100	clustered-asparagine-rich protein	Q8I562	KO_NS-KO_S	-0.504597	0.0405319	15.5487	1.7e-09	1.58e-08	7.80052
4296	PF3D7_1328100	proteasome subunit beta type-7, putative	Q8I6T3	KO_NS-KO_S	-0.503936	0.0620009	16.6708	3.38e-07	1.25e-06	5.90435
3936	PF3D7_1224500	histone chaperone ASF1, putative	Q8I5H2	KO_NS-KO_S	-0.502453	0.111798	15.5487	0.00039336	0.00068092	3.1669
8262	PF3D7_1420400	glycine--tRNA ligase	Q8ILP6	KO_NS-KO_S	-0.501467	0.0514589	15.5487	5.09e-08	2.57e-07	6.58991
5496	PF3D7_1340600	RNA lariat debranching enzyme, putative	Q8IDT0	KO_NS-KO_S	-0.499409	0.0480444	8.98979	2.61e-06	7.64e-06	5.11676
4860	PF3D7_0722400	GTP-binding protein, putative	Q8IBM9	KO_NS-KO_S	-0.496213	0.0829611	18.0339	1.16e-05	2.87e-05	4.54234
3330	PF3D7_0512200	glutathione synthetase	Q8I3Y4	KO_NS-KO_S	-0.49491	0.07955	22.5487	2.61e-06	7.64e-06	5.11676
5082	PF3D7_0703700	conserved Plasmodium protein, unknown function	Q8IC33	KO_NS-KO_S	-0.494158	0.0640524	23.5487	6.78e-08	3.28e-07	6.48379
5382	PF3D7_1350100	lysine--tRNA ligase	Q8IDJ8	KO_NS-KO_S	-0.49321	0.0602825	16.7109	3.04e-07	1.14e-06	5.94407
624	PF3D7_1312900	eukaryotic translation initation factor 4 gamma	C0H5B1	KO_NS-KO_S	-0.490365	0.0574104	15.5487	2.91e-07	1.1e-06	5.95932
8022	PF3D7_1437900	HSP40, subfamily A, putative	Q8IL88	KO_NS-KO_S	-0.490273	0.0542026	15.9428	1.12e-07	4.97e-07	6.30394
1818	PF3D7_0308500	activator of Hsp90 ATPase, putative	O97256	KO_NS-KO_S	-0.48754	0.0540689	29.5085	5.59e-10	6.33e-09	8.19893
72	PF3D7_1120000	conserved Plasmodium protein, unknown function	A0A143ZYR6	KO_NS-KO_S	-0.486171	0.0540833	29.9413	5.24e-10	6.02e-09	8.22009
7926	PF3D7_1443300	U6 snRNA-associated Sm-like protein LSm5,putative	Q8IL38	KO_NS-KO_S	-0.483585	0.0792636	15.5487	1.73e-05	4.02e-05	4.39585
1836	PF3D7_0319900	conserved Plasmodium protein, unknown function	O97279	KO_NS-KO_S	-0.48161	0.0634582	22.5487	1.19e-07	5.19e-07	6.28521
3162	PF3D7_0524400	ribosome-interacting GTPase 1, putative	Q8I3M1	KO_NS-KO_S	-0.481553	0.0657168	22.5487	2.11e-07	8.37e-07	6.07749
5784	PF3D7_1319300	N2,N2-dimethylguanosine tRNA methyltransferase,putative	Q8IEC3	KO_NS-KO_S	-0.48105	0.064951	29.5487	3.27e-08	1.79e-07	6.74807
4488	PF3D7_0810800	hydroxymethyldihydropterin pyrophosphokinase-dihydropteroate synthase	Q8IAU3	KO_NS-KO_S	-0.480703	0.0749416	15.5482	9.82e-06	2.48e-05	4.60496
5460	PF3D7_1342800	phosphoenolpyruvate carboxykinase	Q8IDR1	KO_NS-KO_S	-0.480165	0.0583423	16.741	2.77e-07	1.05e-06	5.97689
6990	PF3D7_1032100	mRNA-decapping enzyme subunit 1, putative	Q8IJ85	KO_NS-KO_S	-0.47977	0.0569918	15.5487	3.51e-07	1.29e-06	5.88807
7962	PF3D7_1441100	conserved Plasmodium protein, unknown function	Q8IL59	KO_NS-KO_S	-0.479175	0.0585788	22.5487	3.39e-08	1.83e-07	6.73778
4932	PF3D7_0717700	serine--tRNA ligase, putative	Q8IBS3	KO_NS-KO_S	-0.4789	0.0468788	14.324	5.8e-08	2.87e-07	6.54147
7038	PF3D7_1028400	nucleolar preribosomal assembly protein,putative	Q8IJC0	KO_NS-KO_S	-0.478157	0.0574278	17.2658	1.88e-07	7.63e-07	6.1172
6162	PF3D7_1142700	uncharacterized protein	Q8IHT8	KO_NS-KO_S	-0.476651	0.0420031	22.5487	8.53e-11	1.43e-09	8.8454
1452	PF3D7_0317800	26S proteasome non-ATPase regulatory subunit 9,putative	O77379	KO_NS-KO_S	-0.476562	0.047476	31.5487	2.42e-11	4.62e-10	9.33539
8772	PF3D7_0610200	RNA-binding protein 25, putative	C6KSU9	KO_NS-KO_S	-0.474911	0.0553823	17.5487	1.1e-07	4.88e-07	6.31144
4566	PF3D7_0814900	superoxide dismutase [Fe]	Q8IAY6	KO_NS-KO_S	-0.474192	0.0652902	15.2768	2.49e-06	7.34e-06	5.13415
3654	PF3D7_1242700	40S ribosomal protein S17, putative	Q8I502	KO_NS-KO_S	-0.472343	0.0814959	15.5484	3.06e-05	6.62e-05	4.17906
6198	PF3D7_1140200	conserved Plasmodium protein, unknown function	Q8IHW3	KO_NS-KO_S	-0.47166	0.0612449	17.1962	5.66e-07	1.92e-06	5.71747
2430	PF3D7_0109800	phenylalanine--tRNA ligase alpha subunit	Q8I246	KO_NS-KO_S	-0.471586	0.0391876	23.5487	1.52e-11	3.17e-10	9.49853
3294	PF3D7_0515800	BolA-like protein, putative	Q8I3V0	KO_NS-KO_S	-0.470714	0.0607091	15.5488	1e-06	3.19e-06	5.49682
6378	PF3D7_1130100	60S ribosomal protein L38	Q8II62	KO_NS-KO_S	-0.468631	0.051404	29.5487	4.33e-10	5.25e-09	8.28013
258	PF3D7_0406400	cytosolic glyoxalase II	C0H490	KO_NS-KO_S	-0.46671	0.0485328	16.2821	4.04e-08	2.12e-07	6.67383
2904	PF3D7_0907700	subunit of proteaseome activator complex,putative	Q8I374	KO_NS-KO_S	-0.465867	0.0672461	8.70608	8.06e-05	0.00015971	3.79666
4806	PF3D7_0727400	proteasome subunit alpha type-5, putative	Q8IBI3	KO_NS-KO_S	-0.465737	0.0789044	15.5487	2.51e-05	5.57e-05	4.2539
4872	PF3D7_0721800	conserved Plasmodium protein, unknown function	Q8IBN3	KO_NS-KO_S	-0.462976	0.0790184	22.5487	6.15e-06	1.63e-05	4.78832
5952	PF3D7_1308200	carbamoyl phosphate synthetase	Q8IEN3	KO_NS-KO_S	-0.462923	0.0389288	15.5487	3.26e-09	2.65e-08	7.57638
1494	PF3D7_0316800	40S ribosomal protein S15A, putative	O77395	KO_NS-KO_S	-0.462554	0.0281901	29.549	2.18e-16	3.28e-14	13.4837
5718	PF3D7_1324800	dihydrofolate synthase/folylpolyglutamate synthase	Q8IE69	KO_NS-KO_S	-0.462275	0.0815217	7.4514	0.0006071	0.00101191	2.99486
2892	PF3D7_0909300	apoptosis-related protein	Q8I359	KO_NS-KO_S	-0.460803	0.0774603	23.5487	4.17e-06	1.16e-05	4.93451
5934	PF3D7_1309100	60S ribosomal protein L24, putative	Q8IEM3	KO_NS-KO_S	-0.460247	0.122842	15.5486	0.001839	0.00283473	2.54749
8778	PF3D7_0610700	conserved Plasmodium protein, unknown function	C6KSV2	KO_NS-KO_S	-0.460178	0.0578331	15.5487	7.22e-07	2.36e-06	5.62717
4182	PF3D7_1206700	eukaryotic translation initiation factor 5,putative	Q8I5X8	KO_NS-KO_S	-0.460054	0.0439871	26.8234	5.79e-11	1.03e-09	8.98855
5598	PF3D7_1332800	eukaryotic translation initiation factor 6,putative	Q8IE00	KO_NS-KO_S	-0.459728	0.0444378	22.5487	4.97e-10	5.85e-09	8.23275
2190	PF3D7_0931800	proteasome subunit beta type-6, putative	Q8I0U7	KO_NS-KO_S	-0.459402	0.0411683	15.5485	7.94e-09	5.59e-08	7.25282
108	PF3D7_1202600	conserved protein, unknown function	A0A144A0J9	KO_NS-KO_S	-0.458813	0.131603	15.5487	0.00316404	0.00472254	2.32582
8346	PF3D7_1415800	dimethyladenosine transferase, putative	Q8ILT8	KO_NS-KO_S	-0.456552	0.0791062	29.5487	2.79e-06	8.12e-06	5.09041
2598	PF3D7_0932300	M18 aspartyl aminopeptidase	Q8I2J3	KO_NS-KO_S	-0.454868	0.0538924	17.5162	1.39e-07	5.95e-07	6.2258
822	PF3D7_0606100	RNA-binding protein, putative	C6KSQ9	KO_NS-KO_S	-0.452809	0.0935337	15.5487	0.00019535	0.00035966	3.44411
6564	PF3D7_1120500	tRNA nucleotidyltransferase, putative	Q8IIG2	KO_NS-KO_S	-0.452033	0.0724036	22.5487	2.48e-06	7.33e-06	5.13476
3276	PF3D7_0516400	phosducin-like protein, putative	Q8I3U4	KO_NS-KO_S	-0.451384	0.0907339	15.5487	0.00014968	0.0002839	3.54683
6612	PF3D7_1118300	insulinase, putative	Q8III5	KO_NS-KO_S	-0.44949	0.0605196	15.5488	1.71e-06	5.12e-06	5.29054
4152	PF3D7_1209200	U6 snRNA-associated Sm-like protein LSm7,putative	Q8I5V6	KO_NS-KO_S	-0.44858	0.0574359	6.7685	0.00012653	0.00024429	3.61209
3744	PF3D7_1235600	serine hydroxymethyltransferase	Q8I566	KO_NS-KO_S	-0.447402	0.145966	15.5491	0.00759813	0.0106842	1.97126
5850	PF3D7_1314100	conserved Plasmodium protein, unknown function	Q8IEH3	KO_NS-KO_S	-0.447401	0.0477757	29.5487	2.39e-10	3.27e-09	8.4853
8436	PF3D7_1410600	eukaryotic translation initiation factor 2 subunit gamma, putative	Q8ILY9	KO_NS-KO_S	-0.447097	0.0755143	17.3169	1.55e-05	3.68e-05	4.4347
6876	PF3D7_1104000	phenylalanine--tRNA ligase beta subunit	Q8IIW2	KO_NS-KO_S	-0.446737	0.0353163	15.5491	1.36e-09	1.29e-08	7.8884
6006	PF3D7_1302800	40S ribosomal protein S7, putative	Q8IET7	KO_NS-KO_S	-0.446028	0.123267	15.5488	0.00240247	0.00365466	2.43715
5238	PF3D7_1359400	CUGBP Elav-like family member 1	Q8IDB7	KO_NS-KO_S	-0.445827	0.05585	29.5487	7.31e-09	5.2e-08	7.28439
9060	PF3D7_1352800	vacuolar fusion protein MON1, putative	Q8IDH2	KO_NS-KO_S	-0.443497	0.0737995	15.5487	2.05e-05	4.69e-05	4.32917
4446	PF3D7_0807500	proteasome subunit alpha type-6, putative	Q8IAR3	KO_NS-KO_S	-0.442795	0.0709239	15.5487	1.34e-05	3.22e-05	4.49252
8190	PF3D7_1425900	conserved Plasmodium protein, unknown function	Q8ILK4	KO_NS-KO_S	-0.442679	0.0714093	30.0635	7.93e-07	2.58e-06	5.58897
102	#N/A	#N/A	A0A144A022	KO_NS-KO_S	-0.441612	0.0762617	21.1707	9.22e-06	2.35e-05	4.62811
5130	PF3D7_1367600	ribosome biogenesis protein MRT4, putative	Q8ID32	KO_NS-KO_S	-0.438033	0.0785015	15.5479	4.61e-05	9.65e-05	4.01548
6414	PF3D7_1128200	multiprotein bridging factor type 1, putative	Q8II81	KO_NS-KO_S	-0.437196	0.0852413	22.5487	3.59e-05	7.65e-05	4.11645
8424	PF3D7_1412100	conserved Plasmodium protein, unknown function	Q8ILX3	KO_NS-KO_S	-0.437001	0.0486569	31.5487	3.34e-10	4.22e-09	8.37454
8664	PF3D7_0410600	conserved Plasmodium protein, unknown function	Q9U0I2	KO_NS-KO_S	-0.434949	0.0665165	23.5487	1.01e-06	3.21e-06	5.49391
336	PF3D7_0611700	60S ribosomal protein L39	C0H4H3	KO_NS-KO_S	-0.434912	0.201501	23.5487	0.0413212	0.0518581	1.28518
2124	PF3D7_1117700	GTP-binding nuclear protein RAN/TC4	Q7KQK6	KO_NS-KO_S	-0.434664	0.102917	17.5976	0.00053412	0.00089675	3.04733
4038	PF3D7_1216900	DNA-binding chaperone, putative	Q8I5N9	KO_NS-KO_S	-0.433273	0.0353068	15.5487	2.09e-09	1.87e-08	7.72772
576	PF3D7_0922600	glutamine synthetase, putative	C0H551	KO_NS-KO_S	-0.432655	0.0329064	29.9442	5.67e-14	3.29e-12	11.4833
6396	PF3D7_1129100	parasitophorous vacuolar protein 1	Q8II72	KO_NS-KO_S	-0.428357	0.0858257	15.5486	0.00014495	0.00027597	3.55914
318	PF3D7_0518300	proteasome subunit beta type-1, putative	C0H4E8	KO_NS-KO_S	-0.427324	0.0833535	17.4617	7.75e-05	0.00015439	3.81138
5910	PF3D7_1310800	conserved Plasmodium protein, unknown function	Q8IEK8	KO_NS-KO_S	-0.426537	0.0879857	31.5487	3.19e-05	6.88e-05	4.16264
6222	PF3D7_1138500	protein phosphatase PPM2	Q8IHY0	KO_NS-KO_S	-0.426476	0.0421018	17.0491	1.25e-08	7.99e-08	7.09768
4572	PF3D7_0815200	importin beta, putative	Q8IAY9	KO_NS-KO_S	-0.4236	0.0464744	16.1593	9.04e-08	4.13e-07	6.38442
6420	PF3D7_1128100	cochaperone prefoldin complex subunit, putative	Q8II82	KO_NS-KO_S	-0.423264	0.0578085	29.5487	4.09e-08	2.13e-07	6.67112
5454	PF3D7_1343000	phosphoethanolamine N-methyltransferase	Q8IDQ9	KO_NS-KO_S	-0.420795	0.167997	17.327	0.0225075	0.0293474	1.53243
3132	PF3D7_0527000	DNA replication licensing factor MCM3, putative	Q8I3J5	KO_NS-KO_S	-0.420551	0.0658339	15.5683	1.02e-05	2.57e-05	4.59049
8076	PF3D7_1434600	methionine aminopeptidase 2	Q8ILB8	KO_NS-KO_S	-0.418717	0.0575581	5.87038	0.0003793	0.00065962	3.18071
7668	PF3D7_1460400	ubiquitin carboxyl-terminal hydrolase isozyme L3	Q8IKM8	KO_NS-KO_S	-0.415029	0.066614	15.5487	1.37e-05	3.28e-05	4.48441
5124	PF3D7_1367700	alanine--tRNA ligase	Q8ID31	KO_NS-KO_S	-0.414626	0.0472227	16.696	1.16e-07	5.1e-07	6.29279
1200	PF3D7_0629100	nicotinate phosphoribosyltransferase, putative	C6KTC6	KO_NS-KO_S	-0.413705	0.0599614	13.2439	9.84e-06	2.48e-05	4.60496
7896	PF3D7_1445100	histidine--tRNA ligase, putative	Q8IL22	KO_NS-KO_S	-0.410751	0.0468908	24.206	5.68e-09	4.15e-08	7.3816
2718	PF3D7_0919700	pyridoxal 5'-phosphate dependent enzyme class III, putative	Q8I2V6	KO_NS-KO_S	-0.410244	0.0487423	17.4721	1.48e-07	6.25e-07	6.20384
174	PF3D7_1412500	actin II	A0A144A3N9	KO_NS-KO_S	-0.409498	0.0447069	29.548	3.91e-10	4.82e-09	8.31665
7140	PF3D7_1022000	RNA-binding protein, putative	Q8IJI3	KO_NS-KO_S	-0.408325	0.151333	23.5487	0.0126787	0.0170941	1.76715
6528	PF3D7_1123400	translation elongation factor EF-1, subunit alpha, putative	Q8IIC9	KO_NS-KO_S	-0.408292	0.0401517	16.8599	1.31e-08	8.38e-08	7.07698
1380	PF3D7_0309500	asparagine synthetase [glutamine-hydrolyzing],putative	O77330	KO_NS-KO_S	-0.408273	0.0479175	16.0639	2.35e-07	9.23e-07	6.03493
4740	PF3D7_0827000	ATP-dependent RNA helicase DBP10, putative	Q8IBA2	KO_NS-KO_S	-0.406694	0.0894603	22.5487	0.00015062	0.00028508	3.54504
7206	PF3D7_1015800	ribonucleotide reductase small subunit,putative	Q8IJN8	KO_NS-KO_S	-0.404626	0.064277	31.5487	4.93e-07	1.71e-06	5.76719
4392	PF3D7_0801800	mannose-6-phosphate isomerase, putative	Q8IAL6	KO_NS-KO_S	-0.403678	0.0456658	15.5476	1.86e-07	7.58e-07	6.12046
4308	PF3D7_1115700	cysteine proteinase falcipain 2a	Q8I6U4	KO_NS-KO_S	-0.403304	0.0871023	22.5487	0.00012236	0.00023711	3.62505
4962	PF3D7_0716200	conserved Plasmodium protein, unknown function	Q8IBT8	KO_NS-KO_S	-0.402527	0.0918894	15.5487	0.0004961	0.00084135	3.07502
7974	PF3D7_1439700	leucine carboxyl methyltransferase, putative	Q8IL72	KO_NS-KO_S	-0.401132	0.0418245	22.5487	2.02e-09	1.84e-08	7.7359
2820	PF3D7_0914000	pseudouridylate synthase, putative	Q8I312	KO_NS-KO_S	-0.401089	0.0768334	23.5487	2.52e-05	5.59e-05	4.25253
2682	PF3D7_0921900	conserved Plasmodium protein, unknown function	Q8I2T4	KO_NS-KO_S	-0.400643	0.0624721	15.5486	9.84e-06	2.48e-05	4.60496
6678	PF3D7_1115800	conserved Plasmodium protein, unknown function	Q8IIK7	KO_NS-KO_S	-0.397834	0.0483183	31.5487	2.33e-09	2.03e-08	7.69202
2310	PF3D7_0413700	lysine decarboxylase-like protein, putative	Q8I1V0	KO_NS-KO_S	-0.397654	0.0859817	15.5487	0.00030181	0.00053727	3.26981
6900	PF3D7_1103100	60S acidic ribosomal protein P1, putative	Q8IIX0	KO_NS-KO_S	-0.393742	0.0464004	9.48914	9.84e-06	2.48e-05	4.60496
1848	PF3D7_0320500	nicotinamidase, putative	O97284	KO_NS-KO_S	-0.393682	0.0431519	23.6836	3.22e-09	2.64e-08	7.57875
8634	PF3D7_0209800	ATP-dependent RNA helicase UAP56	Q9TY94	KO_NS-KO_S	-0.393542	0.0415755	15.5488	7.52e-08	3.51e-07	6.4553
2406	PF3D7_0111500	UMP-CMP kinase, putative	Q8I231	KO_NS-KO_S	-0.392164	0.0608551	22.5487	1.56e-06	4.75e-06	5.32324
6462	PF3D7_1126000	threonine--tRNA ligase	Q8IIA4	KO_NS-KO_S	-0.390851	0.0365444	15.5484	1.43e-08	9.05e-08	7.04344
5388	PF3D7_1349200	glutamate--tRNA ligase, putative	Q8IDK7	KO_NS-KO_S	-0.389852	0.0576767	9.9924	5e-05	0.00010364	3.98445
1764	PF3D7_0305700	ubiquitin-conjugating enzyme E2, putative	O97241	KO_NS-KO_S	-0.388711	0.0447604	15.5487	2.35e-07	9.23e-07	6.03493
6432	PF3D7_1127100	deoxyuridine 5'-triphosphate nucleotidohydrolase	Q8II92	KO_NS-KO_S	-0.387054	0.0825317	10.6203	0.0007266	0.0011907	2.9242
456	PF3D7_0818200	14-3-3 protein	C0H4V6	KO_NS-KO_S	-0.385352	0.0658531	15.5487	2.76e-05	6.04e-05	4.21898
3732	PF3D7_1237000	SUMO-activating enzyme subunit 2	Q8I553	KO_NS-KO_S	-0.385067	0.0717469	13.6462	0.00010848	0.00021135	3.67499
5616	PF3D7_1331700	glutamine--tRNA ligase, putative	Q8IE10	KO_NS-KO_S	-0.382309	0.0631499	15.5487	1.89e-05	4.34e-05	4.36225
5886	PF3D7_1311800	M1-family alanyl aminopeptidase	Q8IEK1	KO_NS-KO_S	-0.382182	0.113408	15.5487	0.00403293	0.00589669	2.22939
858	PF3D7_0607000	translation initiation factor IF-2, putative	C6KSR8	KO_NS-KO_S	-0.381687	0.0361769	29.5644	1.54e-11	3.17e-10	9.49853
1266	PF3D7_1018500	PHF5-like protein, putative	C6S3D1	KO_NS-KO_S	-0.376984	0.0422311	22.5487	7.39e-09	5.22e-08	7.28211
5532	PF3D7_1336900	tryptophan--tRNA ligase	Q8IDW3	KO_NS-KO_S	-0.375329	0.0298337	29.8925	1.79e-13	7.11e-12	11.1482
3066	PF3D7_0529500	cell cycle regulator protein, putative	Q8I3H2	KO_NS-KO_S	-0.375118	0.0700376	23.5487	1.8e-05	4.15e-05	4.38184
7002	PF3D7_1030500	26S proteasome regulatory subunit RPN9,putative	Q8IJA0	KO_NS-KO_S	-0.374421	0.062317	15.5486	2.06e-05	4.69e-05	4.32888
5316	PF3D7_1354300	large subunit rRNA methyltransferase, putative	Q8IDF8	KO_NS-KO_S	-0.371251	0.0638116	15.5485	2.94e-05	6.38e-05	4.19523
2742	PF3D7_0918900	gamma-glutamylcysteine synthetase	Q8I2W4	KO_NS-KO_S	-0.370845	0.0631687	8.69369	0.00027171	0.00048714	3.31234
606	PF3D7_0933200	calcyclin binding protein, putative	C0H586	KO_NS-KO_S	-0.369864	0.0561352	15.5487	7.19e-06	1.88e-05	4.7266
4794	PF3D7_0728000	eukaryotic translation initiation factor 2 subunit alpha, putative	Q8IBH7	KO_NS-KO_S	-0.36911	0.083165	16.6728	0.00037639	0.00065608	3.18305
1278	PF3D7_1111500	acylphosphatase, putative	C6S3F0	KO_NS-KO_S	-0.368248	0.0798651	15.549	0.00031045	0.00055135	3.25857
6228	PF3D7_1138100	ubiquitin-related modifier 1, putative	Q8IHY3	KO_NS-KO_S	-0.366826	0.0540819	22.5487	7.15e-07	2.35e-06	5.6297
2364	PF3D7_0404300	conserved Plasmodium protein, unknown function	Q8I1Y6	KO_NS-KO_S	-0.363318	0.0440666	22.5487	2.96e-08	1.66e-07	6.77894
708	PF3D7_1354600	60S ribosomal protein L7-2, putative	C0H5I4	KO_NS-KO_S	-0.361914	0.0893437	22.5487	0.00051193	0.00086238	3.0643
7746	PF3D7_1454700	6-phosphogluconate dehydrogenase,decarboxylating, putative	Q8IKT2	KO_NS-KO_S	-0.361574	0.0611333	15.5488	2.45e-05	5.47e-05	4.26168
2802	PF3D7_0914600	transcription elongation factor 1, putative	Q8I306	KO_NS-KO_S	-0.361515	0.0826679	15.5486	0.00050372	0.0008514	3.06987
8580	PF3D7_1402500	ubiquitin-40S ribosomal protein S27a, putative	Q8IM64	KO_NS-KO_S	-0.359793	0.0458726	22.5487	6.9e-08	3.31e-07	6.4803
4344	PF3D7_1368200	ABC transporter E family member 1, putative	Q8I6Z4	KO_NS-KO_S	-0.359012	0.0786306	11.4483	0.00073052	0.00119583	2.92233
1536	PF3D7_0204500	aspartate transaminase	O96142	KO_NS-KO_S	-0.357216	0.0560975	29.5486	5.36e-07	1.84e-06	5.73607
852	PF3D7_0606900	glutaredoxin-like protein	C6KSR7	KO_NS-KO_S	-0.35564	0.0486723	5.93001	0.00035375	0.00062238	3.20595
8148	PF3D7_1427500	DNA mismatch repair protein MSH2, putative	Q8ILI9	KO_NS-KO_S	-0.35554	0.054686	13.1065	1.92e-05	4.4e-05	4.35664
7566	PF3D7_1466800	conserved Plasmodium protein, unknown function	Q8IKG9	KO_NS-KO_S	-0.354374	0.094251	30.1362	0.00073156	0.00119623	2.92219
4128	PF3D7_1211700	DNA replication licensing factor MCM5, putative	Q8I5T4	KO_NS-KO_S	-0.352579	0.0679518	17.8674	6.33e-05	0.0001286	3.89076
7998	PF3D7_1438600	conserved protein, unknown function	Q8IL82	KO_NS-KO_S	-0.352283	0.0869607	23.5487	0.0004772	0.00081205	3.09041
3444	PF3D7_0505500	DNA mismatch repair protein MSH6, putative	Q8I447	KO_NS-KO_S	-0.352079	0.0649953	15.5489	6.3e-05	0.00012816	3.89225
8034	PF3D7_1437200	ribonucleoside-diphosphate reductase, large subunit, putative	Q8IL94	KO_NS-KO_S	-0.350028	0.0503346	16.8728	2.43e-06	7.18e-06	5.14413
864	PF3D7_0608500	proteasome subunit alpha type-2, putative	C6KST3	KO_NS-KO_S	-0.349915	0.0693442	15.5489	0.00012998	0.00024936	3.60317
138	PF3D7_1454400	aminopeptidase P	A0A144A2H0	KO_NS-KO_S	-0.349573	0.0799611	15.5486	0.00050508	0.00085274	3.06918
306	PF3D7_0505900	conserved Plasmodium protein, unknown function	C0H4C7	KO_NS-KO_S	-0.349375	0.0587359	23.5487	4.18e-06	1.16e-05	4.93451
5712	PF3D7_1325000	U6 snRNA-associated Sm-like protein LSm6,putative	Q8IE68	KO_NS-KO_S	-0.3482	0.0433924	22.5487	4.7e-08	2.39e-07	6.62162
426	PF3D7_0811400	conserved protein, unknown function	C0H4U0	KO_NS-KO_S	-0.346418	0.0501434	14.8723	5.22e-06	1.41e-05	4.8508
534	PF3D7_0907000	conserved Plasmodium protein, unknown function	C0H523	KO_NS-KO_S	-0.345564	0.0717118	23.5487	6.9e-05	0.00013854	3.85843
2994	PF3D7_0904100	AP-4 complex subunit epsilon, putative	Q8I3A8	KO_NS-KO_S	-0.345563	0.0569038	15.5487	1.83e-05	4.21e-05	4.37529
4470	PF3D7_0810000	acyl-CoA binding protein, putative	Q8IAT5	KO_NS-KO_S	-0.345098	0.0682484	22.5487	4.29e-05	9.07e-05	4.04253
9024	PF3D7_0716100	protein SDA1, putative	Q8IBT9	KO_NS-KO_S	-0.342898	0.0960728	9.54866	0.00548866	0.00789487	2.10265
3798	PF3D7_1231800	asparagine-rich protein, putative	Q8I5A3	KO_NS-KO_S	-0.342582	0.097977	23.5487	0.00189587	0.00291643	2.53515
6168	PF3D7_1142600	60S ribosomal protein L35ae, putative	Q8IHT9	KO_NS-KO_S	-0.341967	0.0869691	31.5487	0.00043138	0.00074077	3.13032
2394	PF3D7_0112000	TatD-like deoxyribonuclease, putative	Q8I226	KO_NS-KO_S	-0.338966	0.0511993	31.5487	1.95e-07	7.85e-07	6.10539
4944	PF3D7_0717400	queuine tRNA-ribosyltransferase, putative	Q8IBS6	KO_NS-KO_S	-0.336938	0.0902988	22.5487	0.00112194	0.00177857	2.74993
66	PF3D7_1036900	conserved Plasmodium protein, unknown function	A0A143ZYL5	KO_NS-KO_S	-0.329824	0.0575825	15.5487	3.48e-05	7.43e-05	4.12904
6642	PF3D7_1116700	dipeptidyl aminopeptidase 1	Q8IIJ9	KO_NS-KO_S	-0.328033	0.0802248	18.1097	0.00068146	0.00112285	2.94968
7218	PF3D7_1015300	methionine aminopeptidase 1b, putative	Q8IJP2	KO_NS-KO_S	-0.326421	0.0774599	8.4679	0.00258836	0.0039216	2.40654
7614	PF3D7_1463200	replication factor C subunit 3, putative	Q8IKK4	KO_NS-KO_S	-0.326166	0.0560738	26.8404	3.51e-06	9.96e-06	5.0019
4458	PF3D7_0807900	tyrosine--tRNA ligase	Q8IAR7	KO_NS-KO_S	-0.325889	0.04451	18.1489	8.04e-07	2.6e-06	5.58435
8466	PF3D7_1409800	CUGBP Elav-like family member 2, putative	Q8ILZ7	KO_NS-KO_S	-0.324903	0.0362365	13.2409	5.46e-07	1.86e-06	5.72986
1326	PF3D7_0302900	exportin-1, putative	O77312	KO_NS-KO_S	-0.324884	0.0759478	16.0797	0.00057088	0.00095422	3.02035
834	PF3D7_0606600	conserved Plasmodium protein, unknown function	C6KSR4	KO_NS-KO_S	-0.324819	0.0714266	15.5487	0.00035297	0.00062172	3.2064
7272	PF3D7_1012500	phosphoglucomutase, putative	Q8IJS0	KO_NS-KO_S	-0.324153	0.0587177	15.5487	5.16e-05	0.00010675	3.97163
4482	PF3D7_0810600	ATP-dependent RNA helicase DBP1, putative	Q8IAU1	KO_NS-KO_S	-0.322589	0.049379	17.3603	4.61e-06	1.27e-05	4.89643
4998	PF3D7_0711300	conserved Plasmodium protein, unknown function	Q8IBX7	KO_NS-KO_S	-0.321905	0.0510215	23.5487	1.75e-06	5.23e-06	5.28181
936	PF3D7_0612900	nucleolar GTP-binding protein 1, putative	C6KSX2	KO_NS-KO_S	-0.319093	0.0507309	29.8465	6.36e-07	2.12e-06	5.67388
7878	PF3D7_1445900	ATP-dependent RNA helicase DDX5, putative	Q8IL13	KO_NS-KO_S	-0.31658	0.0670765	15.5491	0.00024924	0.00045007	3.34672
4668	PF3D7_0821700	60S ribosomal protein L22, putative	Q8IB51	KO_NS-KO_S	-0.315737	0.075915	16.77	0.00067465	0.00111529	2.95261
1686	PF3D7_0217900	conserved Plasmodium protein, unknown function	O96259	KO_NS-KO_S	-0.315699	0.0336779	25.0338	1.15e-09	1.15e-08	7.93871
8016	PF3D7_1438000	eukaryotic translation initiation factor eIF2A,putative	Q8IL87	KO_NS-KO_S	-0.313701	0.0489669	29.5487	4.83e-07	1.68e-06	5.77512
1254	PF3D7_0209400	uncharacterized protein	C6S3B4	KO_NS-KO_S	-0.312218	0.0569807	15.5488	5.58e-05	0.00011505	3.93911
4224	PF3D7_1203700	nucleosome assembly protein	Q8I608	KO_NS-KO_S	-0.311607	0.0462806	14.6374	7.62e-06	1.97e-05	4.70515
150	PF3D7_1461200	U3 small nucleolar ribonucleoprotein protein IMP3, putative	A0A144A2N8	KO_NS-KO_S	-0.310364	0.10409	15.5487	0.00902745	0.0124728	1.90404
2058	PF3D7_0922200	S-adenosylmethionine synthetase	Q7K6A4	KO_NS-KO_S	-0.310286	0.14607	18.0664	0.0477099	0.0592831	1.22707
5610	PF3D7_1331800	60S ribosomal protein L23, putative	Q8IE09	KO_NS-KO_S	-0.309098	0.0534089	15.5487	3.11e-05	6.72e-05	4.17284
492	PF3D7_0824600	Fe-S cluster assembly protein DRE2, putative	C0H4X5	KO_NS-KO_S	-0.309087	0.0511517	15.5486	1.93e-05	4.42e-05	4.35505
6258	PF3D7_1136600	conserved Plasmodium protein, unknown function	Q8IHZ8	KO_NS-KO_S	-0.305958	0.110502	15.5495	0.0139705	0.0187685	1.72657
4500	PF3D7_0811500	histone-arginine methyltransferase CARM1,putative	Q8IAV0	KO_NS-KO_S	-0.304648	0.0530207	15.5487	3.36e-05	7.2e-05	4.14254
5088	PF3D7_0703500	erythrocyte membrane-associated antigen	Q8IC35	KO_NS-KO_S	-0.302935	0.027879	12.1808	1.26e-07	5.45e-07	6.26322
6390	PF3D7_1129200	26S proteasome regulatory subunit RPN7,putative	Q8II71	KO_NS-KO_S	-0.302557	0.041513	15.5577	2.15e-06	6.36e-06	5.19654
6786	PF3D7_1107300	polyadenylate-binding protein-interacting protein 1, putative	Q8IIS9	KO_NS-KO_S	-0.301676	0.0448579	14.804	7.28e-06	1.89e-05	4.72249
5808	PF3D7_1317400	conserved Plasmodium protein, unknown function	Q8IEE2	KO_NS-KO_S	-0.300223	0.0424895	17.3298	1.7e-06	5.11e-06	5.2916
6918	PF3D7_1037700	enhancer of rudimentary homolog, putative	Q8IJ30	KO_NS-KO_S	-0.300175	0.057861	16.7929	7.7e-05	0.00015364	3.81348
3222	PF3D7_0520000	40S ribosomal protein S9, putative	Q8I3R0	KO_NS-KO_S	-0.299333	0.0441322	31.5487	1.24e-07	5.37e-07	6.2703
5328	PF3D7_1353800	proteasome subunit alpha type-4, putative	Q8IDG3	KO_NS-KO_S	-0.298394	0.0885372	15.5489	0.00403032	0.00589669	2.22939
4452	PF3D7_0807800	26S proteasome regulatory subunit RPN10,putative	Q8IAR6	KO_NS-KO_S	-0.297934	0.0469405	10.9391	5.61e-05	0.00011534	3.93801
6738	PF3D7_1110400	asparagine-rich antigen	Q8IIQ7	KO_NS-KO_S	-0.296663	0.0618653	15.3617	0.00022126	0.00040341	3.39426
2784	PF3D7_0915100	SUMO-conjugating enzyme UBC9	Q8I301	KO_NS-KO_S	-0.295152	0.0714727	23.5487	0.00039178	0.0006796	3.16775
3282	PF3D7_0516200	40S ribosomal protein S11	Q8I3U6	KO_NS-KO_S	-0.294265	0.0825984	9.77458	0.00534657	0.00771997	2.11238
4044	PF3D7_1216300	signal recognition particle subunit SRP19	Q8I5P4	KO_NS-KO_S	-0.292164	0.0897113	14.5841	0.00547783	0.00788682	2.1031
1914	PF3D7_0520900	S-adenosyl-L-homocysteine hydrolase	P50250	KO_NS-KO_S	-0.291558	0.1442	17.9209	0.0583754	0.0718246	1.14373
1098	PF3D7_0622800	leucine--tRNA ligase, putative	C6KT64	KO_NS-KO_S	-0.290496	0.0608215	7.78688	0.00150618	0.00234571	2.62973
5250	PF3D7_1358500	zinc finger protein, putative	Q8IDC0	KO_NS-KO_S	-0.290264	0.078053	5.54866	0.0113692	0.0154114	1.81216
7680	PF3D7_1459000	ATP-dependent RNA helicase DBP5	Q8IKP1	KO_NS-KO_S	-0.289181	0.057133	15.5487	0.00012607	0.00024372	3.6131
5892	PF3D7_1311500	26S protease regulatory subunit 7, putative	Q8IEK3	KO_NS-KO_S	-0.286737	0.0585911	15.5486	0.00017583	0.00032773	3.48449
8028	PF3D7_1437400	pantothenate kinase, putative	Q8IL92	KO_NS-KO_S	-0.278685	0.0524013	16.9524	5.71e-05	0.0001174	3.93031
564	PF3D7_0912500	conserved Plasmodium protein, unknown function	C0H535	KO_NS-KO_S	-0.278581	0.0921153	15.5487	0.00826797	0.0115292	1.9382
1716	PF3D7_0220000	liver stage antigen 3	O96275	KO_NS-KO_S	-0.2777	0.0578869	22.5487	8.1e-05	0.00016018	3.79539
5832	PF3D7_1315700	tRNA	Q8IEF7	KO_NS-KO_S	-0.276706	0.0722306	15.5487	0.00154334	0.0024011	2.61959
1062	PF3D7_0619500	acyl-CoA synthetase	C6KT35	KO_NS-KO_S	-0.273485	0.0284659	30.169	1.09e-10	1.73e-09	8.7628
3912	PF3D7_1225800	ubiquitin-activating enzyme E1	Q8I5F9	KO_NS-KO_S	-0.27216	0.0625405	17.4398	0.00041094	0.0007089	3.14941
5988	PF3D7_1304500	small heat shock protein, putative	Q8IES0	KO_NS-KO_S	-0.270807	0.0440243	15.2778	1.71e-05	3.99e-05	4.39889
468	PF3D7_0819900	U6 snRNA-associated Sm-like protein LSm3,putative	C0H4W2	KO_NS-KO_S	-0.268239	0.0607381	15.5487	0.00046112	0.00078646	3.10432
6660	PF3D7_1116300	peptidyl-prolyl cis-trans isomerase	Q8IIK3	KO_NS-KO_S	-0.267703	0.108979	22.5487	0.022173	0.0289866	1.5378
9246	PF3D7_1435100	ribonuclease H2 subunit B, putative	Q8ILB3	KO_NS-KO_S	-0.262386	0.0594809	15.5487	0.00046592	0.00079374	3.10032
4788	PF3D7_0729300	60S ribosomal export protein NMD3, putative	Q8IBG6	KO_NS-KO_S	-0.261126	0.0590627	15.5486	0.00045659	0.00078026	3.10776
2076	PF3D7_0803800	proteasome subunit beta type-4	Q7K6A9	KO_NS-KO_S	-0.260547	0.0589372	15.5488	0.00045696	0.00078026	3.10776
2166	PF3D7_0206700	adenylosuccinate lyase	Q7KWJ4	KO_NS-KO_S	-0.259154	0.0450607	6.7316	0.00080248	0.00129951	2.88622
7800	PF3D7_1449800	conserved Plasmodium protein, unknown function	Q8IKX7	KO_NS-KO_S	-0.258367	0.0599637	23.5487	0.00024955	0.00045009	3.3467
4878	PF3D7_0721600	40S ribosomal protein S5, putative	Q8IBN5	KO_NS-KO_S	-0.257555	0.0559545	15.5487	0.0003155	0.000559	3.25259
1644	PF3D7_0214100	protein transport protein SEC31	O96221	KO_NS-KO_S	-0.254289	0.0472766	15.5486	6.78e-05	0.00013654	3.86474
918	PF3D7_0611800	conserved Plasmodium protein, unknown function	C6KSW2	KO_NS-KO_S	-0.253817	0.10053	15.5487	0.022874	0.0297738	1.52617
7752	PF3D7_1453800	glucose-6-phosphate dehydrogenase-6-phosphogluconolactonase	Q8IKU0	KO_NS-KO_S	-0.253075	0.0443963	17.0287	2.59e-05	5.71e-05	4.24324
1860	PF3D7_0323800	conserved Plasmodium protein, unknown function	O97306	KO_NS-KO_S	-0.252281	0.0545012	15.5487	0.00029936	0.00053353	3.27284
7380	PF3D7_1006700	conserved Plasmodium protein, unknown function	Q8IJX4	KO_NS-KO_S	-0.25196	0.0870474	31.5487	0.00683508	0.00963824	2.016
3666	PF3D7_1241800	ATP-dependent RNA helicase DBP9, putative	Q8I511	KO_NS-KO_S	-0.251005	0.0842804	15.5487	0.00909237	0.012551	1.90132
5418	PF3D7_1346300	DNA/RNA-binding protein Alba 2	Q8IDN4	KO_NS-KO_S	-0.248907	0.0558182	15.5486	0.00042246	0.00072711	3.1384
5184	#N/A	#N/A	Q8ID72	KO_NS-KO_S	-0.248089	0.0602979	7.35008	0.00404334	0.00590619	2.22869
3216	PF3D7_0520200	conserved Plasmodium protein, unknown function	Q8I3Q8	KO_NS-KO_S	-0.246807	0.0555774	15.5487	0.00043867	0.00075073	3.12452
3690	PF3D7_1239200	transcription factor with AP2 domain	Q8I531	KO_NS-KO_S	-0.246359	0.0765638	10.4065	0.00876687	0.0121239	1.91636
8802	PF3D7_0319200	endonuclease/exonuclease/phosphatase family protein, putative	O77366	KO_NS-KO_S	-0.245001	0.0567323	9.54866	0.00168801	0.00261537	2.58247
1386	PF3D7_0312400	glycogen synthase kinase 3	O77344	KO_NS-KO_S	-0.24383	0.0801245	17.406	0.00719839	0.010141	1.99392
2460	PF3D7_0108300	conserved Plasmodium protein, unknown function	Q8I259	KO_NS-KO_S	-0.240934	0.0695372	15.3544	0.0033627	0.00499431	2.30152
5148	PF3D7_1366900	conserved Plasmodium protein, unknown function	Q8ID39	KO_NS-KO_S	-0.24086	0.0478297	17.2793	9.69e-05	0.00018952	3.72234
1104	PF3D7_0623100	nuclear polyadenylated RNA-binding protein NAB2,putative	C6KT67	KO_NS-KO_S	-0.240654	0.103398	22.5487	0.0292929	0.0375447	1.42545
3000	PF3D7_0904000	GTPase-activating protein, putative	Q8I3A9	KO_NS-KO_S	-0.239771	0.0639176	29.7261	0.00076065	0.00123841	2.90713
7176	PF3D7_1019000	eukaryotic translation initiation factor subunit eIF2A, putative	Q8IJL2	KO_NS-KO_S	-0.239334	0.047941	5.54866	0.0030881	0.00462755	2.33465
8304	PF3D7_1417800	DNA replication licensing factor MCM2	Q8ILR7	KO_NS-KO_S	-0.237031	0.0542343	15.5489	0.00050639	0.000854	3.06854
8550	PF3D7_1405800	ribosome biogenesis protein BOP1, putative	Q8IM36	KO_NS-KO_S	-0.236034	0.11016	31.5487	0.0399613	0.0503191	1.29827
7026	PF3D7_1029200	WD repeat-containing protein, putative	Q8IJB3	KO_NS-KO_S	-0.233068	0.0580449	8.13203	0.00373869	0.00549314	2.26018
9120	PF3D7_1129400	RNA methyltransferase, putative	Q8II69	KO_NS-KO_S	-0.23204	0.0495256	9.54867	0.00097483	0.00156514	2.80545
3822	PF3D7_1230700	protein transport protein SEC13	Q8I5B3	KO_NS-KO_S	-0.228488	0.0429963	29.5488	1e-05	2.53e-05	4.59765
6300	PF3D7_1134200	conserved Plasmodium protein, unknown function	Q8II22	KO_NS-KO_S	-0.227864	0.0784954	15.5488	0.0106172	0.0145095	1.83835
6822	PF3D7_1105700	uncharacterized protein	Q8IIU6	KO_NS-KO_S	-0.226579	0.044708	5.54866	0.00287813	0.00433013	2.3635
6264	PF3D7_1136400	signal recognition particle subunit SRP72,putative	Q8II00	KO_NS-KO_S	-0.225492	0.0529132	29.5488	0.0001899	0.00035133	3.45428
2100	PF3D7_1226600	proliferating cell nuclear antigen 2	Q7KQJ9	KO_NS-KO_S	-0.225358	0.053981	29.5487	0.0002413	0.00043647	3.36004
2838	PF3D7_0912900	26S proteasome regulatory subunit RPN8,putative	Q8I323	KO_NS-KO_S	-0.224373	0.0752519	16.9387	0.00840128	0.0117043	1.93166
7716	PF3D7_1456700	conserved Plasmodium protein, unknown function	Q8IKR2	KO_NS-KO_S	-0.222706	0.0417679	22.5487	2.19e-05	4.94e-05	4.30619
7236	PF3D7_1014400	MO15-related protein kinase	Q8IJQ1	KO_NS-KO_S	-0.221395	0.0537357	15.5487	0.00084742	0.00136932	2.86349
7362	PF3D7_1007900	eukaryotic translation initiation factor 3 subunit D, putative	Q8IJW4	KO_NS-KO_S	-0.219867	0.0353042	15.8926	1.25e-05	3.04e-05	4.5177
6714	PF3D7_1113400	ubiquitin domain-containing protein DSK2,putative	Q8IIM8	KO_NS-KO_S	-0.218795	0.0540865	29.5487	0.00034441	0.00060735	3.21656
8670	PF3D7_0409600	replication protein A1, large subunit	Q9U0J0	KO_NS-KO_S	-0.215433	0.0426911	22.5487	4.39e-05	9.26e-05	4.03352
4626	PF3D7_0818500	zinc finger protein, putative	Q8IB20	KO_NS-KO_S	-0.214455	0.0608524	15.5487	0.00292398	0.00439473	2.35707
3126	PF3D7_0527100	ubiquitin-conjugating enzyme E2 N, putative	Q8I3J4	KO_NS-KO_S	-0.213831	0.0929688	15.5485	0.0356688	0.0451405	1.34543
5760	PF3D7_1321900	conserved Plasmodium protein, unknown function	Q8IE97	KO_NS-KO_S	-0.213638	0.0947281	15.5486	0.0389146	0.0490832	1.30907
5064	PF3D7_0705400	DNA replication licensing factor MCM7	Q8IC16	KO_NS-KO_S	-0.212533	0.0485495	15.5487	0.00049903	0.00084538	3.07295
8412	PF3D7_1412600	deoxyhypusine synthase	Q8ILW8	KO_NS-KO_S	-0.21139	0.04811	23.5488	0.00020134	0.00037023	3.43152
4518	PF3D7_0812400	karyopherin alpha	Q8IAW0	KO_NS-KO_S	-0.210206	0.037358	21.4974	1.27e-05	3.09e-05	4.51008
9270	PF3D7_0409200	protein SOF1, putative	Q9U0J4	KO_NS-KO_S	-0.209408	0.0679406	15.5487	0.00733387	0.0103222	1.98623
1830	PF3D7_0315100	eukaryotic translation initiation factor 4E	O97266	KO_NS-KO_S	-0.209402	0.0670196	15.5486	0.00671889	0.00948327	2.02304
1758	PF3D7_0305600	AP endonuclease	O97240	KO_NS-KO_S	-0.209161	0.0620964	18.703	0.00328284	0.00489016	2.31068
6912	PF3D7_1102400	flavoprotein, putative	Q8IIX6	KO_NS-KO_S	-0.209012	0.0886902	15.5487	0.0319253	0.0406421	1.39102
2268	PF3D7_0417200	bifunctional dihydrofolate reductase-thymidylate synthase	Q8I1R6	KO_NS-KO_S	-0.208982	0.0573181	11.7402	0.00346843	0.00513109	2.28979
6114	PF3D7_1146000	ribosome assembly protein 4, putative	Q8IHQ8	KO_NS-KO_S	-0.208865	0.0724102	22.5487	0.00847273	0.011782	1.92878
24	PF3D7_0203700	protein MAK16, putative	A0A143ZWE8	KO_NS-KO_S	-0.208814	0.0691947	22.5487	0.00621628	0.00884015	2.05354
786	PF3D7_0602100	ATP-dependent RNA helicase, putative	C6KSM1	KO_NS-KO_S	-0.208619	0.0597698	23.5487	0.00192484	0.00295797	2.52901
1932	PF3D7_1434200	calmodulin	P62203	KO_NS-KO_S	-0.204619	0.0680605	31.5487	0.00515134	0.00745237	2.12771
3366	PF3D7_0510100	conserved Plasmodium protein, unknown function	Q8I403	KO_NS-KO_S	-0.203144	0.0615193	15.5485	0.00464517	0.00675905	2.17011
6942	PF3D7_1034900	methionine--tRNA ligase	Q8IJ60	KO_NS-KO_S	-0.200434	0.0856137	17.9642	0.0309583	0.0394444	1.40402
1590	PF3D7_0210900	conserved Plasmodium protein, unknown function	O96191	KO_NS-KO_S	-0.199558	0.102506	11.0556	0.0774084	0.093486	1.02925
2436	PF3D7_0109500	N-acetyltransferase, putative	Q8I249	KO_NS-KO_S	-0.197122	0.0870002	22.5487	0.0333932	0.0424748	1.37187
3612	PF3D7_1245100	kinesin-13, putative	Q8I4Y0	KO_NS-KO_S	-0.195211	0.0707497	7.71385	0.0255821	0.0330417	1.48094
1626	PF3D7_0213100	protein SIS1	O96212	KO_NS-KO_S	-0.193953	0.0569815	15.5488	0.00375845	0.00551679	2.25831
8274	PF3D7_1419400	conserved Plasmodium membrane protein, unknown function	Q8ILQ6	KO_NS-KO_S	-0.192364	0.108653	15.5487	0.0962541	0.114955	0.939471
1176	PF3D7_0627700	transportin	C6KTB3	KO_NS-KO_S	-0.191535	0.0502001	9.03678	0.00408793	0.00596552	2.22435
3924	PF3D7_1225500	small subunit rRNA processing factor, putative	Q8I5G2	KO_NS-KO_S	-0.191268	0.0565957	22.5487	0.00263428	0.00398316	2.39977
360	PF3D7_0706000	importin-7, putative	C0H4L1	KO_NS-KO_S	-0.191097	0.0450921	15.5488	0.00066468	0.00110001	2.9586
5526	PF3D7_1338100	26S proteasome regulatory subunit RPN3,putative	Q8IDV2	KO_NS-KO_S	-0.190834	0.0537813	13.0018	0.00356709	0.00526248	2.27881
462	PF3D7_0818700	DNA helicase, putative	C0H4V8	KO_NS-KO_S	-0.189714	0.0628631	17.1436	0.00769809	0.0108046	1.96639
6270	PF3D7_1136300	tudor staphylococcal nuclease	Q8II01	KO_NS-KO_S	-0.18948	0.0478405	16.9321	0.00101667	0.00162883	2.78812
6966	PF3D7_1033500	WD repeat-containing protein 70, putative	Q8IJ73	KO_NS-KO_S	-0.184469	0.0683295	15.5487	0.0160798	0.0214113	1.66936
4584	PF3D7_0815600	eukaryotic translation initiation factor 3 subunit G, putative	Q8IAZ3	KO_NS-KO_S	-0.184285	0.0507644	15.7343	0.00230484	0.00352394	2.45297
4722	PF3D7_0825500	protein KRI1, putative	Q8IB88	KO_NS-KO_S	-0.183602	0.0769811	15.5487	0.0301911	0.0385648	1.41381
6492	PF3D7_1124800	nuclear preribosomal assembly protein, putative	Q8IIB5	KO_NS-KO_S	-0.179615	0.0982795	15.5484	0.0868655	0.104405	0.981279
8046	PF3D7_1436900	histidine triad protein, putative	Q8IL97	KO_NS-KO_S	-0.178903	0.0594109	22.5487	0.00631134	0.00895841	2.04777
9228	PF3D7_1451200	conserved Plasmodium protein, unknown function	Q8IKW4	KO_NS-KO_S	-0.17879	0.0667515	16.5487	0.0161384	0.0214703	1.66816
7188	PF3D7_1017900	26S proteasome regulatory subunit p55, putative	Q8IJM0	KO_NS-KO_S	-0.177232	0.0327619	15.9153	5.89e-05	0.00012072	3.91823
9150	PF3D7_1028300	rRNA-processing protein EBP2, putative	Q8IJC1	KO_NS-KO_S	-0.172868	0.0470959	22.5487	0.00130154	0.00204819	2.68863
4032	PF3D7_1217900	uncharacterized protein	Q8I5M9	KO_NS-KO_S	-0.16997	0.057704	16.5593	0.00923655	0.0127383	1.89489
3288	PF3D7_0515900	NLI interacting factor-like phosphatase,putative	Q8I3U9	KO_NS-KO_S	-0.169591	0.0749216	22.5487	0.0335475	0.0426351	1.37023
4428	PF3D7_0804900	GTPase-activating protein, putative	Q8IAP4	KO_NS-KO_S	-0.169304	0.106296	29.5538	0.121855	0.143594	0.842863
4116	PF3D7_1212400	tetratricopeptide repeat family protein,putative	Q8I5S8	KO_NS-KO_S	-0.164348	0.0569125	15.9079	0.0107584	0.0146892	1.833
5430	PF3D7_1345800	conserved Plasmodium protein, unknown function	Q8IDN9	KO_NS-KO_S	-0.164278	0.0513952	7.15171	0.0147119	0.0196943	1.70566
2592	PF3D7_0932800	conserved Plasmodium protein, unknown function	Q8I2I8	KO_NS-KO_S	-0.164115	0.0438265	29.5484	0.00077964	0.00126659	2.89736
2886	PF3D7_0909400	exoribonuclease, putative	Q8I358	KO_NS-KO_S	-0.163848	0.0469027	15.5488	0.0031181	0.00466786	2.33088
3672	PF3D7_1241700	replication factor C subunit 4, putative	Q8I512	KO_NS-KO_S	-0.163393	0.0610607	17.455	0.015704	0.0209665	1.67847
2094	PF3D7_0408500	flap endonuclease 1	Q7K734	KO_NS-KO_S	-0.16331	0.0708469	15.5487	0.0353171	0.044733	1.34937
3630	PF3D7_1244100	N-alpha-acetyltransferase 15, NatA auxiliary subunit, putative	Q8I4Y9	KO_NS-KO_S	-0.163159	0.0510324	16.1252	0.00556685	0.00798445	2.09776
7794	PF3D7_1450100	signal recognition particle subunit SRP54	Q8IKX4	KO_NS-KO_S	-0.163069	0.0574285	17.6621	0.0110192	0.0149774	1.82456
510	PF3D7_0829100	conserved protein, unknown function	C0H4Y8	KO_NS-KO_S	-0.162944	0.0472744	15.5487	0.00343624	0.00509638	2.29274
5958	PF3D7_1307000	exosome complex component RRP40, putative	Q8IEP5	KO_NS-KO_S	-0.161693	0.0857235	22.5487	0.072212	0.087632	1.05734
4218	PF3D7_1203900	ubiquitin-conjugating enzyme E2	Q8I607	KO_NS-KO_S	-0.15917	0.0696151	15.5487	0.0366276	0.0462374	1.33501
8544	PF3D7_1406000	RNA-binding protein 8A, putative	Q8IM34	KO_NS-KO_S	-0.159059	0.0487253	15.5487	0.00502436	0.00728267	2.13771
6510	PF3D7_1124400	U6 snRNA-associated Sm-like protein LSm1,putative	Q8IIB9	KO_NS-KO_S	-0.157283	0.0554164	15.5487	0.0121238	0.0163865	1.78551
4092	PF3D7_1213200	conserved Plasmodium protein, unknown function	Q8I5S3	KO_NS-KO_S	-0.157048	0.0637295	6.4897	0.045838	0.0570512	1.24373
2604	PF3D7_0932200	profilin, putative	Q8I2J4	KO_NS-KO_S	-0.156608	0.118273	15.5483	0.204602	0.232551	0.633481
8256	PF3D7_1420600	pantothenate kinase, putative	Q8ILP4	KO_NS-KO_S	-0.155922	0.0655102	11.1649	0.0361841	0.0457541	1.33957
2964	PF3D7_0904800	replication protein A1, small fragment	Q8I3A1	KO_NS-KO_S	-0.154638	0.0535265	15.5487	0.0109247	0.0148711	1.82766
7326	PF3D7_1010100	conserved Plasmodium protein, unknown function	Q8IJU4	KO_NS-KO_S	-0.15413	0.0542372	29.5487	0.00805127	0.0112583	1.94853
6366	PF3D7_1130400	26S protease regulatory subunit 6A, putative	Q8II60	KO_NS-KO_S	-0.152745	0.0679212	15.549	0.0394012	0.0496554	1.30403
4476	PF3D7_0810500	protein phosphatase PPM7, putative	Q8IAU0	KO_NS-KO_S	-0.151319	0.0464277	6.83048	0.0143642	0.0192692	1.71514
2304	PF3D7_0413900	ubiquitin carboxyl-terminal hydrolase 13,putative	Q8I1U8	KO_NS-KO_S	-0.148092	0.0432403	31.5487	0.00172574	0.00267109	2.57331
4620	PF3D7_0817900	high mobility group protein B2	Q8IB14	KO_NS-KO_S	-0.147943	0.0736221	15.5487	0.0621708	0.0760595	1.11885
7578	PF3D7_1466300	26S proteasome regulatory subunit RPN2,putative	Q8IKH3	KO_NS-KO_S	-0.146562	0.0288728	15.5486	0.00012249	0.00023711	3.62505
798	PF3D7_0604500	conserved Plasmodium protein, unknown function	C6KSP3	KO_NS-KO_S	-0.144499	0.0550347	15.5486	0.018681	0.0246138	1.60882
636	PF3D7_1315400	zinc finger	C0H5B6	KO_NS-KO_S	-0.138617	0.106897	23.5487	0.207283	0.235421	0.628154
1044	PF3D7_0618500	malate dehydrogenase	C6KT25	KO_NS-KO_S	-0.138146	0.0941788	23.5487	0.155647	0.180311	0.743979
7350	PF3D7_1008400	26S protease regulatory subunit 4, putative	Q8IJW0	KO_NS-KO_S	-0.137375	0.0504037	11.006	0.0197279	0.0259251	1.58628
120	PF3D7_1213900	conserved Plasmodium protein, unknown function	A0A144A0U7	KO_NS-KO_S	-0.134995	0.0737239	29.5486	0.0771889	0.0932957	1.03014
3648	PF3D7_1242800	rab specific GDP dissociation inhibitor	Q8I501	KO_NS-KO_S	-0.129411	0.0710725	15.5489	0.0879308	0.105601	0.976331
1548	PF3D7_0205900	26S proteasome regulatory subunit RPN1,putative	O96153	KO_NS-KO_S	-0.129129	0.0328188	23.0717	0.00065862	0.00109118	2.96211
3720	PF3D7_1237500	conserved Plasmodium protein, unknown function	Q8I548	KO_NS-KO_S	-0.127614	0.0887652	15.5487	0.170352	0.19599	0.707767
5976	PF3D7_1305000	conserved Plasmodium protein, unknown function	Q8IER6	KO_NS-KO_S	-0.127496	0.0419034	22.5487	0.00586518	0.00839635	2.07591
4434	PF3D7_0806500	DnaJ protein, putative	Q8IAQ5	KO_NS-KO_S	-0.122748	0.0834487	22.5487	0.155126	0.179985	0.744765
5118	PF3D7_1368100	26S proteasome regulatory subunit RPN11,putative	Q8ID28	KO_NS-KO_S	-0.122182	0.062525	15.5486	0.0689152	0.0839127	1.07617
3306	PF3D7_0515000	pre-mRNA-splicing factor CWC2, putative	Q8I3V8	KO_NS-KO_S	-0.1215	0.0542824	5.68837	0.0689243	0.0839127	1.07617
5628	PF3D7_1330800	RNA-binding protein, putative	Q8IE18	KO_NS-KO_S	-0.121046	0.0787931	5.54866	0.179348	0.205263	0.68769
5970	PF3D7_1306400	26S protease regulatory subunit 10B, putative	Q8IEQ1	KO_NS-KO_S	-0.11747	0.0512733	15.549	0.0362984	0.0458602	1.33856
6978	PF3D7_1033200	early transcribed membrane protein 10.2	Q8IJ76	KO_NS-KO_S	-0.116034	0.191462	5.54866	0.56843	0.602008	0.220398
1056	PF3D7_0619400	cell division cycle protein 48 homologue,putative	C6KT34	KO_NS-KO_S	-0.11366	0.0518744	15.1939	0.0444341	0.0553497	1.25689
5274	PF3D7_1356300	ubiquitin-conjugating enzyme, putative	Q8IDD9	KO_NS-KO_S	-0.113277	0.120717	14.9437	0.362978	0.39785	0.400281
6426	PF3D7_1127600	uncharacterized protein	Q8II87	KO_NS-KO_S	-0.112309	0.0745778	16.351	0.151157	0.175922	0.75468
768	PF3D7_1369700	U2 small nuclear ribonucleoprotein A', putative	C0H5L8	KO_NS-KO_S	-0.110283	0.0576177	16.1827	0.0734691	0.0890384	1.05042
36	PF3D7_1008700	tubulin beta chain	A0A143ZWL7	KO_NS-KO_S	-0.109092	0.0740773	17.9542	0.158153	0.182933	0.737708
3348	PF3D7_0511500	RNA pseudouridylate synthase, putative	Q8I3Z1	KO_NS-KO_S	-0.106329	0.0381825	29.5488	0.00925473	0.0127517	1.89443
8352	PF3D7_1415400	conserved Plasmodium protein, unknown function	Q8ILU2	KO_NS-KO_S	-0.105737	0.0600567	15.5487	0.0979547	0.116801	0.932553
5046	PF3D7_0708100	DNA-directed RNA polymerases I, II, and III subunit RPABC5, putative	Q8IC08	KO_NS-KO_S	-0.10382	0.0692498	15.5487	0.153848	0.178777	0.747688
7806	PF3D7_1449500	transcription factor with AP2 domain	Q8IKY0	KO_NS-KO_S	-0.103806	0.0680713	29.5487	0.137903	0.161494	0.791844
5814	PF3D7_1317100	DNA replication licensing factor MCM4	Q8IEE5	KO_NS-KO_S	-0.102097	0.0609251	15.5488	0.113771	0.135018	0.869607
3876	PF3D7_1228300	NIMA related kinase 1	Q8I5D5	KO_NS-KO_S	-0.101067	0.0994129	15.5484	0.324887	0.358972	0.444939
408	PF3D7_0807000	gas41 homologue, putative	C0H4S5	KO_NS-KO_S	-0.099343	0.0673958	22.5487	0.1543	0.179165	0.746748
4332	PF3D7_1408000	plasmepsin II	Q8I6V3	KO_NS-KO_S	-0.0990615	0.0856595	17.0071	0.263482	0.294802	0.53047
3468	PF3D7_0503800	60S ribosomal protein L31	Q8I463	KO_NS-KO_S	-0.0978606	0.152328	15.5485	0.529952	0.565233	0.247773
9234	PF3D7_1448000	U3 small nucleolar RNA-associated protein 12,putative	Q8IKZ5	KO_NS-KO_S	-0.0961996	0.055559	16.5487	0.101963	0.121388	0.915824
6408	PF3D7_1128400	geranylgeranyl pyrophosphate synthase, putative	Q8II79	KO_NS-KO_S	-0.0959977	0.0539899	31.5487	0.0850333	0.102366	0.989843
3576	PF3D7_1248900	26S protease regulatory subunit 8, putative	Q8I4U5	KO_NS-KO_S	-0.0950426	0.0800635	15.5487	0.253012	0.28372	0.54711
4836	PF3D7_0725200	mago nashi protein homologue, putative	Q8IBJ9	KO_NS-KO_S	-0.0929694	0.0736819	15.5487	0.225633	0.254917	0.593602
3210	PF3D7_0520300	U6 snRNA-associated Sm-like protein LSm2,putative	Q8I3Q7	KO_NS-KO_S	-0.0921968	0.110916	29.5411	0.412512	0.44726	0.34944
4158	PF3D7_1208900	protein phosphatase, putative	Q8I5V9	KO_NS-KO_S	-0.0913129	0.0559072	24.9934	0.114943	0.136088	0.866179
660	#N/A	#N/A	C0H5D7	KO_NS-KO_S	-0.0909533	0.0764066	23.5487	0.245757	0.276408	0.558449
666	PF3D7_1333400	conserved protein, unknown function	C0H5F2	KO_NS-KO_S	-0.0901278	0.0954973	11.884	0.364078	0.398475	0.399599
8532	PF3D7_1406300	glycerophosphodiester phosphodiesterase	Q8IM31	KO_NS-KO_S	-0.0891126	0.0670535	15.5487	0.203028	0.230937	0.636506
4926	PF3D7_0718500	prefoldin subunit 3, putative	Q8IBR6	KO_NS-KO_S	-0.0886212	0.0807745	23.5487	0.283672	0.316686	0.499371
5190	PF3D7_1363200	bifunctional polynucleotide phosphatase/kinase	Q8ID74	KO_NS-KO_S	-0.0885259	0.100083	23.5487	0.385355	0.420235	0.376508
4602	PF3D7_0816100	phosphopantothenoylcysteine decarboxylase,putative	Q8IAZ8	KO_NS-KO_S	-0.0874486	0.0819625	15.5487	0.302288	0.336223	0.473372
1356	PF3D7_0308000	DNA polymerase delta small subunit, putative	O77321	KO_NS-KO_S	-0.087291	0.0400048	16.8887	0.0435306	0.0542691	1.26545
6156	PF3D7_1143300	DNA-directed RNA polymerases I and III subunit RPAC1, putative	Q8IHT3	KO_NS-KO_S	-0.0860401	0.0489362	31.5487	0.0884113	0.106094	0.974311
1962	PF3D7_0603400	trophozoite exported protein 1	Q6LFN2	KO_NS-KO_S	-0.0858454	0.0549734	15.5476	0.138509	0.161827	0.79095
3378	PF3D7_0509100	structural maintenance of chromosomes protein 4,putative	Q8I413	KO_NS-KO_S	-0.0856979	0.072501	22.5487	0.249512	0.280213	0.552512
5094	PF3D7_0702500	Plasmodium exported protein, unknown function	Q8IC42	KO_NS-KO_S	-0.0824526	0.0858309	23.5487	0.346494	0.381447	0.418566
4080	PF3D7_1213700	DNA-directed RNA polymerases I, II, and III subunit RPABC3, putative	Q8I5R8	KO_NS-KO_S	-0.080837	0.0450626	23.5487	0.0856839	0.103067	0.98688
2292	PF3D7_0415000	arsenical pump-driving ATPase, putative	Q8I1T8	KO_NS-KO_S	-0.0807767	0.0475043	22.5487	0.102808	0.122201	0.912926
3786	PF3D7_1233600	asparagine and aspartate rich protein 1	Q8I586	KO_NS-KO_S	-0.0796892	0.0459658	15.551	0.102754	0.122201	0.912926
912	PF3D7_0611400	SWI/SNF-related matrix-associated actin-dependent regulator of chromatin	C6KSV9	KO_NS-KO_S	-0.0788034	0.0796916	15.5487	0.337874	0.37223	0.429189
6216	PF3D7_1138800	WD repeat-containing protein, putative	Q8IHX6	KO_NS-KO_S	-0.0785658	0.164328	22.5477	0.63718	0.667775	0.17537
7182	PF3D7_1018600	conserved Plasmodium protein, unknown function	Q8IJL6	KO_NS-KO_S	-0.076905	0.0827658	15.5487	0.366993	0.401082	0.396766
6348	PF3D7_1132000	ubiquitin-like protein, putative	Q8II45	KO_NS-KO_S	-0.0764398	0.0379354	15.5489	0.0615331	0.0753406	1.12297
4812	PF3D7_0727000	vacuolar protein sorting-associated protein 53,putative	Q8IBI7	KO_NS-KO_S	-0.0741955	0.0826497	22.5487	0.378826	0.413714	0.3833
3156	PF3D7_0525100	acyl-CoA synthetase	Q8I3L4	KO_NS-KO_S	-0.0722705	0.0451596	15.5487	0.129642	0.151939	0.818331
6288	PF3D7_1134800	coatomer subunit delta	Q8II16	KO_NS-KO_S	-0.0715718	0.0470903	5.54866	0.183302	0.20959	0.67863
7134	PF3D7_1022400	serine/arginine-rich splicing factor 4	Q8IJI0	KO_NS-KO_S	-0.0694927	0.0355781	15.5487	0.0690284	0.0839715	1.07587
3372	PF3D7_0509400	RNA polymerase I	Q8I410	KO_NS-KO_S	-0.0692144	0.0543512	22.5487	0.215825	0.244569	0.611599
348	PF3D7_0704600	E3 ubiquitin-protein ligase	C0H4K6	KO_NS-KO_S	-0.0689068	0.0711213	15.5486	0.347444	0.382214	0.417694
2934	PF3D7_0906100	vacuolar protein sorting-associated protein 46,putative	Q8I388	KO_NS-KO_S	-0.0688384	0.047867	22.5487	0.164135	0.189416	0.722584
8250	PF3D7_1420700	surface protein P113	Q8ILP3	KO_NS-KO_S	-0.0685963	0.0917928	17.1073	0.465034	0.501421	0.299797
4830	PF3D7_0725300	conserved Plasmodium protein, unknown function	Q8IBJ8	KO_NS-KO_S	-0.0681955	0.0382246	29.7218	0.0846251	0.101956	0.991586
8790	PF3D7_0629900	sec14-like cytosolic factor or phosphatidylinositol/phosphatidylcholine transfer protein,putative	C6KTD4	KO_NS-KO_S	-0.0678414	0.0450479	22.5487	0.145953	0.170127	0.769226
5904	PF3D7_1311200	alternative splicing regulator, putative	Q8IEK5	KO_NS-KO_S	-0.0653536	0.0426043	22.5487	0.13895	0.162217	0.789905
6798	PF3D7_1107000	U6 snRNA-associated Sm-like protein LSm4,putative	Q8IIT3	KO_NS-KO_S	-0.064887	0.0472786	22.5487	0.183426	0.20959	0.67863
2370	PF3D7_0403200	conserved Plasmodium protein, unknown function	Q8I1Z8	KO_NS-KO_S	-0.0640312	0.0610456	23.5487	0.304867	0.338211	0.470812
4680	PF3D7_0822600	protein transport protein SEC23	Q8IB60	KO_NS-KO_S	-0.0636072	0.038244	13.3022	0.119643	0.141098	0.850479
8406	PF3D7_1412700	AAA family ATPase, putative	Q8ILW7	KO_NS-KO_S	-0.0627151	0.0556454	15.5488	0.276815	0.309261	0.509675
5406	PF3D7_1347500	DNA/RNA-binding protein Alba 4	Q8IDM3	KO_NS-KO_S	-0.0626735	0.0374698	15.5487	0.114395	0.135546	0.867915
8160	PF3D7_1426800	conserved Plasmodium protein, unknown function	Q8ILJ6	KO_NS-KO_S	-0.0624648	0.0608502	15.5487	0.320345	0.354215	0.450734
7368	PF3D7_1007700	transcription factor with AP2 domain	Q8IJW6	KO_NS-KO_S	-0.0604003	0.042356	29.5488	0.164344	0.189511	0.722365
4842	PF3D7_0723900	conserved Plasmodium protein, unknown function	Q8IBL4	KO_NS-KO_S	-0.0599486	0.0455912	5.54866	0.240263	0.27043	0.567945
1182	PF3D7_0627800	acetyl-CoA synthetase, putative	C6KTB4	KO_NS-KO_S	-0.0596928	0.0487446	29.6427	0.230368	0.259681	0.585559
3360	PF3D7_0510500	topoisomerase I	Q8I3Z9	KO_NS-KO_S	-0.0573361	0.0526391	11.4995	0.298353	0.332091	0.478743
5664	PF3D7_1329000	DNA-directed RNA polymerase III subunit RPC1,putative	Q8IE49	KO_NS-KO_S	-0.0560088	0.0776816	15.5487	0.481607	0.516964	0.28654
5262	PF3D7_1357700	U3 small nucleolar RNA-associated protein 21,putative	Q8IDC8	KO_NS-KO_S	-0.0551819	0.0542741	29.4712	0.317558	0.351391	0.45421
3018	PF3D7_0903400	DEAD/DEAH box helicase, putative	Q8I3B4	KO_NS-KO_S	-0.0549384	0.0394625	30.1779	0.174047	0.200003	0.698964
6960	PF3D7_1033700	bromodomain protein 1	Q8IJ72	KO_NS-KO_S	-0.0547652	0.0576184	19.5497	0.353472	0.388277	0.410858
6534	PF3D7_1122500	conserved Plasmodium protein, unknown function	Q8IIE1	KO_NS-KO_S	-0.052699	0.0672584	15.5487	0.445087	0.481884	0.317057
552	PF3D7_0910100	Ran-binding protein, putative	C0H530	KO_NS-KO_S	-0.0508443	0.0598564	29.5488	0.402468	0.437313	0.359207
3486	PF3D7_0503200	conserved Plasmodium protein, unknown function	Q8I469	KO_NS-KO_S	-0.0480713	0.096033	15.5487	0.623685	0.654999	0.183759
1542	PF3D7_0205500	DNA-directed RNA polymerase II 16 kDa subunit,putative	O96150	KO_NS-KO_S	-0.0470906	0.0460523	22.5487	0.317369	0.351391	0.45421
8814	PF3D7_0208200	KRR1 small subunit processome component,putative	O96169	KO_NS-KO_S	-0.0446975	0.0719781	15.5487	0.543605	0.578156	0.237955
3990	PF3D7_1219900	ribulose-phosphate 3-epimerase, putative	Q8I5L3	KO_NS-KO_S	-0.0444385	0.0754095	22.5487	0.561521	0.595529	0.225097
7062	PF3D7_1027100	U3 small nucleolar ribonucleoprotein protein MPP10, putative	Q8IJD2	KO_NS-KO_S	-0.0441997	0.0721544	15.5487	0.549015	0.583498	0.233961
5472	PF3D7_1342400	casein kinase II beta chain	Q8IDR5	KO_NS-KO_S	-0.0440085	0.0676862	14.8601	0.525498	0.560879	0.251131
8658	PF3D7_0411900	DNA polymerase alpha catalytic subunit A	Q9U0H1	KO_NS-KO_S	-0.0405938	0.101049	23.5487	0.691508	0.719704	0.142846
4746	PF3D7_0828300	conserved Plasmodium protein, unknown function	Q8IBB4	KO_NS-KO_S	-0.038947	0.061966	15.5487	0.538786	0.573436	0.241515
2316	PF3D7_0413600	26S protease regulatory subunit 6B, putative	Q8I1V1	KO_NS-KO_S	-0.0375481	0.0490341	15.5488	0.45529	0.492223	0.307838
3048	PF3D7_0530000	conserved Plasmodium protein, unknown function	Q8I3G7	KO_NS-KO_S	-0.0357	0.105069	15.5487	0.73857	0.763409	0.117243
8004	PF3D7_1438500	cleavage and polyadenylation specificity factor subunit 3, putative	Q8IL83	KO_NS-KO_S	-0.0355795	0.0742541	22.5487	0.63644	0.667464	0.175572
8568	PF3D7_1404100	cytochrome c, putative	Q8IM53	KO_NS-KO_S	-0.0348639	0.0903549	15.5493	0.704832	0.732053	0.135458
4758	PF3D7_0830400	conserved Plasmodium protein, unknown function	Q8IBD0	KO_NS-KO_S	-0.0341284	0.0539958	22.5487	0.533707	0.568834	0.245015
2694	PF3D7_0920900	U4/U6 snRNA-associated-splicing factor,putative	Q8I2U4	KO_NS-KO_S	-0.0338024	0.0477041	22.5487	0.485845	0.521141	0.283045
9204	PF3D7_1466700	60S ribosome subunit biogenesis protein NIP7,putative	Q8IKH0	KO_NS-KO_S	-0.0335495	0.0554876	22.5487	0.551461	0.585684	0.232337
4950	PF3D7_0716800	eukaryotic translation initiation factor 3 subunit I, putative	Q8IBT2	KO_NS-KO_S	-0.03322	0.0495269	15.5486	0.512223	0.547875	0.261318
5844	PF3D7_1314700	conserved Plasmodium protein, unknown function	Q8IEG8	KO_NS-KO_S	-0.0313073	0.0685245	22.5487	0.65213	0.680601	0.167107
390	PF3D7_0711500	regulator of chromosome condensation, putative	C0H4M6	KO_NS-KO_S	-0.0312222	0.0418732	15.5486	0.46701	0.503088	0.298356
5568	PF3D7_1333800	conserved Plasmodium protein, unknown function	Q8IDZ0	KO_NS-KO_S	-0.0310243	0.0534558	5.58962	0.584281	0.61706	0.209673
7608	PF3D7_1463300	DNA polymerase alpha subunit B, putative	Q8IKK3	KO_NS-KO_S	-0.0300707	0.0865387	23.5487	0.731316	0.756949	0.120933
5172	PF3D7_1364800	DNA-directed RNA polymerases I, II, and III subunit RPABC1, putative	Q8ID59	KO_NS-KO_S	-0.0293803	0.0727325	22.5487	0.690055	0.718688	0.14346
612	PF3D7_1305300	conserved Plasmodium protein, unknown function	C0H5A0	KO_NS-KO_S	-0.0276983	0.0585954	8.71957	0.648031	0.677733	0.168942
1896	PF3D7_0301700	Plasmodium exported protein, unknown function	O97336	KO_NS-KO_S	-0.0262798	0.13933	15.5487	0.852834	0.87194	0.0595135
1116	PF3D7_0623900	ribonuclease H2 subunit A, putative	C6KT75	KO_NS-KO_S	-0.0179725	0.0628081	29.5487	0.776761	0.800138	0.096835
5640	PF3D7_1329500	conserved Plasmodium protein, unknown function	Q8IE31	KO_NS-KO_S	-0.0177364	0.105719	15.5487	0.868927	0.885987	0.0525724
7536	PF3D7_1468900	conserved Plasmodium protein, unknown function	Q8IKE8	KO_NS-KO_S	-0.015967	0.0573858	13.133	0.785161	0.807686	0.0927573
726	PF3D7_1358900	GTP-binding protein, putative	C0H5I9	KO_NS-KO_S	-0.0156062	0.132805	29.5487	0.907249	0.92066	0.0359009
3198	PF3D7_0520500	phosphomethylpyrimidine kinase, putative	Q8I3Q5	KO_NS-KO_S	-0.013408	0.0720609	15.5487	0.8548	0.873357	0.0588082
1338	PF3D7_0303300	DNA-directed RNA polymerases I, II, and III subunit RPABC2, putative	O77315	KO_NS-KO_S	-0.0132328	0.0818236	5.54866	0.87725	0.893869	0.0487261
9168	PF3D7_1012700	NLI interacting factor-like phosphatase,putative	Q8IJR8	KO_NS-KO_S	-0.0128385	0.0574081	22.5487	0.825054	0.846411	0.0724187
6012	PF3D7_1302100	gamete antigen 27/25	Q8IEU2	KO_NS-KO_S	-0.0112552	0.21916	15.5459	0.959696	0.964821	0.0155532
324	PF3D7_0519700	conserved Plasmodium protein, unknown function	C0H4F1	KO_NS-KO_S	-0.0106186	0.129948	29.4651	0.935427	0.945143	0.0245023
4314	PF3D7_1016300	glycophorin binding protein	Q8I6U8	KO_NS-KO_S	-0.0066406	0.0549711	23.5487	0.904873	0.918907	0.0367286
6768	PF3D7_1108400	casein kinase 2, alpha subunit	Q8IIR9	KO_NS-KO_S	-0.0065472	0.0357579	29.5494	0.855972	0.873962	0.0585073
4356	PF3D7_1309500	H/ACA ribonucleoprotein complex subunit 1,putative	Q8I700	KO_NS-KO_S	-0.0065158	0.0636608	31.5487	0.919126	0.930244	0.0314031
5142	PF3D7_1367000	suppressor of kinetochore protein 1, putative	Q8ID38	KO_NS-KO_S	-0.0063341	0.0552496	22.5487	0.909741	0.921985	0.0352761
9216	PF3D7_1454200	conserved Plasmodium protein, unknown function	Q8IKT7	KO_NS-KO_S	-0.0062279	0.0752265	9.54866	0.93573	0.945143	0.0245023
1572	PF3D7_0209200	3'exoribonuclease, putative	O96177	KO_NS-KO_S	-0.0061724	0.0612831	15.5487	0.92106	0.931576	0.0307819
4986	PF3D7_0714500	transcription elongation factor s-II, putative	Q8IBV2	KO_NS-KO_S	-0.0056965	0.0777813	23.5487	0.942236	0.949804	0.0223659
216	PF3D7_0111800	eukaryotic translation initiation factor 4E,putative	B9ZSJ0	KO_NS-KO_S	-0.0043617	0.0652166	15.9754	0.947507	0.954478	0.020234
6888	PF3D7_1103700	casein kinase II beta chain	Q8IIW5	KO_NS-KO_S	-0.0043045	0.0543134	15.4613	0.937848	0.946648	0.0238115
1086	PF3D7_0621900	signal recognition particle subunit SRP68,putative	C6KT56	KO_NS-KO_S	-0.0033861	0.0438824	5.54866	0.941201	0.949396	0.0225527
7530	PF3D7_1469100	conserved Plasmodium protein, unknown function	Q8IKE6	KO_NS-KO_S	-0.0032538	0.0532642	22.5487	0.951827	0.95819	0.0185485
5052	PF3D7_0707700	E3 ubiquitin-protein ligase, putative	Q8IC12	KO_NS-KO_S	-0.0019025	0.0422694	22.5487	0.964496	0.969	0.0136762
5676	PF3D7_1329300	chromatin assembly factor 1 subunit, putative	Q8IE52	KO_NS-KO_S	-0.0016483	0.0569143	16.5738	0.977241	0.980496	0.00855407
9174	PF3D7_1001900	Plasmodium exported protein	Q8IK17	KO_NS-KO_S	-0.0001476	0.0783428	22.5487	0.998513	0.998513	0.0006462
6336	PF3D7_1132300	nucleic acid binding protein, putative	Q8II42	KO_NS-KO_S	0.00043278	0.0436763	15.5487	0.99222	0.993539	0.00281487
4410	PF3D7_0802300	periodic tryptophan protein 2, putative	Q8IAM3	KO_NS-KO_S	0.00047265	0.0663134	15.5487	0.994404	0.995065	0.00214877
162	PF3D7_1251500	ATP-dependent RNA helicase DRS1, putative	A0A144A382	KO_NS-KO_S	0.00114449	0.115936	22.5487	0.99221	0.993539	0.00281487
6558	PF3D7_1121100	conserved Plasmodium protein, unknown function	Q8IIF6	KO_NS-KO_S	0.00205961	0.0573344	23.5487	0.971647	0.975533	0.0107579
5940	PF3D7_1308900	mRNA-decapping enzyme 2, putative	Q8IEM5	KO_NS-KO_S	0.00234612	0.095035	10.9046	0.980751	0.983363	0.00728635
3120	PF3D7_0527200	ubiquitin carboxyl-terminal hydrolase 14	Q8I3J3	KO_NS-KO_S	0.00635891	0.107859	15.5487	0.953738	0.959472	0.0179677
2664	PF3D7_0923900	RNA-binding protein, putative	Q8I2R8	KO_NS-KO_S	0.00709948	0.0633521	15.5487	0.912207	0.923862	0.0343927
6594	PF3D7_1119300	splicing factor U2AF small subunit, putative	Q8IIH4	KO_NS-KO_S	0.00900266	0.0429376	22.5487	0.835809	0.855696	0.0676805
7104	PF3D7_1023900	chromodomain-helicase-DNA-binding protein 1 homolog, putative	Q8IJG6	KO_NS-KO_S	0.00939869	0.0418072	12.2388	0.825836	0.846637	0.0723028
5964	PF3D7_1306600	V-type proton ATPase subunit H, putative	Q8IEP9	KO_NS-KO_S	0.00969099	0.0661957	15.5522	0.885487	0.901043	0.0452544
2850	PF3D7_0911900	falstatin	Q8I333	KO_NS-KO_S	0.00972495	0.0458861	28.0747	0.833687	0.854104	0.0684891
6000	PF3D7_1304100	DNA ligase I	Q8IES4	KO_NS-KO_S	0.0101035	0.0660646	15.5488	0.880417	0.89649	0.0474545
9072	PF3D7_1342700	DNA-directed RNA polymerases I, II, and III subunit RPABC4, putative	Q8IDR2	KO_NS-KO_S	0.0101137	0.0576302	16.5487	0.862822	0.880359	0.0553402
894	PF3D7_0610500	peptidyl-tRNA hydrolase PTRHD1, putative	C6KSV1	KO_NS-KO_S	0.0103062	0.081872	22.5487	0.900941	0.916149	0.0380338
3192	PF3D7_0521700	ATP-dependent RNA helicase DDX1, putative	Q8I3P6	KO_NS-KO_S	0.0116341	0.0937598	15.5486	0.902839	0.91746	0.037413
6882	PF3D7_1103800	CCR4-NOT transcription complex subunit 1,putative	Q8IIW4	KO_NS-KO_S	0.0144853	0.0445686	22.5487	0.748169	0.7728	0.111933
6090	PF3D7_1148700	Plasmodium exported protein	Q8IHN7	KO_NS-KO_S	0.0151657	0.129578	23.5487	0.907822	0.92066	0.0359009
8586	PF3D7_1402300	26S proteasome regulatory subunit RPN6	Q8IM66	KO_NS-KO_S	0.0167652	0.0612956	16.8047	0.787792	0.809839	0.0916013
420	PF3D7_0808400	coatomer subunit epsilon, putative	C0H4T1	KO_NS-KO_S	0.0185104	0.0642558	22.5487	0.775921	0.79982	0.0970077
1968	PF3D7_0903700	alpha tubulin 1	Q6ZLZ9	KO_NS-KO_S	0.019211	0.101902	18.1104	0.852563	0.87194	0.0595135
2088	PF3D7_0817500	protein kinase c inhibitor-like protein,putative	Q7K6B1	KO_NS-KO_S	0.0201807	0.0395558	29.8646	0.613674	0.646289	0.189573
6726	PF3D7_1111100	replication factor C subunit 5, putative	Q8IIQ1	KO_NS-KO_S	0.0217304	0.0462389	23.5487	0.642707	0.6731	0.171921
4776	PF3D7_0730900	EMP1-trafficking protein	Q8IBF2	KO_NS-KO_S	0.021866	0.0558411	22.5487	0.699048	0.727049	0.138436
2766	PF3D7_0917600	pre-mRNA-splicing factor ATP-dependent RNA helicase PRP43, putative	Q8I2X7	KO_NS-KO_S	0.0219937	0.0784569	15.5486	0.78292	0.805932	0.0937017
972	PF3D7_0615600	conserved Plasmodium protein, unknown function	C6KSZ7	KO_NS-KO_S	0.0230504	0.0411493	29.5487	0.57959	0.612965	0.212564
7890	PF3D7_1445600	RNA-binding protein, putative	Q8IL17	KO_NS-KO_S	0.0231623	0.0735303	15.5487	0.756947	0.781331	0.107165
7374	PF3D7_1006800	single-strand telomeric DNA-binding protein GBP2, putative	Q8IJX3	KO_NS-KO_S	0.0239911	0.0657772	12.5803	0.721368	0.747681	0.126283
7290	PF3D7_1011800	PRE-binding protein	Q8IJS7	KO_NS-KO_S	0.0241981	0.0523907	17.6731	0.649804	0.679115	0.168057
7542	PF3D7_1468800	splicing factor U2AF large subunit, putative	Q8IKE9	KO_NS-KO_S	0.0244259	0.0844168	22.5487	0.774958	0.799375	0.0972497
7482	PF3D7_1474500	splicing factor 3A subunit 1, putative	Q8IK93	KO_NS-KO_S	0.0248008	0.0707425	15.5486	0.730609	0.756738	0.121054
3270	PF3D7_0516700	ubiquitin carboxyl-terminal hydrolase 2,putative	Q8I3U1	KO_NS-KO_S	0.0260995	0.0989764	15.5487	0.795478	0.817183	0.0876808
5232	PF3D7_1359300	exosome complex exonuclease RRP44	Q8IDB6	KO_NS-KO_S	0.0280725	0.0728108	5.54866	0.714171	0.740731	0.130339
7572	PF3D7_1466400	transcription factor with AP2 domain	Q8IKH2	KO_NS-KO_S	0.0289325	0.0848511	15.5487	0.737683	0.763015	0.117467
2274	PF3D7_0416800	small GTP-binding protein sar1	Q8I1S0	KO_NS-KO_S	0.0298132	0.0654778	15.5487	0.655174	0.683305	0.165385
6294	PF3D7_1134700	DNA-directed RNA polymerase I subunit RPA2,putative	Q8II17	KO_NS-KO_S	0.0311367	0.131744	15.5486	0.816252	0.837952	0.0767807
288	PF3D7_0417500	memo-like protein	C0H4B1	KO_NS-KO_S	0.0321594	0.0542526	31.5487	0.55756	0.591744	0.227866
2136	PF3D7_1017000	DNA polymerase delta catalytic subunit	Q7KQL4	KO_NS-KO_S	0.0342983	0.0670576	15.5486	0.616205	0.648501	0.188089
8388	PF3D7_1414000	26S proteasome regulatory subunit RPN13,putative	Q8ILV5	KO_NS-KO_S	0.0343777	0.0392402	22.5488	0.390222	0.425235	0.371371
6810	PF3D7_1106000	RuvB-like helicase 2	Q8IIU3	KO_NS-KO_S	0.0345802	0.0660946	15.5485	0.608216	0.640989	0.193149
4236	PF3D7_1202900	high mobility group protein B1	Q8I616	KO_NS-KO_S	0.0349899	0.0720518	30.1766	0.630743	0.66195	0.179175
1662	PF3D7_0215700	DNA-directed RNA polymerase II subunit RPB2,putative	O96236	KO_NS-KO_S	0.0354604	0.0481502	17.3518	0.471295	0.506979	0.29501
8766	PF3D7_0603100	conserved Plasmodium protein, unknown function	C6KSN1	KO_NS-KO_S	0.0358578	0.0648953	15.5487	0.588428	0.621004	0.206905
3426	PF3D7_0506800	transcription factor 25, putative	Q8I434	KO_NS-KO_S	0.0358674	0.0941498	23.5487	0.706648	0.733433	0.134639
6630	PF3D7_1117100	deubiquinating/deneddylating enzyme	Q8IIJ6	KO_NS-KO_S	0.0376368	0.0975912	31.5487	0.702338	0.729967	0.136697
3450	PF3D7_0505200	actin-like protein, putative	Q8I450	KO_NS-KO_S	0.0376379	0.0672595	22.5487	0.581274	0.614315	0.211609
498	PF3D7_0826500	ubiquitin conjugation factor E4 B, putative	C0H4Y0	KO_NS-KO_S	0.0380158	0.0606538	29.5487	0.535624	0.570474	0.243764
2610	PF3D7_0931100	nucleolar protein Nop52, putative	Q8I2K4	KO_NS-KO_S	0.0382089	0.0817526	15.5487	0.646716	0.676827	0.169522
8514	PF3D7_1407100	rRNA 2'-O-methyltransferase fibrillarin,putative	Q8IM23	KO_NS-KO_S	0.0422772	0.0452884	15.8819	0.364533	0.398683	0.399372
9240	PF3D7_1445200	ATP-dependent RNA helicase MAK5, putative	Q8IL21	KO_NS-KO_S	0.0431203	0.0477622	15.5487	0.3804	0.415132	0.381814
2262	PF3D7_0418200	eukaryotic translation initiation factor 3 subunit M, putative	Q8I1Q5	KO_NS-KO_S	0.0433914	0.0664479	15.549	0.523287	0.558915	0.252654
9144	PF3D7_1104100	syntaxin, Qa-SNARE family	Q8IIW1	KO_NS-KO_S	0.0448861	0.104183	17.5487	0.671831	0.700192	0.154783
2748	PF3D7_0918300	eukaryotic translation initiation factor 3 subunit F, putative	Q8I2X0	KO_NS-KO_S	0.046158	0.0604318	8.72828	0.46513	0.501421	0.299797
7764	PF3D7_1453000	conserved Plasmodium protein, unknown function	Q8IKU7	KO_NS-KO_S	0.0470019	0.0931547	22.5487	0.618765	0.65074	0.186593
6774	PF3D7_1107800	transcription factor with AP2 domain	Q8IIS4	KO_NS-KO_S	0.0486038	0.0731857	15.5492	0.516343	0.55189	0.258147
7458	PF3D7_1001200	acyl-CoA binding protein, isoform 2, ACBP2	Q8IK24	KO_NS-KO_S	0.0520726	0.102732	15.5486	0.619352	0.650903	0.186484
9312	PF3D7_1124300	conserved Plasmodium protein, unknown function	Q8IIC0	KO_NS-KO_S	0.0540839	0.0612095	9.54866	0.39862	0.433445	0.363066
2670	PF3D7_0923000	DNA-directed RNA polymerase II subunit RPB3,putative	Q8I2S6	KO_NS-KO_S	0.0542284	0.0637193	16.2527	0.407105	0.441715	0.354858
4908	PF3D7_0720400	ferrodoxin reductase-like protein	Q8IBP8	KO_NS-KO_S	0.0564712	0.0534179	17.4049	0.304893	0.338211	0.470812
7404	PF3D7_1004300	E3 ubiquitin-protein ligase, putative	Q8IJZ4	KO_NS-KO_S	0.0579188	0.0497003	31.5487	0.252609	0.283479	0.547479
9018	PF3D7_0721300	ATP-dependent RNA helicase DBP7, putative	Q8IBN8	KO_NS-KO_S	0.0585553	0.0462017	22.5487	0.217951	0.246793	0.607667
4698	PF3D7_0823300	histone acetyltransferase GCN5	Q8IB67	KO_NS-KO_S	0.0588911	0.0530576	15.5486	0.283894	0.316699	0.499353
4692	PF3D7_0823200	RNA-binding protein, putative	Q8IB66	KO_NS-KO_S	0.0597344	0.0843981	15.5488	0.489563	0.524755	0.280043
9066	PF3D7_1343300	conserved Plasmodium protein, unknown function	Q8IDQ6	KO_NS-KO_S	0.0600426	0.0677993	9.54866	0.39759	0.432638	0.363876
5376	PF3D7_1350200	small nuclear ribonucleoprotein E, putative	Q8IDJ7	KO_NS-KO_S	0.0615196	0.0725559	20.3775	0.406347	0.441211	0.355354
372	PF3D7_0706500	conserved Plasmodium protein, unknown function	C0H4L6	KO_NS-KO_S	0.0618781	0.0597692	15.5491	0.31637	0.350591	0.455199
2772	PF3D7_0916700	RNA-binding protein musashi, putative	Q8I2Y5	KO_NS-KO_S	0.0644689	0.0882731	15.5481	0.476047	0.511725	0.290963
1704	PF3D7_0218500	small nuclear ribonucleoprotein Sm D2, putative	O96265	KO_NS-KO_S	0.0647033	0.109514	15.5485	0.563132	0.596817	0.224159
1770	PF3D7_0306100	conserved Plasmodium protein, unknown function	O97243	KO_NS-KO_S	0.0654215	0.0532577	7.51207	0.25639	0.287294	0.541673
9132	PF3D7_1119800	alternative splicing factor ASF-1, putative	Q8IIG9	KO_NS-KO_S	0.0674711	0.093516	16.5487	0.480677	0.516333	0.28707
2376	PF3D7_0402400	Plasmodium exported protein, unknown function	Q8I202	KO_NS-KO_S	0.0680004	0.0505438	22.5487	0.191878	0.21875	0.660052
4086	PF3D7_1213600	dynein light chain 1, putative	Q8I5R9	KO_NS-KO_S	0.068698	0.0544676	15.5481	0.225811	0.254926	0.593586
60	PF3D7_0805600	PAP2-like protein, putative	A0A143ZY93	KO_NS-KO_S	0.0695685	0.0802424	23.5487	0.394702	0.429806	0.366728
7254	PF3D7_1013100	U3 small nucleolar RNA-associated protein 13,putative	Q8IJR4	KO_NS-KO_S	0.0698484	0.0665743	23.5487	0.304745	0.338211	0.470812
7158	PF3D7_1021100	conserved Plasmodium protein, unknown function	Q8IJJ2	KO_NS-KO_S	0.0709487	0.122891	15.5487	0.571982	0.605344	0.217997
516	PF3D7_0829300	U6 snRNA-associated Sm-like protein LSm8,putative	C0H4Y9	KO_NS-KO_S	0.0729932	0.0780513	15.5487	0.363985	0.398475	0.399599
1518	PF3D7_0201900	erythrocyte membrane protein 3	O96124	KO_NS-KO_S	0.0742346	0.161602	17.5577	0.651607	0.680527	0.167154
8400	PF3D7_1412800	glycylpeptide N-tetradecanoyltransferase	Q8ILW6	KO_NS-KO_S	0.0745205	0.0674597	15.5485	0.286106	0.318931	0.496303
8166	PF3D7_1426700	phosphoenolpyruvate carboxylase	Q8ILJ7	KO_NS-KO_S	0.0746803	0.106356	16.8932	0.492135	0.527138	0.278076
3402	PF3D7_0507700	nuclear protein localization protein 4,putative	Q8I426	KO_NS-KO_S	0.0751597	0.0529441	16.7128	0.174106	0.200003	0.698964
3756	PF3D7_1235300	CCR4-NOT transcription complex subunit 4,putative	Q8I569	KO_NS-KO_S	0.0751944	0.111935	18.0166	0.510254	0.546156	0.262683
42	PF3D7_1005500	regulator of nonsense transcripts 1, putative	A0A143ZY29	KO_NS-KO_S	0.0756184	0.0983897	8.49746	0.462978	0.500029	0.301005
4188	PF3D7_1206200	eukaryotic translation initiation factor 3 subunit C, putative	Q8I5Y3	KO_NS-KO_S	0.0756217	0.058413	15.5487	0.214354	0.243085	0.614243
2142	PF3D7_1438700	DNA primase small subunit	Q7KQM1	KO_NS-KO_S	0.0765737	0.0658135	5.54866	0.292209	0.325493	0.487459
1092	PF3D7_0622200	radical SAM protein, putative	C6KT59	KO_NS-KO_S	0.0772045	0.0646392	20.4416	0.246001	0.276475	0.558343
4968	PF3D7_0716000	RNA-binding protein, putative	Q8IBU0	KO_NS-KO_S	0.0773535	0.0682615	15.5487	0.274305	0.306684	0.513309
3624	PF3D7_1244600	ADP-ribosylation factor GTPase-activating protein, putative	Q8I4Y5	KO_NS-KO_S	0.0778144	0.0776396	19.0348	0.328794	0.363023	0.440066
3252	PF3D7_0517300	serine/arginine-rich splicing factor 1	Q8I3T5	KO_NS-KO_S	0.0786104	0.0531939	28.3359	0.150489	0.17528	0.756269
1524	PF3D7_0202400	gamete antigen 27/25, putative	O96127	KO_NS-KO_S	0.0798787	0.151867	15.5481	0.606325	0.639444	0.194198
654	PF3D7_1324700	SNARE protein, putative	C0H5D3	KO_NS-KO_S	0.0826579	0.0873454	15.5484	0.358454	0.393463	0.405096
5982	PF3D7_1304900	DNA-directed RNA polymerase II subunit RPB11,putative	Q8IER7	KO_NS-KO_S	0.0857408	0.0492914	31.5487	0.0917024	0.109693	0.95982
558	PF3D7_0910900	DNA primase large subunit, putative	C0H531	KO_NS-KO_S	0.0880653	0.115204	16.9232	0.455139	0.492223	0.307838
8592	PF3D7_1401800	choline kinase	Q8IM71	KO_NS-KO_S	0.0896354	0.120939	15.5486	0.469641	0.505561	0.296227
5484	PF3D7_1341900	V-type proton ATPase subunit D, putative	Q8IDS0	KO_NS-KO_S	0.092163	0.0618521	15.5485	0.156215	0.18083	0.742728
3780	PF3D7_1233900	sentrin-specific protease 1	Q8I583	KO_NS-KO_S	0.0927741	0.0666622	22.5487	0.17759	0.203694	0.691022
2496	PF3D7_0105300	cyclase-associated protein	Q8I288	KO_NS-KO_S	0.095324	0.0953945	12.0631	0.337291	0.37186	0.42962
6516	PF3D7_1123900	splicing factor, putative	Q8IIC4	KO_NS-KO_S	0.0963728	0.0489761	16.7641	0.0658662	0.0804497	1.09448
5286	PF3D7_1355700	NLI interacting factor-like phosphatase,putative	Q8IDE5	KO_NS-KO_S	0.0966073	0.0920326	22.5487	0.304974	0.338211	0.470812
6540	PF3D7_1122400	conserved Plasmodium protein, unknown function	Q8IIE2	KO_NS-KO_S	0.0969992	0.128956	15.5487	0.463174	0.500029	0.301005
7842	PF3D7_1447200	conserved Plasmodium protein, unknown function	Q8IL00	KO_NS-KO_S	0.0980571	0.0984194	17.6784	0.332538	0.366888	0.435466
3084	PF3D7_0528700	peptidyl-prolyl cis-trans isomerase	Q8I3I0	KO_NS-KO_S	0.0981391	0.0717949	23.5487	0.184554	0.210719	0.676297
3552	PF3D7_1250300	vacuolar protein sorting-associated protein 26,putative	Q8I4T1	KO_NS-KO_S	0.0983507	0.0418119	22.5487	0.0277815	0.0356684	1.44772
7554	PF3D7_1468100	conserved Plasmodium protein, unknown function	Q8IKF6	KO_NS-KO_S	0.100656	0.0627542	6.1513	0.158628	0.183341	0.736741
5202	PF3D7_1362200	RuvB-like helicase 3	Q8ID85	KO_NS-KO_S	0.101883	0.0429794	29.7935	0.0244359	0.0316427	1.49973
8376	PF3D7_1414400	serine/threonine protein phosphatase PP1	Q8ILV1	KO_NS-KO_S	0.103631	0.0530788	29.9292	0.0603011	0.074073	1.13034
3942	PF3D7_1224300	polyadenylate-binding protein, putative	Q8I5H4	KO_NS-KO_S	0.10458	0.0590588	16.9126	0.0946173	0.11309	0.946575
1854	PF3D7_0320800	ATP-dependent RNA helicase DDX6	O97285	KO_NS-KO_S	0.104859	0.0553262	17.2683	0.0749212	0.0906276	1.04274
3726	PF3D7_1237200	conserved Plasmodium protein, unknown function	Q8I551	KO_NS-KO_S	0.105208	0.0489807	22.5487	0.0427065	0.053463	1.27195
1272	PF3D7_1032800	leucine-rich repeat protein	C6S3E1	KO_NS-KO_S	0.10763	0.0749374	22.5487	0.164657	0.189727	0.721871
1296	PF3D7_1442100	replication factor A protein 3, putative	C6S3I6	KO_NS-KO_S	0.108367	0.0855527	15.5487	0.223919	0.25336	0.596263
4512	PF3D7_0812100	conserved Plasmodium protein, unknown function	Q8IAV6	KO_NS-KO_S	0.109528	0.0549128	15.549	0.0639247	0.0781417	1.10712
6546	PF3D7_1121700	protein GCN20	Q8IIE9	KO_NS-KO_S	0.110289	0.118832	29.5487	0.360869	0.395825	0.402496
6360	PF3D7_1130700	structural maintenance of chromosomes protein 1,putative	Q8II57	KO_NS-KO_S	0.11096	0.0650784	6.12323	0.138074	0.161556	0.791677
1506	PF3D7_0201600	PHISTb domain-containing RESA-like protein 1	O96121	KO_NS-KO_S	0.111284	0.0719648	15.5487	0.142125	0.165794	0.780431
8994	PF3D7_0821300	ATP-dependent RNA helicase DHX36, putative	Q8IB47	KO_NS-KO_S	0.111802	0.0864363	9.54866	0.226265	0.255247	0.593039
5502	PF3D7_1340300	nucleolar complex protein 2, putative	Q8IDT3	KO_NS-KO_S	0.113671	0.0940469	23.5487	0.238791	0.268974	0.570289
8268	PF3D7_1419700	conserved Plasmodium protein, unknown function	Q8ILQ3	KO_NS-KO_S	0.114657	0.0580545	15.5489	0.0662994	0.0809132	1.09198
9102	#N/A	#N/A	Q8IE30	KO_NS-KO_S	0.115592	0.0675555	9.54866	0.119292	0.140904	0.851076
9318	PF3D7_1423200	peptidyl-prolyl cis-trans isomerase	Q8ILM0	KO_NS-KO_S	0.116083	0.0762782	9.54866	0.160452	0.185307	0.732108
4560	PF3D7_0814200	DNA/RNA-binding protein Alba 1	Q8IAX8	KO_NS-KO_S	0.116304	0.085561	15.5488	0.193439	0.220362	0.656862
1710	PF3D7_0219600	replication factor C subunit 1, putative	O96271	KO_NS-KO_S	0.116734	0.039988	29.7985	0.00662095	0.00935379	2.02901
6318	PF3D7_1133800	RNA	Q8II27	KO_NS-KO_S	0.119501	0.0439569	15.5486	0.0154745	0.0206784	1.68448
1344	PF3D7_0302800	conserved Plasmodium protein, unknown function	O77316	KO_NS-KO_S	0.119761	0.0510338	21.1202	0.0287681	0.0369036	1.43293
2976	PF3D7_0904600	ubiquitin specific protease, putative	Q8I3A3	KO_NS-KO_S	0.12193	0.0579471	15.5487	0.0520127	0.0643113	1.19171
7728	PF3D7_1455500	AP-1 complex subunit gamma, putative	Q8IKS3	KO_NS-KO_S	0.124819	0.0566952	15.5487	0.0431709	0.0539099	1.26833
8754	PF3D7_1359000	conserved Plasmodium protein, unknown function	C0H5J0	KO_NS-KO_S	0.126063	0.0618349	17.5487	0.0568361	0.0700452	1.15462
2016	PF3D7_1311900	V-type proton ATPase catalytic subunit A	Q76NM6	KO_NS-KO_S	0.126104	0.0313244	15.5487	0.0010299	0.00164652	2.78343
5508	PF3D7_1338700	conserved Plasmodium protein, unknown function	Q8IDU6	KO_NS-KO_S	0.128742	0.0610995	15.5487	0.0517253	0.0640084	1.19376
4818	PF3D7_0726900	mitochondrial import inner membrane translocase subunit TIM50, putative	Q8IBI8	KO_NS-KO_S	0.128868	0.0518586	22.5487	0.0208328	0.0273294	1.56337
8964	PF3D7_1230800	conserved Plasmodium protein, unknown function	Q8I5B2	KO_NS-KO_S	0.129975	0.0896987	9.54864	0.179366	0.205263	0.68769
8364	PF3D7_1415000	uracil-DNA glycosylase	Q8ILU6	KO_NS-KO_S	0.13049	0.0922698	15.5487	0.177008	0.203181	0.692116
8310	PF3D7_1417700	conserved Plasmodium protein, unknown function	Q8ILR8	KO_NS-KO_S	0.130571	0.0869512	15.5487	0.153219	0.178183	0.749133
3246	PF3D7_0517400	FACT complex subunit SPT16, putative	Q8I3T4	KO_NS-KO_S	0.1306	0.0510046	14.8956	0.021827	0.0285591	1.54426
744	PF3D7_1361100	protein transport protein Sec24A	C0H5J6	KO_NS-KO_S	0.131839	0.0403451	29.5488	0.00274916	0.00414854	2.38211
2352	PF3D7_0405000	ATP-dependent RNA helicase DDX51, putative	Q8I1X9	KO_NS-KO_S	0.132363	0.16436	22.5487	0.429044	0.46485	0.332688
1980	PF3D7_0406100	V-type proton ATPase subunit B	Q6ZMA8	KO_NS-KO_S	0.132811	0.0362836	17.0214	0.00193418	0.0029693	2.52735
1404	PF3D7_0310700	trafficking protein particle complex subunit 4,putative	O77358	KO_NS-KO_S	0.133008	0.0470411	6.1193	0.0294218	0.0376779	1.42391
6450	PF3D7_1126500	conserved Plasmodium protein, unknown function	Q8II99	KO_NS-KO_S	0.134185	0.0816413	17.1007	0.118517	0.1401	0.853563
3696	PF3D7_1238800	acyl-CoA synthetase	Q8I535	KO_NS-KO_S	0.135111	0.0702905	5.54866	0.10689	0.126953	0.896357
1692	PF3D7_0218000	replication factor C subunit 2, putative	O96260	KO_NS-KO_S	0.135275	0.0481847	31.5487	0.00849083	0.0117963	1.92825
4176	PF3D7_1206800	conserved Plasmodium protein, unknown function	Q8I5X7	KO_NS-KO_S	0.136642	0.0493044	29.5677	0.00955726	0.0131445	1.88126
2250	PF3D7_0419800	60S ribosomal protein L7ae/L30e, putative	Q8I1P0	KO_NS-KO_S	0.136708	0.0521793	11.6671	0.0228363	0.0297503	1.52651
7560	PF3D7_1466900	rhoptry protein, putative	Q8IKG8	KO_NS-KO_S	0.137965	0.0657034	15.5487	0.0524438	0.0647911	1.18848
4098	PF3D7_1212900	bromodomain protein 2, putative	Q8I5S4	KO_NS-KO_S	0.138998	0.0663707	17.3897	0.0511764	0.0633813	1.19804
2112	PF3D7_1211400	heat shock protein DNAJ homologue Pfj4	Q7KQK3	KO_NS-KO_S	0.139471	0.0710142	23.5487	0.0614415	0.0752896	1.12327
8610	PF3D7_0310600	eukaryotic translation initiation factor 3 subunit K, putative	Q9NFE6	KO_NS-KO_S	0.139645	0.0437898	15.5482	0.00587754	0.00839711	2.07587
8322	PF3D7_1417200	NOT family protein, putative	Q8ILS4	KO_NS-KO_S	0.13996	0.0540628	23.5487	0.0162415	0.0215884	1.66578
8298	PF3D7_1418000	ubiquitin fusion degradation protein UFD1,putative	Q8ILR6	KO_NS-KO_S	0.140302	0.0868329	16.4604	0.125146	0.147357	0.831628
762	PF3D7_1369500	conserved Plasmodium protein, unknown function	C0H5L7	KO_NS-KO_S	0.140692	0.0457607	22.5487	0.00544213	0.00785043	2.10511
2280	PF3D7_0415500	nuclear cap-binding protein subunit 2, putative	Q8I1T2	KO_NS-KO_S	0.141014	0.0490987	22.5487	0.00871885	0.0120686	1.91834
1368	PF3D7_0308600	pre-mRNA-processing factor 19, putative	O77325	KO_NS-KO_S	0.143154	0.072954	11.9275	0.0734892	0.0890384	1.05042
4104	PF3D7_1212700	eukaryotic translation initiation factor 3 subunit A, putative	Q8I5S6	KO_NS-KO_S	0.143919	0.059143	17.7828	0.0257462	0.0332251	1.47853
570	PF3D7_0921800	ribosome production factor 1, putative	C0H549	KO_NS-KO_S	0.144601	0.0540021	15.5487	0.0168134	0.0222504	1.65266
2226	PF3D7_0513600	deoxyribodipyrimidine photo-lyase, putative	Q8I0W8	KO_NS-KO_S	0.144615	0.0576369	15.5487	0.0236041	0.0306446	1.51365
8826	PF3D7_0211200	ras-related protein Rab-5A	O96193	KO_NS-KO_S	0.144917	0.0766087	9.54866	0.0892152	0.106888	0.971072
5604	PF3D7_1332600	apurinic/apyrimidinic endonuclease Apn1,putative	Q8IE02	KO_NS-KO_S	0.146442	0.077543	15.548	0.0777583	0.0938333	1.02764
1134	PF3D7_0624600	SNF2 helicase, putative	C6KT82	KO_NS-KO_S	0.147888	0.0621414	15.5484	0.0305002	0.0389265	1.40975
7422	PF3D7_1003800	U5 small nuclear ribonuclear protein, putative	Q8IJZ9	KO_NS-KO_S	0.149181	0.0832976	17.5626	0.0905536	0.108405	0.96495
4140	PF3D7_1210600	conserved Plasmodium protein, unknown function	Q8I5U3	KO_NS-KO_S	0.149306	0.0940651	12.1269	0.13817	0.161556	0.791677
2658	PF3D7_0924700	splicing factor 3A subunit 3, putative	Q8I2R0	KO_NS-KO_S	0.14956	0.0757549	22.5487	0.0607256	0.0745336	1.12765
6468	PF3D7_1125500	small nuclear ribonucleoprotein Sm D1, putative	Q8IIA8	KO_NS-KO_S	0.150734	0.0593765	15.5493	0.0222495	0.0290613	1.53668
4368	PF3D7_1436600	cGMP-dependent protein kinase	Q8I719	KO_NS-KO_S	0.150928	0.0604042	22.5487	0.0202189	0.0265473	1.57598
648	PF3D7_1320900	RNA-binding protein, putative	C0H5C7	KO_NS-KO_S	0.152228	0.0944148	15.5487	0.126998	0.149071	0.826606
1242	PF3D7_0630500	ribosome biogenesis protein YTM1, putative	C6KTE0	KO_NS-KO_S	0.153681	0.0504094	15.5487	0.00786142	0.0110211	1.95778
3240	PF3D7_0517700	eukaryotic translation initiation factor 3 subunit B, putative	Q8I3T1	KO_NS-KO_S	0.153741	0.0485541	17.5521	0.00547101	0.00788454	2.10322
4728	PF3D7_0826100	E3 ubiquitin-protein ligase, putative	Q8IB94	KO_NS-KO_S	0.154319	0.0713511	24.2314	0.0406384	0.051129	1.29133
3774	PF3D7_1234800	splicing factor 3B subunit 3, putative	Q8I574	KO_NS-KO_S	0.154529	0.0426719	15.5486	0.0023878	0.00363602	2.43937
6780	PF3D7_1107400	DNA repair protein RAD51	Q8IIS8	KO_NS-KO_S	0.155761	0.070125	29.5487	0.0341529	0.0433313	1.3632
8892	PF3D7_0303600	plasmoredoxin	Q8I224	KO_NS-KO_S	0.15681	0.0566709	22.5487	0.01109	0.01506	1.82218
7884	PF3D7_1445700	conserved Plasmodium protein, unknown function	Q8IL16	KO_NS-KO_S	0.158662	0.0603546	8.93136	0.0275828	0.0354737	1.45009
8484	PF3D7_1409300	DNA damage-inducible protein 1, putative	Q8IM03	KO_NS-KO_S	0.158911	0.054905	15.5487	0.0108066	0.0147417	1.83145
4656	PF3D7_0821400	conserved Plasmodium protein, unknown function	Q8IB48	KO_NS-KO_S	0.160686	0.0981381	17.5208	0.119392	0.140913	0.85105
8370	PF3D7_1414800	small nuclear ribonucleoprotein-associated protein B, putative	Q8ILU8	KO_NS-KO_S	0.164386	0.0615852	9.81179	0.023887	0.0309852	1.50885
132	PF3D7_1246200	actin I	A0A144A1R5	KO_NS-KO_S	0.164479	0.0795309	17.9057	0.0533891	0.0659049	1.18108
1698	PF3D7_0218400	ATP-dependent RNA helicase DDX47, putative	O96264	KO_NS-KO_S	0.165846	0.126084	15.5487	0.207457	0.235441	0.628118
804	PF3D7_0605100	RNA-binding protein, putative	C6KSP9	KO_NS-KO_S	0.166202	0.0642587	14.6239	0.0209668	0.0274813	1.56096
1314	PF3D7_0302100	serine/threonine protein kinase	O77306	KO_NS-KO_S	0.166465	0.0755651	15.5487	0.0430581	0.0538137	1.26911
6	PF3D7_0107800	double-strand break repair protein MRE11	A0A143ZUM0	KO_NS-KO_S	0.166568	0.0459271	15.5487	0.00236071	0.0035984	2.44389
4134	PF3D7_1211200	conserved Plasmodium protein, unknown function	Q8I5T8	KO_NS-KO_S	0.167183	0.0824403	15.5487	0.0600601	0.0738372	1.13172
4146	PF3D7_1210100	syntaxin, Qa-SNARE family	Q8I5U8	KO_NS-KO_S	0.168189	0.0798486	16.8056	0.0505172	0.0626679	1.20295
9300	PF3D7_1118600	histone acetyltransferase	Q8III2	KO_NS-KO_S	0.168412	0.12334	15.5487	0.191546	0.218536	0.660477
3516	PF3D7_0501300	skeleton-binding protein 1	Q8I487	KO_NS-KO_S	0.168683	0.079192	16.8141	0.0482428	0.0598959	1.2226
8652	PF3D7_0412000	conserved Plasmodium protein, unknown function	Q9U0H0	KO_NS-KO_S	0.16945	0.0786896	15.5488	0.0473548	0.0588904	1.22996
9156	PF3D7_1020700	uncharacterized protein	Q8IJJ5	KO_NS-KO_S	0.170585	0.0471382	22.5487	0.00147638	0.00230169	2.63795
2676	PF3D7_0922100	ubiquitin-like protein, putative	Q8I2T2	KO_NS-KO_S	0.171495	0.0772557	15.5486	0.0416779	0.0522622	1.28181
8676	PF3D7_0409400	heat shock protein 40	Q9U0J2	KO_NS-KO_S	0.173292	0.0542489	23.5487	0.00395427	0.00579293	2.2371
474	PF3D7_0820000	Snf2-related CBP activator, putative	C0H4W3	KO_NS-KO_S	0.173956	0.0911087	23.5487	0.0684777	0.0835039	1.07829
1146	PF3D7_0626000	conserved Plasmodium protein, unknown function	C6KT96	KO_NS-KO_S	0.174184	0.0713184	23.5487	0.0224909	0.0293474	1.53243
5670	PF3D7_1329100	myosin C	Q8IE50	KO_NS-KO_S	0.176465	0.0586957	15.5485	0.00857817	0.0118957	1.92461
2562	PF3D7_0935900	ring-exported protein 1	Q8I2G1	KO_NS-KO_S	0.176809	0.0875154	15.5487	0.0609239	0.0747161	1.12659
3894	PF3D7_1227100	DNA helicase 60	Q8I5E7	KO_NS-KO_S	0.17748	0.0664301	16.5781	0.0163472	0.0217098	1.66334
6690	PF3D7_1115400	cysteine proteinase falcipain 3	Q8IIL0	KO_NS-KO_S	0.178572	0.0636175	7.58052	0.0242155	0.0313843	1.50329
2652	PF3D7_0925900	conserved Plasmodium protein, unknown function	Q8I2Q0	KO_NS-KO_S	0.178977	0.111274	17.5021	0.125627	0.147693	0.83064
906	PF3D7_0610900	transcription elongation factor SPT5, putative	C6KSV4	KO_NS-KO_S	0.181646	0.0971628	23.5487	0.074039	0.0896324	1.04754
6084	PF3D7_1149000	antigen 332, DBL-like protein	Q8IHN4	KO_NS-KO_S	0.183425	0.0590571	17.2574	0.0063356	0.00897715	2.04686
2790	PF3D7_0914900	BSD-domain protein, putative	Q8I303	KO_NS-KO_S	0.183431	0.0818697	22.5487	0.0352162	0.0446428	1.35025
6444	PF3D7_1126900	small nuclear ribonucleoprotein F, putative	Q8II94	KO_NS-KO_S	0.183771	0.0559787	22.5487	0.00332111	0.00494228	2.30607
9012	PF3D7_0722600	U3 small nucleolar RNA-associated protein 7,putative	Q8IBM7	KO_NS-KO_S	0.185503	0.0697916	23.5487	0.0138943	0.0186829	1.72856
5826	PF3D7_1315900	exportin-1, putative	Q8IEF5	KO_NS-KO_S	0.188563	0.0789491	12.2625	0.0338307	0.0429587	1.36695
4596	PF3D7_0816000	ribosome assembly protein RRB1, putative	Q8IAZ7	KO_NS-KO_S	0.188725	0.0826352	28.7023	0.0299713	0.0383164	1.41661
5862	PF3D7_1302000	EMP1-trafficking protein	Q8IEI6	KO_NS-KO_S	0.18875	0.0685111	15.5487	0.0143688	0.0192692	1.71514
6804	PF3D7_1106700	dna2/nam7 helicase family member, putative	Q8IIT6	KO_NS-KO_S	0.189551	0.0875628	22.5487	0.0412495	0.0518546	1.28521
6042	PF3D7_0422700	eukaryotic initiation factor 4A-III, putative	Q8IFN9	KO_NS-KO_S	0.190054	0.0748964	14.412	0.0232814	0.0302779	1.51887
6744	PF3D7_1110200	pre-mRNA-processing factor 6, putative	Q8IIR0	KO_NS-KO_S	0.190285	0.198321	15.5487	0.352001	0.386945	0.412351
6648	PF3D7_1116500	folate transporter 2	Q8IIK1	KO_NS-KO_S	0.190832	0.0985892	15.5487	0.0713118	0.0866094	1.06244
6606	PF3D7_1118500	Nop56/Sik1-like protein, putative	Q8III3	KO_NS-KO_S	0.192324	0.0935357	15.5486	0.0569572	0.070137	1.15405
168	PF3D7_1432700	protein-L-isoaspartate	A0A144A3E6	KO_NS-KO_S	0.192625	0.0564016	7.1288	0.0108993	0.0148546	1.82814
3312	PF3D7_0513800	ras-related protein Rab-1A	Q8I3W9	KO_NS-KO_S	0.192919	0.0682798	16.7997	0.0117625	0.0159159	1.79817
3030	PF3D7_0532400	lysine-rich membrane-associated PHISTb protein	Q8I3F0	KO_NS-KO_S	0.1958	0.145348	15.549	0.197251	0.224536	0.648715
1890	PF3D7_0302000	pre-mRNA-splicing factor PRP46, putative	O97334	KO_NS-KO_S	0.198311	0.0808433	15.5487	0.0263907	0.0340277	1.46817
5742	PF3D7_1323200	V-type proton ATPase subunit G, putative	Q8IE84	KO_NS-KO_S	0.199392	0.0347649	16.376	2.8e-05	6.13e-05	4.2126
8316	PF3D7_1417500	H/ACA ribonucleoprotein complex subunit 4,putative	Q8ILS0	KO_NS-KO_S	0.200831	0.0474563	27.2569	0.00023526	0.00042738	3.36918
5298	PF3D7_1355300	histone-lysine N-methyltransferase, putative	Q8IDE8	KO_NS-KO_S	0.202668	0.0604332	15.5483	0.004173	0.00608377	2.21583
3582	PF3D7_1248700	conserved Plasmodium protein, unknown function	Q8I4U7	KO_NS-KO_S	0.204072	0.0555427	29.5487	0.00094221	0.00151437	2.81977
3792	PF3D7_1232200	dihydrolipoyl dehydrogenase, mitochondrial	Q8I5A0	KO_NS-KO_S	0.204755	0.079739	23.5487	0.0170258	0.0225117	1.64759
2082	PF3D7_0807300	ras-related protein Rab-18	Q7K6B0	KO_NS-KO_S	0.204846	0.123936	15.5488	0.118408	0.140081	0.853622
7812	PF3D7_1448600	SNARE protein, putative	Q8IKY7	KO_NS-KO_S	0.205919	0.0974139	15.5487	0.0510637	0.0632938	1.19864
7344	PF3D7_1008800	nucleolar protein 5, putative	Q8IJV7	KO_NS-KO_S	0.206269	0.0766925	17.6366	0.0151645	0.0202822	1.69288
2340	PF3D7_0405600	conserved Plasmodium membrane protein, unknown function	Q8I1X3	KO_NS-KO_S	0.206607	0.0506804	22.5487	0.00048031	0.00081642	3.08809
8598	PF3D7_1401200	Plasmodium exported protein, unknown function	Q8IM76	KO_NS-KO_S	0.208878	0.130051	17.6833	0.125956	0.147964	0.829845
8808	PF3D7_0205600	conserved Plasmodium protein, unknown function	O96151	KO_NS-KO_S	0.213786	0.0748229	9.54865	0.0178071	0.0234829	1.62925
840	PF3D7_0606700	coatomer alpha subunit, putative	C6KSR5	KO_NS-KO_S	0.215826	0.0454455	11.5296	0.00052765	0.00088688	3.05214
3642	PF3D7_1242900	mitochondrial import inner membrane translocase subunit TIM13, putative	Q8I500	KO_NS-KO_S	0.21593	0.0637805	23.5487	0.00248823	0.0037813	2.42236
8496	PF3D7_1408100	plasmepsin III	Q8IM15	KO_NS-KO_S	0.219356	0.0826956	15.5487	0.01769	0.023349	1.63173
4674	PF3D7_0822300	small nuclear ribonucleoprotein G, putative	Q8IB57	KO_NS-KO_S	0.219518	0.0438151	22.5487	4.8e-05	9.99e-05	4.00036
48	PF3D7_1020900	ADP-ribosylation factor	A0A143ZY58	KO_NS-KO_S	0.219672	0.0541155	17.3111	0.00078914	0.00127927	2.89304
8748	PF3D7_1308400	conserved Plasmodium protein, unknown function	C0H5A6	KO_NS-KO_S	0.219913	0.113347	16.5487	0.0695937	0.0845908	1.07268
5280	PF3D7_1356100	conserved Plasmodium protein, unknown function	Q8IDE1	KO_NS-KO_S	0.221134	0.0488104	22.5487	0.00015654	0.00029543	3.52954
414	PF3D7_0807600	conserved Plasmodium protein, unknown function	C0H4S8	KO_NS-KO_S	0.223533	0.0506233	23.5487	0.0001906	0.00035178	3.45373
1620	PF3D7_0212900	Leu/Phe-tRNA protein transferase, putative	O96210	KO_NS-KO_S	0.224018	0.065756	15.5486	0.00373494	0.00549299	2.26019
1950	PF3D7_0916100	thioredoxin 3	Q4VWQ3	KO_NS-KO_S	0.224368	0.123689	15.5487	0.0890266	0.106747	0.971645
3090	PF3D7_0528200	eukaryotic translation initiation factor 3 subunit E, putative	Q8I3I5	KO_NS-KO_S	0.225304	0.0615062	14.8487	0.0023419	0.00357681	2.4465
1332	PF3D7_0303000	N-ethylmaleimide-sensitive fusion protein	O77313	KO_NS-KO_S	0.225452	0.0710396	15.5487	0.00606786	0.0086536	2.0628
924	PF3D7_0612100	eukaryotic translation initiation factor 3 subunit L, putative	C6KSW5	KO_NS-KO_S	0.225715	0.0839682	15.5492	0.0164621	0.0218431	1.66069
6732	PF3D7_1110500	vacuolar protein sorting-associated protein 35,putative	Q8IIQ6	KO_NS-KO_S	0.226072	0.0560348	6.22723	0.00633646	0.00897715	2.04686
7398	PF3D7_1004400	RNA-binding protein, putative	Q8IJZ3	KO_NS-KO_S	0.226377	0.0944415	15.5488	0.0294865	0.0377287	1.42333
1632	PF3D7_0213700	conserved protein, unknown function	O96217	KO_NS-KO_S	0.226574	0.0324779	23.5488	3.62e-07	1.32e-06	5.88028
5868	PF3D7_1301700	Plasmodium exported protein	Q8IEJ0	KO_NS-KO_S	0.227593	0.0820637	22.5487	0.0109311	0.0148711	1.82766
8862	PF3D7_0415600	GTP:AMP phosphotransferase	Q8I1T1	KO_NS-KO_S	0.228335	0.0500985	17.5487	0.00025891	0.00046529	3.33228
9036	PF3D7_0703300	conserved Plasmodium protein, unknown function	Q8IC37	KO_NS-KO_S	0.22902	0.0656492	9.54869	0.00625659	0.00888908	2.05114
2130	PF3D7_1033600	myb2 transcription factor, putative	Q7KQL1	KO_NS-KO_S	0.229074	0.0501478	23.5487	0.0001298	0.00024933	3.60322
5070	PF3D7_0704400	phosphoinositide-binding protein, putative	Q8IC26	KO_NS-KO_S	0.229584	0.0699042	15.5484	0.00482108	0.00700148	2.15481
4662	PF3D7_0821600	clp1-related protein, putative	Q8IB50	KO_NS-KO_S	0.23111	0.0516889	22.5487	0.00018124	0.0003374	3.47186
810	PF3D7_0605800	DNA repair protein RAD50, putative	C6KSQ6	KO_NS-KO_S	0.231659	0.201307	23.5487	0.261377	0.292664	0.53363
1812	PF3D7_0307700	conserved Plasmodium protein, unknown function	O97255	KO_NS-KO_S	0.232837	0.0788447	15.5487	0.00957509	0.013157	1.88084
2898	PF3D7_0908600	ribosomal RNA methyltransferase, putative	Q8I365	KO_NS-KO_S	0.232978	0.0764285	15.5487	0.00786697	0.0110211	1.95778
8502	PF3D7_1407800	plasmepsin IV	Q8IM16	KO_NS-KO_S	0.233332	0.0880819	17.6303	0.0165181	0.0218982	1.65959
6192	PF3D7_1141700	conserved Plasmodium protein, unknown function	Q8IHU8	KO_NS-KO_S	0.233956	0.0946596	15.5487	0.0254372	0.0328828	1.48303
8970	PF3D7_1226400	conserved Plasmodium protein, unknown function	Q8I5F3	KO_NS-KO_S	0.234295	0.0952834	16.5487	0.0252836	0.0327122	1.48529
2004	PF3D7_1320600	ras-related protein Rab-11A	Q76NM4	KO_NS-KO_S	0.234814	0.0725609	9.11657	0.0100526	0.0137754	1.8609
8682	PF3D7_0408300	zinc finger, RAN binding protein, putative	Q9U0K3	KO_NS-KO_S	0.238024	0.0786052	23.5487	0.00588244	0.00839711	2.07587
8220	PF3D7_1422800	actin-related protein, putative	Q8ILM5	KO_NS-KO_S	0.238115	0.0578747	17.2149	0.00070717	0.00116012	2.9355
1398	PF3D7_0311300	phosphatidylinositol 3-and 4-kinase, putative	O77353	KO_NS-KO_S	0.238266	0.0633733	22.5487	0.00104673	0.00166989	2.77731
2328	PF3D7_0405800	conserved Plasmodium protein, unknown function	Q8I1X0	KO_NS-KO_S	0.238354	0.0791742	15.5485	0.00850637	0.011807	1.92786
1986	PF3D7_1360800	falcilysin	Q76NL8	KO_NS-KO_S	0.238614	0.0407196	17.4973	1.68e-05	3.94e-05	4.40454
8628	PF3D7_0304200	EH domain-containing protein	Q9NLB8	KO_NS-KO_S	0.238998	0.078944	15.5487	0.00821377	0.0114643	1.94065
7446	PF3D7_1002400	RNA-binding protein, putative	Q8IK12	KO_NS-KO_S	0.239078	0.0959125	16.6898	0.0235113	0.0305504	1.51498
8916	PF3D7_0917500	conserved Plasmodium protein, unknown function	Q8I2X8	KO_NS-KO_S	0.23969	0.110405	9.54865	0.0563247	0.0694717	1.15819
6870	PF3D7_1104200	chromatin remodeling protein	Q8IIW0	KO_NS-KO_S	0.241677	0.0601063	15.558	0.00103931	0.00165981	2.77994
7146	PF3D7_1021900	conserved Plasmodium protein	Q8IJI4	KO_NS-KO_S	0.241847	0.0682404	8.91109	0.00637364	0.00902133	2.04473
5370	PF3D7_1351000	phosphatidylinositol transfer protein, putative	Q8IDI9	KO_NS-KO_S	0.24294	0.0529639	22.5487	0.00013618	0.0002606	3.58403
3060	PF3D7_0529800	conserved Plasmodium protein, unknown function	Q8I3H0	KO_NS-KO_S	0.244266	0.0827876	15.5487	0.00962653	0.0132156	1.87891
7866	PF3D7_1446500	conserved Plasmodium protein, unknown function	Q8IL08	KO_NS-KO_S	0.245016	0.0749683	22.5487	0.00343908	0.00509638	2.29274
3858	PF3D7_1229100	multidrug resistance-associated protein 2	Q8I5C7	KO_NS-KO_S	0.247547	0.0622107	9.96412	0.00262295	0.00397001	2.40121
2856	PF3D7_0911200	conserved Plasmodium protein, unknown function	Q8I340	KO_NS-KO_S	0.247972	0.0886207	13.6623	0.014504	0.0194333	1.71145
7662	PF3D7_1460500	conserved Plasmodium protein, unknown function	Q8IKM7	KO_NS-KO_S	0.248172	0.178851	22.5487	0.178824	0.204953	0.688346
8232	PF3D7_1421500	mitochondrial import inner membrane translocase subunit TIM8, putative	Q8ILN5	KO_NS-KO_S	0.248709	0.111664	15.317	0.041321	0.0518581	1.28518
6204	PF3D7_1140100	V-type proton ATPase subunit F, putative	Q8IHW4	KO_NS-KO_S	0.248744	0.0396503	15.3165	1.36e-05	3.25e-05	4.48783
1248	PF3D7_0630600	conserved Plasmodium protein, unknown function	C6KTE1	KO_NS-KO_S	0.251048	0.0694547	23.5487	0.00141734	0.00221652	2.65433
5340	PF3D7_1353100	Plasmodium exported protein, unknown function	Q8IDG9	KO_NS-KO_S	0.253462	0.0761153	22.5487	0.00296714	0.00445515	2.35114
4638	PF3D7_0819100	BRIX domain, putative	Q8IB26	KO_NS-KO_S	0.254441	0.073314	15.5487	0.00326999	0.00487584	2.31195
7050	PF3D7_1027400	DNA-directed RNA polymerase II subunit RPB7,putative	Q8IJC9	KO_NS-KO_S	0.256322	0.043492	23.5487	4.77e-06	1.31e-05	4.88297
5166	PF3D7_1366300	conserved Plasmodium protein, unknown function	Q8ID46	KO_NS-KO_S	0.256481	0.105871	30.1552	0.0216253	0.0283197	1.54791
876	PF3D7_0609000	conserved Plasmodium protein, unknown function	C6KST7	KO_NS-KO_S	0.25822	0.0853497	7.04236	0.0190989	0.0251424	1.59959
7092	PF3D7_1024800	conserved Plasmodium protein, unknown function	Q8IJF6	KO_NS-KO_S	0.259162	0.173632	15.5486	0.155554	0.180311	0.743979
732	PF3D7_1359600	conserved Plasmodium protein, unknown function	C0H5J2	KO_NS-KO_S	0.259742	0.0653244	11.9624	0.00184986	0.00284856	2.54537
8130	PF3D7_1430700	NADP-specific glutamate dehydrogenase	Q8ILF7	KO_NS-KO_S	0.260334	0.0909287	15.5486	0.0115221	0.0156045	1.80675
5100	PF3D7_0702400	small exported membrane protein 1	Q8IC43	KO_NS-KO_S	0.260501	0.150336	18.0377	0.100197	0.11938	0.923068
6504	PF3D7_1124600	ethanolamine kinase	Q8IIB7	KO_NS-KO_S	0.260627	0.0541578	17.21	0.0001573	0.00029649	3.52799
1410	PF3D7_0310500	ATP-dependent RNA helicase DHX57, putative	O77360	KO_NS-KO_S	0.260715	0.0468015	22.5487	1.23e-05	3e-05	4.52327
282	PF3D7_0416400	histone acetyltransferase, putative	C0H4A7	KO_NS-KO_S	0.262246	0.0708436	23.5487	0.00114197	0.00180652	2.74316
1440	PF3D7_0318200	DNA-directed RNA polymerase II subunit RPB1	O77375	KO_NS-KO_S	0.263137	0.0345776	29.5488	1.92e-08	1.14e-07	6.9424
1392	PF3D7_0312300	26S proteasome regulatory subunit RPN12,putative	O77345	KO_NS-KO_S	0.264613	0.0728983	22.5487	0.00143717	0.00224288	2.64919
6582	PF3D7_1119600	ATP-dependent zinc metalloprotease FTSH,putative	Q8IIH1	KO_NS-KO_S	0.264658	0.0944035	15.5487	0.0130164	0.017518	1.75652
2298	PF3D7_0414000	structural maintenance of chromosomes protein 3,putative	Q8I1U7	KO_NS-KO_S	0.265046	0.0490973	15.549	6.53e-05	0.00013213	3.87899
5574	PF3D7_1333600	U3 small nucleolar RNA-associated protein 4,putative	Q8IDZ2	KO_NS-KO_S	0.265072	0.0444094	22.5487	4.74e-06	1.3e-05	4.88525
1290	PF3D7_1417900	conserved Plasmodium protein, unknown function	C6S3H7	KO_NS-KO_S	0.267665	0.0733566	15.5487	0.0022548	0.00345445	2.46162
114	PF3D7_1248200	pre-mRNA-splicing factor RBM22, putative	A0A144A0M5	KO_NS-KO_S	0.268863	0.0594254	15.5487	0.00037	0.00064643	3.18948
8988	PF3D7_0800300	erythrocyte membrane protein 1, PfEMP1	Q8IAK3	KO_NS-KO_S	0.270179	0.115857	9.54867	0.0430482	0.0538137	1.26911
2580	PF3D7_0934500	V-type proton ATPase subunit E, putative	Q8I2H3	KO_NS-KO_S	0.270279	0.0405395	16.6325	4.44e-06	1.23e-05	4.9113
8094	PF3D7_1433500	DNA topoisomerase 2	Q8ILC8	KO_NS-KO_S	0.270821	0.0356105	29.5488	1.94e-08	1.15e-07	6.93851
8538	PF3D7_1406200	conserved Plasmodium protein, unknown function	Q8IM32	KO_NS-KO_S	0.271793	0.0489079	15.5486	4.81e-05	9.99e-05	4.00036
8886	PF3D7_0400500	rifin	Q8I217	KO_NS-KO_S	0.273604	0.0980455	16.5487	0.0127868	0.0172244	1.76386
3096	PF3D7_0528100	AP-1 complex subunit beta, putative	Q8I3I6	KO_NS-KO_S	0.274861	0.062616	8.05344	0.00228182	0.00349229	2.45689
3036	PF3D7_0532300	Plasmodium exported protein	Q8I3F1	KO_NS-KO_S	0.279364	0.222189	17.3675	0.225282	0.254711	0.593952
966	PF3D7_0615400	ribonuclease, putative	C6KSZ5	KO_NS-KO_S	0.280945	0.127725	15.5487	0.0433355	0.0540706	1.26704
2160	PF3D7_0220200	Plasmodium exported protein, unknown function	Q7KWI7	KO_NS-KO_S	0.281491	0.0663002	23.5487	0.0002925	0.00052192	3.2824
6108	PF3D7_1147300	conserved Plasmodium protein, unknown function	Q8IHP7	KO_NS-KO_S	0.282782	0.108755	15.5487	0.0196634	0.0258629	1.58732
8868	PF3D7_0415300	cdc2-related protein kinase 3	Q8I1T4	KO_NS-KO_S	0.283317	0.0570801	22.5487	5.39e-05	0.00011125	3.9537
5874	PF3D7_1312700	probable protein, unknown function	Q8IEJ5	KO_NS-KO_S	0.283989	0.0957279	17.5622	0.00842529	0.0117269	1.93082
2346	PF3D7_0405400	pre-mRNA-processing-splicing factor 8, putative	Q8I1X5	KO_NS-KO_S	0.284239	0.0734217	15.5487	0.00141883	0.00221656	2.65432
8082	PF3D7_1434500	dynein-related AAA-type ATPase, putative	Q8ILB9	KO_NS-KO_S	0.284313	0.0776017	22.5487	0.00132333	0.00207815	2.68232
3492	PF3D7_0502900	mitochondrial inner membrane TIM10 associated protein, putative	Q8I472	KO_NS-KO_S	0.286165	0.0660846	15.5486	0.00054988	0.00092115	3.03567
7950	PF3D7_1441400	FACT complex subunit SSRP1, putative	Q8IL56	KO_NS-KO_S	0.286329	0.0652113	15.5486	0.00048583	0.00082487	3.08361
8928	#N/A	#N/A	Q8I3Q3	KO_NS-KO_S	0.287238	0.117423	15.5487	0.0267518	0.0344344	1.46301
9180	PF3D7_1477500	Plasmodium exported protein	Q8IK60	KO_NS-KO_S	0.287451	0.0635536	22.5487	0.00015947	0.00029908	3.52421
2148	PF3D7_1407900	plasmepsin I	Q7KQM4	KO_NS-KO_S	0.288107	0.0893302	18.0249	0.00468861	0.00681568	2.16649
3384	PF3D7_0508700	pre-mRNA-processing ATP-dependent RNA helicase PRP5, putative	Q8I416	KO_NS-KO_S	0.288463	0.0942232	15.5487	0.00765548	0.0107548	1.9684
2550	PF3D7_0936800	Plasmodium exported protein	Q8I2F2	KO_NS-KO_S	0.289007	0.0847841	17.0799	0.00332566	0.00494418	2.30591
618	PF3D7_1306900	U1 small nuclear ribonucleoprotein A, putative	C0H5A4	KO_NS-KO_S	0.289524	0.0603365	16.2798	0.00018795	0.00034816	3.45822
5334	PF3D7_1353200	membrane-associated histidine rich protein 2,	Q8IDG8	KO_NS-KO_S	0.290854	0.0919758	15.5484	0.00621235	0.00884015	2.05354
5112	PF3D7_1368600	mitochondrial import inner membrane translocase subunit TIM9, putative	Q8ID24	KO_NS-KO_S	0.292276	0.0740022	22.5487	0.0006569	0.00109072	2.96229
2940	PF3D7_0905900	coatomer subunit beta, putative	Q8I390	KO_NS-KO_S	0.296659	0.0301264	25.2769	3.9e-10	4.82e-09	8.31665
6096	PF3D7_1148000	serine/threonine protein kinase, putative	Q8IHP1	KO_NS-KO_S	0.296758	0.0922889	15.5487	0.00556178	0.00798445	2.09776
7194	PF3D7_1016400	serine/threonine protein kinase, FIKK family	Q8IJN3	KO_NS-KO_S	0.304838	0.0860913	16.7736	0.00255528	0.00387539	2.41169
4380	PF3D7_0801000	Plasmodium exported protein	Q8IAK9	KO_NS-KO_S	0.304925	0.179507	12.5894	0.113938	0.135111	0.86931
6102	PF3D7_1147900	conserved Plasmodium protein, unknown function	Q8IHP2	KO_NS-KO_S	0.306423	0.0943244	22.5487	0.00360408	0.00531091	2.27483
8898	PF3D7_0105800	conserved Plasmodium protein, unknown function	Q8I283	KO_NS-KO_S	0.30874	0.0688539	9.54866	0.00131453	0.00206647	2.68477
3456	PF3D7_0505100	trafficking protein particle complex subunit 8,putative	Q8I451	KO_NS-KO_S	0.310834	0.0903296	15.5486	0.00347713	0.00513891	2.28913
2490	PF3D7_0106100	V-type proton ATPase subunit C, putative	Q8I280	KO_NS-KO_S	0.31088	0.064566	15.5485	0.00020589	0.00037629	3.42448
2502	PF3D7_0105200	RAP protein, putative	Q8I289	KO_NS-KO_S	0.311263	0.0802828	14.0761	0.00166007	0.00257473	2.58927
1668	PF3D7_0216400	vacuolar protein sorting-associated protein 45,putative	O96243	KO_NS-KO_S	0.312521	0.0732965	23.5487	0.00027947	0.00049986	3.30115
1422	PF3D7_0313000	conserved Plasmodium protein, unknown function	O77363	KO_NS-KO_S	0.313705	0.104858	23.5487	0.00641101	0.00906571	2.0426
4272	PF3D7_0202200	EMP1-trafficking protein	Q8I669	KO_NS-KO_S	0.313993	0.166334	15.5487	0.0778709	0.093894	1.02736
8922	PF3D7_0530100	SNARE protein, putative	Q8I3G6	KO_NS-KO_S	0.315717	0.0524536	16.5487	1.55e-05	3.67e-05	4.43571
8226	PF3D7_1422700	conserved Plasmodium protein, unknown function	Q8ILM6	KO_NS-KO_S	0.318006	0.0559512	22.5487	9.36e-06	2.38e-05	4.62259
8742	PF3D7_0811300	CCR4-associated factor 1	C0H4T9	KO_NS-KO_S	0.318138	0.108765	9.54867	0.0158943	0.021183	1.67401
4824	PF3D7_0726500	ubiquitin carboxyl-terminal hydrolase, putative	Q8IBJ1	KO_NS-KO_S	0.318709	0.0573279	8.71315	0.00039535	0.00068358	3.16521
7356	PF3D7_1008100	conserved Plasmodium protein, unknown function	Q8IJW2	KO_NS-KO_S	0.319025	0.101006	16.5828	0.00587641	0.00839711	2.07587
1374	PF3D7_0308900	splicing factor 3B subunit 1, putative	O77327	KO_NS-KO_S	0.319348	0.0707666	13.3299	0.00054889	0.00092052	3.03597
5394	PF3D7_1348500	TBC domain protein, putative	Q8IDL4	KO_NS-KO_S	0.320693	0.0678194	23.5487	8.66e-05	0.00017021	3.76901
5688	PF3D7_1326300	RNA-binding protein, putative	Q8IE57	KO_NS-KO_S	0.320778	0.0798779	15.5487	0.00105122	0.00167528	2.77591
2070	PF3D7_0512600	ras-related protein Rab-1B	Q7K6A8	KO_NS-KO_S	0.322409	0.0578039	17.7658	2.84e-05	6.2e-05	4.20783
8730	#N/A	#N/A	A0A144A6T9	KO_NS-KO_S	0.323008	0.201669	15.5487	0.129346	0.15171	0.818987
156	PF3D7_1235900	pre-mRNA-splicing factor SYF1, putative	A0A144A2S8	KO_NS-KO_S	0.323451	0.079031	23.5487	0.00042981	0.00073892	3.1314
6894	PF3D7_1103600	actin-like protein, putative	Q8IIW6	KO_NS-KO_S	0.323794	0.0434242	22.5487	1.59e-07	6.66e-07	6.17632
1236	PF3D7_0630300	DNA polymerase epsilon catalytic subunit A,putative	C6KTD8	KO_NS-KO_S	0.325658	0.0502522	22.5487	1.43e-06	4.4e-06	5.35614
7464	PF3D7_1474900	trailer hitch homolog, putative	Q8IK89	KO_NS-KO_S	0.326557	0.0592294	29.5823	5.72e-06	1.53e-05	4.81618
1740	PF3D7_0304500	1-cys-glutaredoxin-like protein-1	O97232	KO_NS-KO_S	0.327354	0.112521	15.5487	0.0104789	0.0143335	1.84365
4194	PF3D7_1205700	targeted glyoxalase II	Q8I5Y8	KO_NS-KO_S	0.32772	0.0541047	23.5487	3.21e-06	9.14e-06	5.03892
1050	PF3D7_0618700	trafficking protein particle complex subunit 6A,putative	C6KT27	KO_NS-KO_S	0.328112	0.0969843	5.54866	0.0166916	0.0221087	1.65544
4386	PF3D7_0801500	nucleolar protein 10, putative	Q8IAL3	KO_NS-KO_S	0.328593	0.0964435	15.5487	0.00373257	0.00549299	2.26019
5856	PF3D7_1313000	ubiquitin-like protein nedd8 homologue,putative	Q8IEI4	KO_NS-KO_S	0.328866	0.109645	15.5487	0.00870422	0.0120594	1.91867
384	PF3D7_0707400	AAA family ATPase, putative	C0H4M1	KO_NS-KO_S	0.328907	0.0405411	22.5488	3.9e-08	2.06e-07	6.68603
774	PF3D7_1370300	membrane associated histidine-rich protein	C0H5L9	KO_NS-KO_S	0.329851	0.0884455	23.5487	0.00106611	0.00169542	2.77072
6618	PF3D7_1118200	heat shock protein 90, putative	Q8III6	KO_NS-KO_S	0.330059	0.187439	15.5493	0.0979068	0.116801	0.932553
8874	PF3D7_0403700	pre-mRNA-splicing factor CLF1, putative	Q8I1Z2	KO_NS-KO_S	0.330343	0.0384086	17.5487	1.05e-07	4.7e-07	6.32745
3816	PF3D7_1231100	ras-related protein Rab-2	Q8I5A9	KO_NS-KO_S	0.330452	0.104468	15.5488	0.00620067	0.00883464	2.05381
2184	PF3D7_0102200	ring-infected erythrocyte surface antigen	Q8I0U6	KO_NS-KO_S	0.330585	0.112758	15.5486	0.0100046	0.0137222	1.86258
3462	PF3D7_0504400	ATP-dependent helicase, putative	Q8I457	KO_NS-KO_S	0.333451	0.0950377	15.5487	0.0030205	0.00453076	2.34383
4164	PF3D7_1208600	mitochondrial import inner membrane translocase subunit TIM10, putative	Q8I5W2	KO_NS-KO_S	0.333927	0.109808	15.5486	0.00798648	0.0111781	1.95163
522	PF3D7_0831400	Plasmodium exported protein, unknown function	C0H4Z7	KO_NS-KO_S	0.334802	0.10397	15.5485	0.00550824	0.00791546	2.10152
2220	PF3D7_0518500	ATP-dependent RNA helicase DDX23, putative	Q8I0W7	KO_NS-KO_S	0.334823	0.0672608	9.04637	0.0007499	0.00122357	2.91237
588	PF3D7_0929200	RNA-binding protein, putative	C0H570	KO_NS-KO_S	0.335456	0.0961617	15.5516	0.00314948	0.00470547	2.3274
8958	PF3D7_1233000	elongation factor G	Q8I592	KO_NS-KO_S	0.336475	0.118651	15.5487	0.0121828	0.0164402	1.78409
6126	PF3D7_1145100	coatomer subunit gamma, putative	Q8IHR6	KO_NS-KO_S	0.337192	0.0555941	16.6404	1.38e-05	3.31e-05	4.4807
5820	#N/A	#N/A	Q8IEF0	KO_NS-KO_S	0.337373	0.0656026	23.5487	3.06e-05	6.62e-05	4.17906
6600	PF3D7_1119000	acyl-CoA-binding protein, putative	Q8IIH7	KO_NS-KO_S	0.337891	0.0883774	15.5487	0.00156791	0.00243681	2.61318
7410	PF3D7_1004200	WD repeat-containing protein, putative	Q8IJZ5	KO_NS-KO_S	0.339625	0.0556528	15.5487	1.73e-05	4.02e-05	4.39615
2238	PF3D7_0509000	SNAP protein	Q8I0X0	KO_NS-KO_S	0.34051	0.05548	14.038	2.54e-05	5.62e-05	4.25008
684	PF3D7_1343900	U4/U6 small nuclear ribonucleoprotein PRP4,putative	C0H5G7	KO_NS-KO_S	0.341048	0.0482916	15.5487	3.16e-06	9.02e-06	5.04491
7722	PF3D7_1456500	conserved Plasmodium protein, unknown function	Q8IKR4	KO_NS-KO_S	0.341789	0.115099	18.0039	0.00821	0.0114643	1.94065
1140	PF3D7_0625400	conserved Plasmodium protein, unknown function	C6KT90	KO_NS-KO_S	0.342679	0.158778	22.5487	0.0418092	0.0523833	1.28081
630	PF3D7_1313900	conserved Plasmodium protein, unknown function	C0H5B4	KO_NS-KO_S	0.343792	0.0947038	15.5487	0.00234417	0.00357681	2.4465
6498	PF3D7_1124700	GrpE protein homolog, mitochondrial, putative	Q8IIB6	KO_NS-KO_S	0.344375	0.0791047	18.0554	0.00038052	0.00066098	3.17981
6180	PF3D7_1142400	coproporphyrinogen-III oxidase	Q8IHU1	KO_NS-KO_S	0.344921	0.106553	23.5487	0.00356772	0.00526248	2.27881
9084	PF3D7_1340900	sodium-dependent phosphate transporter	Q8IDS7	KO_NS-KO_S	0.345954	0.0523774	22.5487	1.07e-06	3.4e-06	5.46815
9222	PF3D7_1451500	pre-mRNA-splicing factor CWF18, putative	Q8IKW1	KO_NS-KO_S	0.347128	0.0530582	9.54866	8.09e-05	0.00016016	3.79546
3108	PF3D7_0527900	RNA helicase 1	Q8I3I8	KO_NS-KO_S	0.348876	0.0484076	23.5487	2.13e-07	8.42e-07	6.0749
2424	PF3D7_0110400	DNA-directed RNA polymerase II subunit RPB9,putative	Q8I241	KO_NS-KO_S	0.349542	0.0900215	16.8968	0.00120721	0.00190173	2.72085
6792	PF3D7_1107200	conserved Plasmodium protein, unknown function	Q8IIT1	KO_NS-KO_S	0.349686	0.0930246	15.5487	0.00179206	0.00276805	2.55783
3768	PF3D7_1234900	conserved Plasmodium protein, unknown function	Q8I573	KO_NS-KO_S	0.35053	0.0463002	5.54866	0.00039832	0.00068793	3.16246
6324	PF3D7_1133200	conserved Plasmodium protein, unknown function	Q8II32	KO_NS-KO_S	0.353664	0.086211	18.1545	0.00065845	0.00109118	2.96211
1470	PF3D7_0317300	conserved Plasmodium protein, unknown function	O77384	KO_NS-KO_S	0.353729	0.0918662	23.5487	0.00078855	0.00127927	2.89304
8358	PF3D7_1415300	RNA-binding protein Nova-1, putative	Q8ILU3	KO_NS-KO_S	0.354528	0.0889668	17.5499	0.00090681	0.0014606	2.83547
5220	PF3D7_1360100	RNA-binding protein, putative	Q8IDA4	KO_NS-KO_S	0.358724	0.0946072	23.5487	0.00091302	0.00146902	2.83297
4770	PF3D7_0731300	Plasmodium exported protein	Q8IBE9	KO_NS-KO_S	0.35978	0.0540159	15.5487	6.33e-06	1.67e-05	4.77793
546	PF3D7_0909800	small nuclear ribonucleoprotein Sm D3, putative	C0H529	KO_NS-KO_S	0.359882	0.0568827	23.5487	1.67e-06	5.05e-06	5.29659
3918	PF3D7_1225700	conserved Plasmodium protein, unknown function	Q8I5G0	KO_NS-KO_S	0.361675	0.0739903	16.6569	0.00014665	0.0002785	3.55518
3168	PF3D7_0524300	conserved Plasmodium protein, unknown function	Q8I3M2	KO_NS-KO_S	0.361975	0.0624441	15.5487	3.05e-05	6.62e-05	4.17906
6936	PF3D7_1037100	pyruvate kinase 2	Q8IJ37	KO_NS-KO_S	0.363169	0.0570346	16.9511	7.11e-06	1.86e-05	4.73075
3702	PF3D7_1238500	conserved Plasmodium protein, unknown function	Q8I538	KO_NS-KO_S	0.364573	0.0621843	15.5488	2.7e-05	5.92e-05	4.22737
3408	PF3D7_0507600	cell differentiation protein, putative	Q8I427	KO_NS-KO_S	0.366177	0.0819143	15.5477	0.00041315	0.00071191	3.14757
582	PF3D7_0923200	nitric oxide synthase, putative	C0H553	KO_NS-KO_S	0.366979	0.0530692	22.5487	5.3e-07	1.82e-06	5.74053
4524	PF3D7_0812500	RNA-binding protein, putative	Q8IAW1	KO_NS-KO_S	0.367236	0.0907902	7.32378	0.00446054	0.00649669	2.18731
8952	PF3D7_1239000	HD superfamily phosphohydrolase protein	Q8I533	KO_NS-KO_S	0.367892	0.0859546	9.54864	0.00179009	0.00276784	2.55786
6240	PF3D7_1137400	UVB-resistance protein UVR8 homologue	Q8IHZ1	KO_NS-KO_S	0.369341	0.0725794	15.5491	0.00011946	0.00023214	3.63424
9210	PF3D7_1461600	splicing factor 3B subunit 2, putative	Q8IKL7	KO_NS-KO_S	0.370214	0.068929	9.54866	0.00036779	0.00064332	3.19157
6048	PF3D7_0422500	pre-mRNA-splicing helicase BRR2, putative	Q8IFP1	KO_NS-KO_S	0.370217	0.0945479	16.7735	0.00113837	0.00180273	2.74407
7338	PF3D7_1008900	adenylate kinase	Q8IJV6	KO_NS-KO_S	0.370464	0.0934816	15.5485	0.00117304	0.00185179	2.73241
210	PF3D7_1472200	histone deacetylase, putative	A0A144A4T0	KO_NS-KO_S	0.372363	0.0653907	22.5487	9.12e-06	2.33e-05	4.63237
6762	PF3D7_1108500	succinyl-CoA synthetase alpha subunit, putative	Q8IIR8	KO_NS-KO_S	0.372641	0.0671266	22.5487	1.29e-05	3.11e-05	4.50722
978	PF3D7_0616200	kinetochore protein NDC80, putative	C6KT03	KO_NS-KO_S	0.373291	0.068405	23.5487	1.4e-05	3.33e-05	4.47741
54	PF3D7_0703900	conserved Plasmodium membrane protein, unknown function	A0A143ZY62	KO_NS-KO_S	0.374024	0.0618594	22.5487	3.94e-06	1.11e-05	4.95401
2022	PF3D7_1310600	ras-related protein Rab-5B	Q76NM7	KO_NS-KO_S	0.37436	0.0825956	15.5487	0.00036399	0.00063815	3.19507
7248	PF3D7_1013200	conserved Plasmodium protein, unknown function	Q8IJR3	KO_NS-KO_S	0.375701	0.0697452	15.5487	6.68e-05	0.00013478	3.87037
2106	PF3D7_1223100	cAMP-dependent protein kinase regulatory subunit	Q7KQK0	KO_NS-KO_S	0.376205	0.0966329	15.5487	0.00135596	0.00212495	2.67265
2574	PF3D7_0934700	UBX domain, putative	Q8I2H1	KO_NS-KO_S	0.377288	0.0659353	23.5487	7.26e-06	1.89e-05	4.72289
4974	PF3D7_0715600	GTP-binding translation elongation factor tu family protein, putative	Q8IBU4	KO_NS-KO_S	0.377953	0.048372	22.5487	7.35e-08	3.47e-07	6.45977
2616	PF3D7_0928600	conserved Plasmodium protein, unknown function	Q8I2M3	KO_NS-KO_S	0.378257	0.0841354	15.5487	0.00039214	0.0006796	3.16775
7074	PF3D7_1025600	cytochrome c oxidase copper chaperone, putative	Q8IJE6	KO_NS-KO_S	0.378815	0.0468541	6.2753	0.0001523	0.00028778	3.54094
4230	PF3D7_1203400	transporter, putative	Q8I611	KO_NS-KO_S	0.379	0.0864161	23.5487	0.00020551	0.00037606	3.42474
9000	PF3D7_0731100	EMP1-trafficking protein	Q8IBF1	KO_NS-KO_S	0.381091	0.0937348	9.54863	0.00249244	0.00378389	2.42206
8616	PF3D7_0306700	membrane magnesium transporter, putative	Q9NLB0	KO_NS-KO_S	0.381952	0.166055	23.5487	0.0306203	0.0390467	1.40842
6480	PF3D7_1125100	vacuolar membrane protein-related, putative	Q8IIB2	KO_NS-KO_S	0.38385	0.143709	15.5487	0.0170417	0.022513	1.64757
5700	PF3D7_1325400	conserved Plasmodium protein, unknown function	Q8IE65	KO_NS-KO_S	0.384848	0.043475	23.5487	5.92e-09	4.3e-08	7.36613
2556	PF3D7_0936000	ring-exported protein 2	Q8I2G0	KO_NS-KO_S	0.385457	0.135826	15.5486	0.0121321	0.0163865	1.78551
9042	PF3D7_1367100	U1 small nuclear ribonucleoprotein, putative	Q8ID37	KO_NS-KO_S	0.387204	0.0423908	9.54874	5.02e-06	1.37e-05	4.8642
4284	PF3D7_1365500	aminomethyltransferase, mitochondrial, putative	Q8I6T0	KO_NS-KO_S	0.389061	0.0550196	15.5486	3.11e-06	8.9e-06	5.05079
4374	PF3D7_1414600	RNA guanylyltransferase	Q8I720	KO_NS-KO_S	0.390153	0.0729697	15.5487	7.21e-05	0.00014409	3.84137
7818	PF3D7_1448300	conserved Plasmodium protein, unknown function	Q8IKZ0	KO_NS-KO_S	0.390756	0.0860395	15.5487	0.0003573	0.00062715	3.20263
8940	PF3D7_0502000	vacuolar protein sorting-associated protein 11,putative	Q8I480	KO_NS-KO_S	0.391576	0.0444492	15.5488	1.95e-07	7.84e-07	6.10583
7968	PF3D7_1439800	vesicle-associated membrane protein, putative	Q8IL71	KO_NS-KO_S	0.391638	0.121958	17.7639	0.00490407	0.00711515	2.14782
6210	PF3D7_1139900	conserved protein, unknown function	Q8IHW7	KO_NS-KO_S	0.391788	0.0513398	15.5486	1.22e-06	3.82e-06	5.41779
5730	PF3D7_1323600	conserved Plasmodium protein, unknown function	Q8IE81	KO_NS-KO_S	0.39216	0.046583	22.5487	2.07e-08	1.21e-07	6.9186
8106	PF3D7_1432800	conserved Plasmodium protein, unknown function	Q8ILD4	KO_NS-KO_S	0.392194	0.107904	23.5487	0.00134861	0.00211563	2.67456
6312	PF3D7_1134000	heat shock protein 70	Q8II24	KO_NS-KO_S	0.392513	0.101098	15.5489	0.00138622	0.00217011	2.66352
5586	PF3D7_1333000	20 kDa chaperonin	Q8IDZ8	KO_NS-KO_S	0.392866	0.0469057	16.9744	1.97e-07	7.87e-07	6.10397
3810	PF3D7_1231500	mitosis protein dim1, putative	Q8I5A5	KO_NS-KO_S	0.394529	0.0871216	15.5486	0.00036694	0.00064257	3.19208
6018	PF3D7_0424600	Plasmodium exported protein	Q8IFM0	KO_NS-KO_S	0.395214	0.0725577	15.5812	5.9e-05	0.00012075	3.9181
5658	PF3D7_1328500	alpha/beta-hydrolase, putative	Q8IE45	KO_NS-KO_S	0.397422	0.0449678	29.5488	8.54e-10	9.13e-09	8.03969
2052	PF3D7_0925700	histone deacetylase 1	Q7K6A1	KO_NS-KO_S	0.39881	0.0748926	16.516	6.15e-05	0.00012527	3.90215
96	PF3D7_0804500	conserved Plasmodium membrane protein, unknown function	A0A143ZZV5	KO_NS-KO_S	0.39885	0.0713886	15.5487	4.54e-05	9.53e-05	4.02084
8646	PF3D7_0202000	knob-associated histidine-rich protein	Q9TY99	KO_NS-KO_S	0.400431	0.164788	15.5506	0.0276236	0.0354959	1.44982
4764	PF3D7_0830500	sporozoite and liver stage tryptophan-rich protein, putative	Q8IBD1	KO_NS-KO_S	0.40085	0.0955375	16.6797	0.00063034	0.00104778	2.97973
9306	PF3D7_1445400	protein serine/threonine kinase-1	Q8IL19	KO_NS-KO_S	0.401576	0.0384649	15.5487	1.99e-08	1.17e-07	6.93092
8832	PF3D7_0220600	Plasmodium exported protein	O96278	KO_NS-KO_S	0.401887	0.071918	23.5487	1.01e-05	2.54e-05	4.59502
4248	PF3D7_1201000	Plasmodium exported protein	Q8I635	KO_NS-KO_S	0.405659	0.108791	17.5046	0.00160013	0.00248432	2.60479
7386	PF3D7_1006200	DNA/RNA-binding protein Alba 3	Q8IJX8	KO_NS-KO_S	0.40586	0.0642527	15.548	1.17e-05	2.89e-05	4.53971
6186	PF3D7_1142100	conserved Plasmodium protein, unknown function	Q8IHU4	KO_NS-KO_S	0.409521	0.0869552	15.5487	0.00025439	0.00045827	3.33888
3888	PF3D7_1227600	cyclin related protein, putative	Q8I5E2	KO_NS-KO_S	0.409791	0.0843091	15.5487	0.00018791	0.00034816	3.45822
2586	PF3D7_0933600	mitochondrial-processing peptidase subunit beta,putative	Q8I2I2	KO_NS-KO_S	0.41043	0.0579736	29.5487	7.79e-08	3.62e-07	6.44099
3900	PF3D7_1226900	conserved Plasmodium protein, unknown function	Q8I5E9	KO_NS-KO_S	0.411013	0.0604145	22.5487	6.83e-07	2.25e-06	5.647
9252	PF3D7_1431100	conserved Plasmodium protein, unknown function	Q8ILF4	KO_NS-KO_S	0.411392	0.273888	9.54866	0.165412	0.190452	0.720215
9294	PF3D7_1122900	dynein heavy chain, putative	Q8IID4	KO_NS-KO_S	0.41179	0.0674431	15.5487	1.72e-05	4.01e-05	4.39698
3534	PF3D7_0500800	mature parasite-infected erythrocyte surface antigen	Q8I492	KO_NS-KO_S	0.41624	0.144975	18.1315	0.0101066	0.0138369	1.85896
4956	PF3D7_0716300	conserved Plasmodium protein, unknown function	Q8IBT7	KO_NS-KO_S	0.418879	0.0846727	15.5486	0.00015817	0.00029702	3.52722
8208	PF3D7_1423800	vacuolar protein sorting-associated protein 3,putative	Q8ILL4	KO_NS-KO_S	0.421082	0.0888389	15.549	0.00023934	0.00043383	3.36268
9138	PF3D7_1114200	GTPase-activating protein, putative	Q8IIL9	KO_NS-KO_S	0.422339	0.0462243	16.549	7.17e-08	3.41e-07	6.46779
1512	PF3D7_0201800	knob associated heat shock protein 40	O96123	KO_NS-KO_S	0.423186	0.0455182	22.5487	3.56e-09	2.83e-08	7.54892
5346	PF3D7_1352700	P-loop containing nucleoside triphosphate hydrolase, putative	Q8IDH3	KO_NS-KO_S	0.423293	0.0719059	22.5487	5.76e-06	1.54e-05	4.81387
5646	PF3D7_1327800	ribose-phosphate pyrophosphokinase, putative	Q8IE40	KO_NS-KO_S	0.425509	0.0751561	17.7334	2.4e-05	5.38e-05	4.26922
6078	PF3D7_1149200	ring-infected erythrocyte surface antigen	Q8IHN1	KO_NS-KO_S	0.42556	0.0618535	22.5487	5.73e-07	1.93e-06	5.71406
4290	PF3D7_1345700	isocitrate dehydrogenase [NADP], mitochondrial	Q8I6T2	KO_NS-KO_S	0.425569	0.0667142	14.0689	1.67e-05	3.93e-05	4.40556
8796	PF3D7_0313100	ubiquitin-protein ligase, putative	O77341	KO_NS-KO_S	0.42887	0.119229	9.54878	0.00524643	0.00758266	2.12018
8700	PF3D7_0407200	peptidyl-tRNA hydrolase 2, putative	Q9U0L4	KO_NS-KO_S	0.430421	0.0515373	23.5487	1.69e-08	1.03e-07	6.9869
6816	PF3D7_1105800	conserved Plasmodium protein, unknown function	Q8IIU5	KO_NS-KO_S	0.432178	0.0961662	17.2617	0.00030875	0.00054897	3.26045
402	PF3D7_0805700	serine/threonine protein kinase, FIKK family	C0H4R8	KO_NS-KO_S	0.432336	0.063333	23.5487	5.13e-07	1.77e-06	5.75236
4206	PF3D7_1205500	zinc finger protein, putative	Q8I5Z0	KO_NS-KO_S	0.434892	0.0915748	15.5487	0.00023497	0.00042737	3.3692
1884	PF3D7_0320100	protein transport protein SEC22	O97323	KO_NS-KO_S	0.438491	0.0737015	23.5487	4.16e-06	1.16e-05	4.93451
8880	PF3D7_0402100	Plasmodium exported protein	Q8I205	KO_NS-KO_S	0.439363	0.07602	22.5487	7.44e-06	1.93e-05	4.71423
2862	PF3D7_0910800	cytosolic Fe-S cluster assembly factor NBP35,putative	Q8I344	KO_NS-KO_S	0.439403	0.0535218	22.5487	3.18e-08	1.76e-07	6.75376
3558	PF3D7_1249800	THO complex subunit 2, putative	Q8I4T6	KO_NS-KO_S	0.439417	0.0714079	15.5485	1.58e-05	3.72e-05	4.42969
5412	PF3D7_1347200	nucleoside transporter 1	Q8IDM6	KO_NS-KO_S	0.440696	0.0964379	23.5487	0.00012922	0.00024854	3.60461
6570	PF3D7_1120400	alpha/beta hydrolase fold domain containing protein, putative	Q8IIG3	KO_NS-KO_S	0.441132	0.0817747	15.5487	6.58e-05	0.00013296	3.87627
5766	PF3D7_1321700	splicing factor 1	Q8IE99	KO_NS-KO_S	0.441359	0.0500508	14.3494	3.59e-07	1.32e-06	5.88039
4902	PF3D7_0720700	phosphoinositide-binding protein, putative	Q8IBP4	KO_NS-KO_S	0.442438	0.101162	15.5487	0.00050324	0.0008514	3.06987
714	PF3D7_1355800	splicing factor 3B subunit 5, putative	C0H5I5	KO_NS-KO_S	0.443804	0.0956317	17.7362	0.00021068	0.00038459	3.415
222	PF3D7_0113200	Plasmodium exported protein, unknown function	B9ZSJ1	KO_NS-KO_S	0.446196	0.105015	12.7794	0.00098491	0.00157963	2.80144
4002	PF3D7_1219100	clathrin heavy chain, putative	Q8I5L6	KO_NS-KO_S	0.446541	0.0564829	15.5487	7.84e-07	2.55e-06	5.59275
3144	PF3D7_0526500	conserved Plasmodium protein, unknown function	Q8I3K0	KO_NS-KO_S	0.448078	0.087588	23.5487	3.27e-05	7.02e-05	4.15351
8154	PF3D7_1427300	conserved Plasmodium protein, unknown function	Q8ILJ1	KO_NS-KO_S	0.448535	0.0732259	22.5487	3.27e-06	9.32e-06	5.03051
5010	PF3D7_0710200	conserved Plasmodium protein, unknown function	Q8IBY8	KO_NS-KO_S	0.448734	0.0441231	22.5487	6.85e-10	7.64e-09	8.1168
1488	PF3D7_0316500	kinetochore protein NUF2, putative	O77390	KO_NS-KO_S	0.449045	0.0436666	22.5487	5.57e-10	6.33e-09	8.19893
8712	PF3D7_1110700	actin-like protein, putative	A0A143ZXR3	KO_NS-KO_S	0.451022	0.109198	15.5487	0.00082969	0.00134211	2.87221
7224	PF3D7_1014700	prohibitin, putative	Q8IJP8	KO_NS-KO_S	0.452844	0.0938915	15.5488	0.00020254	0.00037199	3.42947
9006	PF3D7_0723800	conserved Plasmodium protein, unknown function	Q8IBL5	KO_NS-KO_S	0.453866	0.116263	23.5487	0.00069022	0.00113479	2.94509
1944	PF3D7_0603300	dihydroorotate dehydrogenase	Q08210	KO_NS-KO_S	0.454486	0.0493506	23.5487	2.85e-09	2.39e-08	7.62188
8910	PF3D7_0921600	tetratricopeptide repeat family protein,putative	Q8I2T7	KO_NS-KO_S	0.454759	0.0512498	22.5487	8.22e-09	5.73e-08	7.242
4122	PF3D7_1212000	glutathione peroxidase-like thioredoxin peroxidase	Q8I5T2	KO_NS-KO_S	0.454799	0.0787002	8.21794	0.00037542	0.00065513	3.18367
2544	PF3D7_0113900	Plasmodium exported protein	Q8I2D9	KO_NS-KO_S	0.457367	0.109879	15.5483	0.00077645	0.00126278	2.89867
3180	PF3D7_0523400	DnaJ protein, putative	Q8I3N0	KO_NS-KO_S	0.457906	0.068459	15.549	6.03e-06	1.6e-05	4.79567
3984	PF3D7_1220900	heterochromatin protein 1	Q8I5K4	KO_NS-KO_S	0.458213	0.10955	15.5488	0.00074472	0.00121642	2.91492
8136	PF3D7_1429800	coatamer beta subunit, putative	Q8ILG6	KO_NS-KO_S	0.459207	0.0398133	16.0428	3.54e-09	2.82e-08	7.54998
756	PF3D7_1369400	conserved Plasmodium protein, unknown function	C0H5L6	KO_NS-KO_S	0.460332	0.0962315	22.5487	8.38e-05	0.00016524	3.78189
126	PF3D7_1405900	RNA-binding protein, putative	A0A144A153	KO_NS-KO_S	0.461017	0.102952	23.9038	0.00015794	0.00029702	3.52722
2508	PF3D7_0104800	novel putative transporter 1	Q8I291	KO_NS-KO_S	0.462444	0.109344	15.5487	0.00067663	0.00111733	2.95182
1350	PF3D7_0303200	HAD superfamily protein, putative	O77317	KO_NS-KO_S	0.462725	0.100522	16.1963	0.00028512	0.00050936	3.29297
3948	PF3D7_1224000	GTP cyclohydrolase I	Q8I5H7	KO_NS-KO_S	0.462861	0.0842639	16.4132	4.49e-05	9.42e-05	4.02572
3834	PF3D7_1230400	ATP-dependent protease subunit ClpQ	Q8I5B6	KO_NS-KO_S	0.463013	0.0476345	22.5487	1.58e-09	1.49e-08	7.8265
1302	PF3D7_0831700	heat shock protein 70	K7NTP5	KO_NS-KO_S	0.464169	0.0736624	17.7197	6.58e-06	1.73e-05	4.76231
2400	PF3D7_0111900	conserved protein, unknown function	Q8I227	KO_NS-KO_S	0.465783	0.131352	15.549	0.00279346	0.00421116	2.3756
1434	PF3D7_0318900	conserved protein, unknown function	O77369	KO_NS-KO_S	0.465876	0.0752593	15.5486	1.47e-05	3.5e-05	4.4561
696	PF3D7_1345900	kinetochore protein SPC25, putative	C0H5H5	KO_NS-KO_S	0.467811	0.0646308	23.5487	1.98e-07	7.92e-07	6.10123
2382	PF3D7_0402000	Plasmodium exported protein	Q8I206	KO_NS-KO_S	0.467861	0.145593	15.5488	0.00558563	0.00800377	2.09671
4716	PF3D7_0824400	nucleoside transporter 2	Q8IB78	KO_NS-KO_S	0.47055	0.0857256	15.5488	5.48e-05	0.00011309	3.94657
8934	PF3D7_0504000	cation transporting P-ATPase	Q8I461	KO_NS-KO_S	0.471224	0.0691381	9.54866	5.83e-05	0.00011966	3.92207
8718	PF3D7_1477100	Plasmodium exported protein	A0A144A4N4	KO_NS-KO_S	0.47158	0.110333	9.54866	0.00180638	0.0027873	2.55482
1908	PF3D7_0711000	AAA family ATPase, CDC48 subfamily	P46468	KO_NS-KO_S	0.473119	0.0742457	15.5487	1.06e-05	2.65e-05	4.57706
7086	PF3D7_1025000	formin 2, putative	Q8IJF4	KO_NS-KO_S	0.473434	0.0704162	15.5488	5.67e-06	1.52e-05	4.81897
3978	PF3D7_1222100	conserved Plasmodium protein, unknown function	Q8I5J2	KO_NS-KO_S	0.473538	0.0876531	8.13535	0.00060869	0.00101291	2.99443
4890	PF3D7_0721100	conserved Plasmodium protein, unknown function	Q8IBP0	KO_NS-KO_S	0.474345	0.092223	15.5487	0.00010729	0.00020929	3.67925
3522	PF3D7_0501200	parasite-infected erythrocyte surface protein	Q8I488	KO_NS-KO_S	0.475197	0.100999	15.5489	0.00025674	0.00046194	3.33541
4752	PF3D7_0829200	prohibitin, putative	Q8IBC3	KO_NS-KO_S	0.475287	0.0548081	15.5903	2.34e-07	9.23e-07	6.03493
3588	PF3D7_1248500	uncharacterized protein	Q8I4U9	KO_NS-KO_S	0.478649	0.0910195	15.5487	8.56e-05	0.00016853	3.77331
9090	PF3D7_1337200	1-deoxy-D-xylulose 5-phosphate synthase	Q8IDW0	KO_NS-KO_S	0.478744	0.0835009	15.5487	3.44e-05	7.36e-05	4.13297
4422	PF3D7_0803700	tubulin gamma chain	Q8IAN7	KO_NS-KO_S	0.478947	0.0409487	24.1797	1.92e-11	3.92e-10	9.40715
8838	PF3D7_0220800	cytoadherence linked asexual protein 2	O96279	KO_NS-KO_S	0.481835	0.0846953	9.54866	0.00023939	0.00043383	3.36268
3480	PF3D7_0503300	serine/arginine-rich splicing factor 12	Q8I468	KO_NS-KO_S	0.482548	0.104521	17.6437	0.00022483	0.00040942	3.38783
9192	PF3D7_1470700	conserved Plasmodium protein, unknown function	Q8IKD1	KO_NS-KO_S	0.483082	0.0525626	22.5487	4.39e-09	3.29e-08	7.48317
2472	PF3D7_0107500	lipid/sterol:H+ symporter	Q8I266	KO_NS-KO_S	0.485172	0.106384	15.5498	0.00034373	0.00060687	3.2169
6702	PF3D7_1113800	conserved Plasmodium membrane protein, unknown function	Q8IIM4	KO_NS-KO_S	0.487491	0.0446026	23.5487	1.05e-10	1.69e-09	8.77206
5634	PF3D7_1330600	elongation factor Tu, putative	Q8IE20	KO_NS-KO_S	0.490436	0.0735351	15.5489	6.24e-06	1.64e-05	4.78392
4536	PF3D7_0813000	conserved Plasmodium protein, unknown function	Q8IAW5	KO_NS-KO_S	0.491846	0.123334	15.5487	0.00111387	0.00176764	2.75261
4800	PF3D7_0727800	cation transporting ATPase, putative	Q8IBH9	KO_NS-KO_S	0.498228	0.0382805	23.5487	3.03e-12	7.87e-11	10.1038
6072	PF3D7_1149400	Plasmodium exported protein, unknown function	Q8IHM9	KO_NS-KO_S	0.499215	0.0720205	22.5487	5.1e-07	1.76e-06	5.75368
5706	PF3D7_1325100	phosphoribosylpyrophosphate synthetase	Q8IE67	KO_NS-KO_S	0.500267	0.10108	17.9156	0.00010502	0.00020514	3.68795
1614	PF3D7_0212500	conserved Plasmodium protein, unknown function	O96205	KO_NS-KO_S	0.500372	0.0603499	30.1609	2.84e-09	2.39e-08	7.62188
3054	PF3D7_0529900	RING zinc finger protein, putative	Q8I3G9	KO_NS-KO_S	0.501697	0.120068	15.5487	0.0007513	0.00122452	2.91203
2526	PF3D7_0103900	parasite-infected erythrocyte surface protein	Q8I2A1	KO_NS-KO_S	0.501777	0.0928195	15.5487	6.43e-05	0.00013058	3.88413
8784	PF3D7_0618600	rhomboid protease ROM10	C6KT26	KO_NS-KO_S	0.506396	0.061478	9.54866	1.22e-05	2.98e-05	4.52513
4320	PF3D7_1462700	cytochrome c1 precursor, putative	Q8I6U9	KO_NS-KO_S	0.507736	0.0860507	15.5487	2.52e-05	5.59e-05	4.25282
9162	PF3D7_1013600	conserved Plasmodium protein, unknown function	Q8IJQ9	KO_NS-KO_S	0.508339	0.0546175	9.54866	4.27e-06	1.19e-05	4.92612
4608	PF3D7_0816600	chaperone protein ClpB1	Q8IB03	KO_NS-KO_S	0.509091	0.107504	15.5488	0.00024142	0.00043647	3.36004
954	PF3D7_0614300	organic anion transporter	C6KSY4	KO_NS-KO_S	0.509679	0.102192	15.5489	0.00014596	0.00027755	3.55666
3882	PF3D7_1227800	histone S-adenosyl methyltransferase, putative	Q8I5E0	KO_NS-KO_S	0.509912	0.152604	17.2599	0.00380372	0.0055778	2.25354
18	PF3D7_0608310	sorting assembly machinery 50 kDa subunit,putative	A0A143ZW95	KO_NS-KO_S	0.510365	0.0824091	8.9184	0.00016645	0.000311	3.50723
3546	PF3D7_1251300	thymidylate kinase	Q8I4S1	KO_NS-KO_S	0.510457	0.0552103	15.5487	1.03e-07	4.62e-07	6.3349
1188	PF3D7_0628200	eukaryotic translation initiation factor 2-alpha kinase	C6KTB8	KO_NS-KO_S	0.512093	0.0450832	22.5487	8.38e-11	1.43e-09	8.8454
1578	PF3D7_0210000	secretory complex protein 61 gamma subunit	O96183	KO_NS-KO_S	0.512938	0.102623	23.5487	4.39e-05	9.26e-05	4.03352
8286	PF3D7_1419200	thioredoxin-like protein, putative	Q8ILQ8	KO_NS-KO_S	0.513401	0.11374	15.5486	0.00037804	0.00065818	3.18165
2868	PF3D7_0910400	selenide water dikinase, putative	Q8I348	KO_NS-KO_S	0.513725	0.109816	15.5485	0.00027108	0.00048659	3.31284
2388	PF3D7_0401800	Plasmodium exported protein	Q8I207	KO_NS-KO_S	0.515905	0.179313	15.5489	0.0111941	0.0151877	1.81851
2208	PF3D7_1232100	60 kDa chaperonin	Q8I0V3	KO_NS-KO_S	0.516585	0.0904506	17.9001	2.09e-05	4.75e-05	4.32343
3438	PF3D7_0505700	conserved Plasmodium membrane protein, unknown function	Q8I445	KO_NS-KO_S	0.517544	0.0814519	15.5487	1.09e-05	2.71e-05	4.56627
5154	PF3D7_1366600	signal recognition particle receptor alpha subunit	Q8ID42	KO_NS-KO_S	0.520869	0.0920649	16.9456	2.87e-05	6.26e-05	4.20355
984	PF3D7_0616800	malate:quinone oxidoreductase, putative	C6KT09	KO_NS-KO_S	0.524121	0.0742721	5.54866	0.00056989	0.00095362	3.02062
5196	PF3D7_1362300	conserved protein, unknown function	Q8ID84	KO_NS-KO_S	0.527687	0.0491851	23.5487	1.52e-10	2.27e-09	8.64389
8706	PF3D7_0112200	multidrug resistance-associated protein 1	Q9U0N4	KO_NS-KO_S	0.52867	0.0933115	15.5489	3.91e-05	8.3e-05	4.08097
5778	#N/A	#N/A	Q8IEC2	KO_NS-KO_S	0.529279	0.0753747	23.5487	3.26e-07	1.21e-06	5.91714
7008	PF3D7_1030100	pre-mRNA-splicing factor ATP-dependent RNA helicase PRP22, putative	Q8IJA4	KO_NS-KO_S	0.529341	0.0809076	22.5487	1.24e-06	3.87e-06	5.41208
6954	PF3D7_1034000	Sec1 family protein, putative	Q8IJ69	KO_NS-KO_S	0.531794	0.0392087	23.5487	1.28e-12	3.9e-11	10.4092
4254	PF3D7_1200700	acyl-CoA synthetase	Q8I638	KO_NS-KO_S	0.532979	0.055476	22.5487	1.96e-09	1.8e-08	7.74497
3186	PF3D7_0523100	mitochondrial processing peptidase alpha subunit, putative	Q8I3N3	KO_NS-KO_S	0.533683	0.0814452	15.549	7.67e-06	1.98e-05	4.70329
8460	PF3D7_1409900	cytidine diphosphate-diacylglycerol synthase	Q8ILZ6	KO_NS-KO_S	0.534014	0.105617	15.5487	0.00012742	0.0002457	3.60959
672	PF3D7_1340700	ras-related protein Rab-11B	C0H5G2	KO_NS-KO_S	0.534231	0.051276	22.5487	4.35e-10	5.25e-09	8.28013
6588	PF3D7_1119500	AP-4 complex subunit mu, putative	Q8IIH2	KO_NS-KO_S	0.534628	0.0838469	23.5487	1.49e-06	4.55e-06	5.34188
7938	PF3D7_1442900	protein transport protein SEC7, putative	Q8IL42	KO_NS-KO_S	0.535084	0.0473148	15.5491	6.59e-09	4.75e-08	7.32348
2952	PF3D7_0905100	nucleoporin NUP100/NSP100, putative	Q8I398	KO_NS-KO_S	0.5359	0.103644	16.8587	7.88e-05	0.00015665	3.80508
3024	PF3D7_0903100	protein RER1, putative	Q8I3B7	KO_NS-KO_S	0.540106	0.107929	15.5487	0.00014118	0.00026914	3.57003
7518	PF3D7_1471100	exported protein 2	Q8IKC8	KO_NS-KO_S	0.542488	0.108145	15.5485	0.00013787	0.00026348	3.57925
8292	PF3D7_1419000	conserved Plasmodium protein, unknown function	Q8ILR0	KO_NS-KO_S	0.543153	0.0761804	22.5487	3.27e-07	1.21e-06	5.91685
7602	PF3D7_1464600	serine/threonine protein phosphatase UIS2,putative	Q8IKJ1	KO_NS-KO_S	0.544531	0.097876	15.5469	4.76e-05	9.93e-05	4.00311
738	PF3D7_1360900	polyadenylate-binding protein, putative	C0H5J5	KO_NS-KO_S	0.544798	0.0618158	15.5485	1.94e-07	7.82e-07	6.10702
7908	PF3D7_1443900	heat shock protein 90, putative	Q8IL32	KO_NS-KO_S	0.546912	0.0641721	17.5803	1.18e-07	5.15e-07	6.28811
5058	PF3D7_0705500	inositol-phosphate phosphatase, putative	Q8IC15	KO_NS-KO_S	0.547056	0.0721644	16.862	7.94e-07	2.58e-06	5.58897
7212	PF3D7_1015600	heat shock protein 60	Q8IJN9	KO_NS-KO_S	0.550905	0.113608	18.0238	0.00012836	0.00024719	3.60697
3678	PF3D7_1239700	ATP-dependent zinc metalloprotease FTSH 1	Q8I526	KO_NS-KO_S	0.551744	0.0724656	15.5485	1.26e-06	3.92e-06	5.40724
2874	PF3D7_0909900	helicase SKI2W, putative	Q8I353	KO_NS-KO_S	0.553923	0.0996128	28.884	5.42e-06	1.45e-05	4.8373
8394	PF3D7_1413900	DnaJ protein, putative	Q8ILV6	KO_NS-KO_S	0.554052	0.102595	15.5487	6.5e-05	0.00013182	3.88003
8724	PF3D7_1477200	Plasmodium exported protein	A0A144A5J7	KO_NS-KO_S	0.554382	0.122044	9.5487	0.00120443	0.00189934	2.7214
6024	PF3D7_0424500	serine/threonine protein kinase, FIKK family	Q8IFM1	KO_NS-KO_S	0.555154	0.088214	15.5487	1.22e-05	2.99e-05	4.52427
2814	PF3D7_0914200	phospholipid or glycerol acyltransferase,putative	Q8I310	KO_NS-KO_S	0.555363	0.0540803	23.5487	3.58e-10	4.5e-09	8.34701
6930	PF3D7_1037300	ADP/ATP transporter on adenylate translocase	Q8IJ34	KO_NS-KO_S	0.555857	0.12982	15.5488	0.00060742	0.00101191	2.99486
8040	PF3D7_1437000	N-acetyltransferase, putative	Q8IL96	KO_NS-KO_S	0.555992	0.0656676	15.5487	3.26e-07	1.21e-06	5.91714
528	PF3D7_0903200	ras-related protein RAB7	C0H516	KO_NS-KO_S	0.556594	0.136236	17.8407	0.00070549	0.00115864	2.93605
2286	PF3D7_0415400	coatomer subunit zeta, putative	Q8I1T3	KO_NS-KO_S	0.559987	0.0831279	15.5487	5.54e-06	1.49e-05	4.82812
9030	PF3D7_0709300	Cg2 protein	Q8IBZ6	KO_NS-KO_S	0.560234	0.160557	15.5487	0.00314459	0.00470283	2.32764
6522	PF3D7_1123500	conserved Plasmodium protein, unknown function	Q8IIC8	KO_NS-KO_S	0.560623	0.0822143	15.5486	4.8e-06	1.31e-05	4.88216
990	PF3D7_0617000	mitochondrial import receptor subunit TOM40,putative	C6KT11	KO_NS-KO_S	0.562149	0.057412	11.7858	5.21e-07	1.79e-06	5.74648
4062	PF3D7_1215300	10 kDa chaperonin	Q8I5Q3	KO_NS-KO_S	0.562614	0.0638503	17.3626	8.07e-08	3.73e-07	6.42848
9096	PF3D7_1336000	conserved Plasmodium protein, unknown function	Q8IDX1	KO_NS-KO_S	0.563014	0.0749709	9.54684	2.64e-05	5.82e-05	4.23519
7914	PF3D7_1443600	conserved Plasmodium protein, unknown function	Q8IL35	KO_NS-KO_S	0.564241	0.0827344	17.176	2.82e-06	8.19e-06	5.08665
5448	PF3D7_1343700	kelch protein K13	Q8IDQ2	KO_NS-KO_S	0.565041	0.090857	15.5491	1.4e-05	3.33e-05	4.47741
7020	PF3D7_1029400	LEM3/CDC50 family protein, putative	Q8IJB1	KO_NS-KO_S	0.565263	0.0702064	23.5487	3.24e-08	1.77e-07	6.75158
3528	PF3D7_0501000	Plasmodium exported protein, unknown function	Q8I490	KO_NS-KO_S	0.56671	0.0748863	17.3334	6.82e-07	2.25e-06	5.647
7626	PF3D7_1462300	conserved Plasmodium protein, unknown function	Q8IKL1	KO_NS-KO_S	0.569293	0.0849167	17.8257	2.9e-06	8.34e-06	5.07892
8946	PF3D7_1249300	protein phosphatase PPM4, putative	Q8I4U1	KO_NS-KO_S	0.569839	0.1055	23.5487	1.61e-05	3.78e-05	4.42209
3660	PF3D7_1241900	tetratricopeptide repeat protein, putative	Q8I510	KO_NS-KO_S	0.569841	0.0679471	23.5487	1.57e-08	9.71e-08	7.01294
9054	PF3D7_1354200	inositol-polyphosphate 5-phosphatase, putative	Q8IDF9	KO_NS-KO_S	0.571403	0.0516862	22.5487	1.41e-10	2.15e-09	8.66825
8454	PF3D7_1410000	ER membrane protein complex subunit 2, putative	Q8ILZ5	KO_NS-KO_S	0.57197	0.0969344	16.8939	1.79e-05	4.14e-05	4.38275
3012	PF3D7_0903500	conserved Plasmodium protein, unknown function	Q8I3B3	KO_NS-KO_S	0.572323	0.0972232	23.5487	4.85e-06	1.32e-05	4.87805
8100	PF3D7_1433300	chromatin assembly factor 1 P55 subunit,putative	Q8ILD0	KO_NS-KO_S	0.572436	0.0661639	31.5487	7.79e-10	8.57e-09	8.06718
2826	PF3D7_0913400	conserved Plasmodium protein, unknown function	Q8I318	KO_NS-KO_S	0.573228	0.0993649	15.5487	3.22e-05	6.92e-05	4.15959
4278	PF3D7_0820700	2-oxoglutarate dehydrogenase E1 component	Q8I6S5	KO_NS-KO_S	0.573859	0.0949175	22.5487	3.95e-06	1.11e-05	4.95401
1482	PF3D7_0316600	formate-nitrite transporter	O77389	KO_NS-KO_S	0.573966	0.146839	16.8225	0.00114968	0.00181681	2.74069
1218	PF3D7_0629500	amino acid transporter, putative	C6KTD0	KO_NS-KO_S	0.577522	0.0965896	8.10157	0.00031506	0.00055887	3.25269
7824	PF3D7_1447900	multidrug resistance protein 2	Q8IKZ6	KO_NS-KO_S	0.577967	0.0986002	17.5053	1.68e-05	3.93e-05	4.40556
4026	PF3D7_1218200	conserved Plasmodium protein, unknown function	Q8I5M6	KO_NS-KO_S	0.577973	0.177167	15.5487	0.00504645	0.00730765	2.13622
7854	PF3D7_1446700	conserved Plasmodium protein, unknown function	Q8IL06	KO_NS-KO_S	0.578262	0.0598994	23.5487	1.17e-09	1.16e-08	7.93437
7164	PF3D7_1019900	autophagy-related protein 8	Q8IJK2	KO_NS-KO_S	0.578815	0.101952	22.5487	9.5e-06	2.42e-05	4.61677
702	PF3D7_1352400	conserved Plasmodium protein, unknown function	C0H5I2	KO_NS-KO_S	0.578932	0.102876	17.6178	2.64e-05	5.82e-05	4.23519
6948	PF3D7_1034400	flavoprotein subunit of succinate dehydrogenase	Q8IJ66	KO_NS-KO_S	0.581538	0.0926169	15.5483	1.25e-05	3.04e-05	4.51648
4590	PF3D7_0815800	vacuolar protein sorting-associated protein 9,putative	Q8IAZ5	KO_NS-KO_S	0.582644	0.0869378	22.5487	8.6e-07	2.76e-06	5.55986
5556	PF3D7_1334500	MSP7-like protein	Q8IDY3	KO_NS-KO_S	0.586874	0.102168	18.0729	1.88e-05	4.33e-05	4.36396
3804	PF3D7_1231600	pre-mRNA-splicing factor ATP-dependent RNA helicase PRP2, putative	Q8I5A4	KO_NS-KO_S	0.587143	0.106256	23.5487	1.18e-05	2.9e-05	4.53732
8070	PF3D7_1434800	mitochondrial acidic protein MAM33, putative	Q8ILB6	KO_NS-KO_S	0.589361	0.107583	15.2225	6.04e-05	0.00012333	3.90892
5790	PF3D7_1318800	translocation protein SEC63	Q8IEC8	KO_NS-KO_S	0.590982	0.109336	5.54866	0.0021217	0.00325385	2.4876
6246	PF3D7_1137300	conserved Plasmodium membrane protein, unknown function	Q8IHZ2	KO_NS-KO_S	0.59114	0.0662683	15.5487	1.65e-07	6.83e-07	6.16534
5898	PF3D7_1311400	AP-1 complex subunit mu-1	Q8IEK4	KO_NS-KO_S	0.591253	0.0854347	15.5486	4.02e-06	1.13e-05	4.94657
4326	PF3D7_1458000	cysteine proteinase falcipain 1	Q8I6V0	KO_NS-KO_S	0.592576	0.140336	15.5487	0.00068605	0.00112917	2.94724
6828	PF3D7_1105600	translocon component PTEX88	Q8IIU7	KO_NS-KO_S	0.594509	0.128331	18.1016	0.00020406	0.00037386	3.42729
8982	PF3D7_1317000	U4/U6.U5 tri-snRNP-associated protein 2,putative	Q8I6Z8	KO_NS-KO_S	0.596457	0.0740371	23.5487	3.2e-08	1.77e-07	6.75288
2532	PF3D7_0103200	nucleoside transporter 4	Q8I2A8	KO_NS-KO_S	0.598741	0.0421501	22.5487	9.83e-13	3.29e-11	10.4829
780	PF3D7_0601900	conserved Plasmodium protein, unknown function	C6KSL9	KO_NS-KO_S	0.599216	0.139414	15.5486	0.00058739	0.00098071	3.00846
8850	PF3D7_0321500	peptidase, putative	O97289	KO_NS-KO_S	0.599865	0.120662	15.5487	0.00015068	0.00028508	3.54504
5214	PF3D7_1360200	ER membrane protein complex subunit 3, putative	Q8IDA3	KO_NS-KO_S	0.600608	0.0943122	15.5486	1.07e-05	2.66e-05	4.5746
5550	PF3D7_1334800	MSP7-like protein	Q8IDY0	KO_NS-KO_S	0.600663	0.100185	23.5487	3.72e-06	1.05e-05	4.97719
2844	PF3D7_0912400	alkaline phosphatase, putative	Q8I328	KO_NS-KO_S	0.602259	0.110838	15.5487	6.1e-05	0.00012444	3.90504
7590	PF3D7_1464900	ATP-dependent zinc metalloprotease FTSH,putative	Q8IKI9	KO_NS-KO_S	0.605628	0.0467633	22.5487	6.35e-12	1.45e-10	9.83909
7830	PF3D7_1447800	calponin homology domain-containing protein,putative	Q8IKZ7	KO_NS-KO_S	0.609106	0.0824885	23.5487	1.42e-07	6.05e-07	6.21797
8472	PF3D7_1409600	conserved Plasmodium protein, unknown function	Q8ILZ9	KO_NS-KO_S	0.611204	0.103148	15.5485	2.4e-05	5.38e-05	4.26922
2478	PF3D7_0107000	centrin-1	Q8I272	KO_NS-KO_S	0.611354	0.0445586	22.5487	1.99e-12	5.45e-11	10.2639
3600	PF3D7_1246800	signal recognition particle receptor, beta subunit	Q8I4W4	KO_NS-KO_S	0.61304	0.0744576	16.9271	2.54e-07	9.81e-07	6.00843
6474	PF3D7_1125400	mitochondrial import inner membrane translocase subunit TIM44, putative	Q8IIA9	KO_NS-KO_S	0.613171	0.0775784	27.4089	1.53e-08	9.53e-08	7.02083
7392	PF3D7_1004500	conserved Plasmodium protein, unknown function	Q8IJZ2	KO_NS-KO_S	0.614058	0.0935135	15.5487	7.48e-06	1.94e-05	4.71243
5442	PF3D7_1344800	aspartate carbamoyltransferase	Q8IDP8	KO_NS-KO_S	0.617142	0.177355	17.1949	0.00282758	0.00425834	2.37076
3498	PF3D7_0502400	merozoite surface protein 8	Q8I476	KO_NS-KO_S	0.617255	0.125017	15.5486	0.00016124	0.00030202	3.51996
1476	PF3D7_0316700	HVA22/TB2/DP1 family protein, putative	O77388	KO_NS-KO_S	0.619557	0.0556212	22.5487	1.22e-10	1.9e-09	8.72224
6696	PF3D7_1115200	SET domain protein, putative	Q8IIL1	KO_NS-KO_S	0.622186	0.0752734	23.5487	2.04e-08	1.19e-07	6.92323
7080	PF3D7_1025300	conserved Plasmodium protein, unknown function	Q8IJF2	KO_NS-KO_S	0.623147	0.069161	17.174	6.41e-08	3.14e-07	6.50246
1458	PF3D7_0317700	CPSF	O77380	KO_NS-KO_S	0.624263	0.0507045	23.5487	9.55e-12	2.08e-10	9.68098
4020	PF3D7_1218300	AP-2 complex subunit mu, putative	Q8I5M5	KO_NS-KO_S	0.628528	0.0478147	17.1775	2.15e-10	3e-09	8.52266
5022	PF3D7_0709700	lysophospholipase, putative	Q8IBZ2	KO_NS-KO_S	0.629694	0.107271	16.893	1.9e-05	4.36e-05	4.36046
7452	PF3D7_1001600	alpha/beta hydrolase, putative	Q8IK20	KO_NS-KO_S	0.630018	0.0934009	29.5487	1.92e-07	7.76e-07	6.11026
5580	PF3D7_1333300	transmembrane protein Tmp21 homologue, putative	Q8IDZ5	KO_NS-KO_S	0.631159	0.113019	16.4908	3.68e-05	7.81e-05	4.10736
2640	PF3D7_0927100	conserved Plasmodium protein, unknown function	Q8I2N8	KO_NS-KO_S	0.631191	0.0971623	15.5487	8.48e-06	2.17e-05	4.66259
5436	PF3D7_1345100	thioredoxin 2	Q8IDP4	KO_NS-KO_S	0.631351	0.232077	14.9463	0.0158366	0.0211249	1.67521
1230	PF3D7_0629800	cullin-like protein, putative	C6KTD3	KO_NS-KO_S	0.632114	0.108519	15.5487	2.9e-05	6.3e-05	4.20033
7860	PF3D7_1446600	centrin-2	Q8IL07	KO_NS-KO_S	0.632645	0.113072	17.6954	2.78e-05	6.08e-05	4.21602
228	PF3D7_0310300	phosphoglycerate mutase, putative	C0H469	KO_NS-KO_S	0.634528	0.115835	22.5487	1.54e-05	3.64e-05	4.43847
7308	PF3D7_1010700	dolichyl-phosphate-mannose protein mannosyltransferase, putative	Q8IJT8	KO_NS-KO_S	0.634799	0.0640976	17.275	1.53e-08	9.54e-08	7.02042
8526	PF3D7_1406700	vacuolar protein sorting-associated protein 29	Q8IM27	KO_NS-KO_S	0.637888	0.0793675	15.5487	6.36e-07	2.12e-06	5.67388
480	PF3D7_0821800	protein transport protein SEC61 subunit beta	C0H4W6	KO_NS-KO_S	0.642318	0.0753523	23.5487	1.17e-08	7.59e-08	7.11972
5922	PF3D7_1310500	conserved protein, unknown function	Q8IEL0	KO_NS-KO_S	0.643073	0.0891778	17.7958	1.11e-06	3.51e-06	5.45437
8064	PF3D7_1435500	conserved Plasmodium protein, unknown function	Q8ILA9	KO_NS-KO_S	0.643538	0.0586999	22.5487	1.66e-10	2.42e-09	8.61591
6402	PF3D7_1129000	spermidine synthase	Q8II73	KO_NS-KO_S	0.643725	0.132573	17.3527	0.00014029	0.00026778	3.57222
1728	PF3D7_0303700	lipoamide acyltransferase component of branched-chain alpha-keto acid dehydrogenase complex	O97227	KO_NS-KO_S	0.643752	0.0527069	22.5487	2.03e-11	4.08e-10	9.38949
4014	PF3D7_1218500	conserved Plasmodium protein, unknown function	Q8I5M3	KO_NS-KO_S	0.645044	0.123364	17.0017	6.81e-05	0.00013686	3.86373
90	PF3D7_1021400	endomembrane protein 70, putative	A0A143ZZU2	KO_NS-KO_S	0.650661	0.122811	15.5499	7.93e-05	0.00015731	3.80324
7440	PF3D7_1002900	conserved Plasmodium protein, unknown function	Q8IK07	KO_NS-KO_S	0.653221	0.0854563	15.5487	1.2e-06	3.75e-06	5.42586
7734	PF3D7_1455400	hemolysin III	Q8IKS4	KO_NS-KO_S	0.654824	0.167456	23.5487	0.00067885	0.00111977	2.95087
948	PF3D7_0613800	transcription factor with AP2 domain	C6KSY0	KO_NS-KO_S	0.655494	0.135977	15.5486	0.00020354	0.00037336	3.42787
7932	PF3D7_1443000	serine/threonine protein kinase	Q8IL41	KO_NS-KO_S	0.658006	0.118109	15.5487	4.68e-05	9.8e-05	4.0089
8340	PF3D7_1416100	protein SEY1, putative	Q8ILT5	KO_NS-KO_S	0.658284	0.138726	16.9976	0.00018743	0.00034806	3.45835
8760	PF3D7_1366800	phosphatidylserine synthase, putative	C0H5K9	KO_NS-KO_S	0.661539	0.130302	15.5487	0.00012229	0.00023711	3.62505
2730	PF3D7_0919100	DnaJ protein, putative	Q8I2W2	KO_NS-KO_S	0.666678	0.0652428	17.193	1.01e-08	6.69e-08	7.17451
7260	PF3D7_1012900	autophagy-related protein 18, putative	Q8IJR6	KO_NS-KO_S	0.668315	0.0927431	17.7293	1.15e-06	3.62e-06	5.44161
8124	PF3D7_1431600	ATP-specific succinyl-CoA synthetase beta subunit, putative	Q8ILE9	KO_NS-KO_S	0.668659	0.124552	15.5486	6.92e-05	0.0001387	3.85792
6864	PF3D7_1104300	conserved Plasmodium protein, unknown function	Q8IIV9	KO_NS-KO_S	0.669336	0.0713578	22.5487	3.04e-09	2.5e-08	7.60242
1446	PF3D7_0318100	stomatin-like protein	O77376	KO_NS-KO_S	0.670579	0.0549969	29.5487	4.67e-13	1.72e-11	10.7654
9186	PF3D7_1477300	Plasmodium exported protein	Q8IK62	KO_NS-KO_S	0.671957	0.0601879	9.54866	8.59e-07	2.76e-06	5.55986
6252	PF3D7_1136800	DnaJ protein, putative	Q8IHZ6	KO_NS-KO_S	0.672819	0.107607	15.5487	1.31e-05	3.17e-05	4.49848
3684	PF3D7_1239600	hydroxyethylthiazole kinase	Q8I527	KO_NS-KO_S	0.673664	0.0792495	15.5186	3.14e-07	1.17e-06	5.93003
8052	PF3D7_1436300	translocon component PTEX150	Q8ILA1	KO_NS-KO_S	0.673825	0.108229	18.0867	6.97e-06	1.82e-05	4.73884
1722	PF3D7_0303500	spindle pole body protein, putative	O97225	KO_NS-KO_S	0.677023	0.136763	14.4833	0.00019315	0.00035603	3.44851
6840	PF3D7_1105300	conserved Plasmodium protein, unknown function	Q8IIU9	KO_NS-KO_S	0.678231	0.107819	15.5486	1.23e-05	3e-05	4.52327
4710	PF3D7_0823900	dicarboxylate/tricarboxylate carrier	Q8IB73	KO_NS-KO_S	0.679012	0.170761	16.1683	0.00106483	0.00169517	2.77079
1752	PF3D7_0305500	conserved Plasmodium protein, unknown function	O97239	KO_NS-KO_S	0.679479	0.0950918	15.5487	2.74e-06	7.98e-06	5.09812
3138	PF3D7_0526900	transmembrane emp24 domain-containing protein,putative	Q8I3J6	KO_NS-KO_S	0.680722	0.0877284	17.8164	4.04e-07	1.44e-06	5.84137
264	PF3D7_0409500	conserved Plasmodium protein, unknown function	C0H4A1	KO_NS-KO_S	0.681757	0.0978137	23.5487	3.67e-07	1.33e-06	5.87601
5802	PF3D7_1318100	ferredoxin, putative	Q8IED5	KO_NS-KO_S	0.682359	0.086571	12.7595	2.96e-06	8.5e-06	5.07041
8976	PF3D7_1346700	6-cysteine protein	Q8I6T1	KO_NS-KO_S	0.684638	0.407595	9.54865	0.125378	0.147515	0.831165
4260	PF3D7_0204200	conserved Plasmodium protein, unknown function	Q8I665	KO_NS-KO_S	0.686271	0.101163	15.5488	5.1e-06	1.38e-05	4.85941
1110	PF3D7_0623500	superoxide dismutase [Fe]	C6KT71	KO_NS-KO_S	0.689225	0.0884656	15.5487	9.42e-07	3.01e-06	5.5211
6906	PF3D7_1102500	Plasmodium exported protein	Q8IIX5	KO_NS-KO_S	0.695426	0.0828008	15.5487	3.62e-07	1.32e-06	5.88028
2046	PF3D7_0934800	cAMP-dependent protein kinase catalytic subunit	Q7K6A0	KO_NS-KO_S	0.695555	0.0644845	17.4084	3.93e-09	3.01e-08	7.52203
816	PF3D7_0605900	long chain polyunsaturated fatty acid elongation enzyme, putative	C6KSQ7	KO_NS-KO_S	0.695616	0.115695	18.1095	1.07e-05	2.67e-05	4.57424
4650	PF3D7_0821000	conserved Plasmodium protein, unknown function	Q8IB44	KO_NS-KO_S	0.698313	0.102872	15.5493	5.06e-06	1.38e-05	4.86128
5772	PF3D7_1320000	golgi protein 1	Q8IEB3	KO_NS-KO_S	0.703018	0.083867	15.5486	3.71e-07	1.34e-06	5.87267
84	PF3D7_1211900	non-SERCA-type Ca2+-transporting P-ATPase	A0A143ZZK9	KO_NS-KO_S	0.703523	0.0998244	18.0801	1.38e-06	4.29e-06	5.36792
4056	PF3D7_1215900	serpentine receptor, putative	Q8I5P8	KO_NS-KO_S	0.704618	0.0708151	22.5487	1.03e-09	1.05e-08	7.98009
4494	PF3D7_0811200	ER membrane protein complex subunit 1, putative	Q8IAU7	KO_NS-KO_S	0.706376	0.0983639	15.5487	2.58e-06	7.57e-06	5.12104
6654	PF3D7_1116400	guanine nucleotide-exchange factor SEC12	Q8IIK2	KO_NS-KO_S	0.709274	0.0793408	15.5487	1.61e-07	6.7e-07	6.17402
2244	PF3D7_0504600	2-oxoisovalerate dehydrogenase subunit beta,mitochondrial, putative	Q8I0X1	KO_NS-KO_S	0.70942	0.0699749	5.54866	8.68e-05	0.00017033	3.7687
4110	PF3D7_1212500	glycerol-3-phosphate 1-O-acyltransferase	Q8I5S7	KO_NS-KO_S	0.71139	0.124623	15.5495	3.61e-05	7.67e-05	4.11493
3966	PF3D7_1223400	phospholipid-transporting ATPase, putative	Q8I5I3	KO_NS-KO_S	0.71266	0.129096	13.3667	8.92e-05	0.00017471	3.75769
9078	PF3D7_1342100	aconitate hydratase	Q8IDR8	KO_NS-KO_S	0.71616	0.049432	22.5487	6.57e-13	2.29e-11	10.6392
5652	PF3D7_1328300	conserved Plasmodium protein, unknown function	Q8IE43	KO_NS-KO_S	0.720642	0.0857852	15.5487	3.61e-07	1.32e-06	5.88028
5424	PF3D7_1346100	protein transport protein SEC61 subunit alpha	Q8IDN6	KO_NS-KO_S	0.722175	0.110486	14.8836	9.78e-06	2.48e-05	4.60496
7242	PF3D7_1013300	conserved Plasmodium protein, unknown function	Q8IJR2	KO_NS-KO_S	0.728112	0.114635	15.5486	1.1e-05	2.72e-05	4.56508
5754	PF3D7_1322000	adenosine-diphosphatase, putative	Q8IE96	KO_NS-KO_S	0.728156	0.0669065	17.3678	3.51e-09	2.82e-08	7.55043
7488	PF3D7_1473700	nucleoporin NUP116/NSP116, putative	Q8IKA0	KO_NS-KO_S	0.729314	0.130692	22.5487	1.2e-05	2.95e-05	4.53065
9048	#N/A	#N/A	Q8IDA5	KO_NS-KO_S	0.729505	0.0964945	9.54866	2.5e-05	5.56e-05	4.25457
5994	PF3D7_1304400	conserved Plasmodium protein, unknown function	Q8IES1	KO_NS-KO_S	0.733035	0.0846247	23.5487	8.79e-09	5.99e-08	7.2228
7692	PF3D7_1457500	vacuolar protein sorting-associated protein 4	Q8IKQ5	KO_NS-KO_S	0.734435	0.179107	15.5487	0.00088229	0.00142262	2.84691
8856	PF3D7_0530200	phosphoenolpyruvate/phosphate translocator	Q8I0U9	KO_NS-KO_S	0.73613	0.0757891	9.54866	2.94e-06	8.46e-06	5.07288
9258	PF3D7_1422500	ERAD-associated E3 ubiquitin-protein ligase HRD1	Q8ILM8	KO_NS-KO_S	0.74159	0.0852565	22.5487	1.17e-08	7.58e-08	7.12027
1608	PF3D7_0212400	conserved Plasmodium membrane protein, unknown function	O96204	KO_NS-KO_S	0.745078	0.163314	29.7332	8.14e-05	0.00016059	3.79428
1782	PF3D7_0306400	FAD-dependent glycerol-3-phosphate dehydrogenase, putative	O97245	KO_NS-KO_S	0.751119	0.0709226	15.5484	1.64e-08	1e-07	6.99901
7782	PF3D7_1451800	sortilin	Q8IKV8	KO_NS-KO_S	0.753422	0.133907	18.1278	2.38e-05	5.35e-05	4.27162
1746	PF3D7_0305300	conserved Plasmodium membrane protein, unknown function	O97238	KO_NS-KO_S	0.75575	0.0915594	15.5487	4.53e-07	1.59e-06	5.79786
2202	PF3D7_1235700	ATP synthase subunit beta, mitochondrial	Q8I0V2	KO_NS-KO_S	0.757437	0.109783	16.6508	2.88e-06	8.31e-06	5.08031
4440	PF3D7_0806800	vacuolar proton translocating ATPase subunit A,putative	Q8IAQ8	KO_NS-KO_S	0.757756	0.100589	15.5487	1.43e-06	4.4e-06	5.35605
5208	#N/A	#N/A	Q8ID90	KO_NS-KO_S	0.758504	0.0598723	15.5487	1.33e-09	1.28e-08	7.8913
6438	PF3D7_1127000	protein phosphatase, putative	Q8II93	KO_NS-KO_S	0.758508	0.119172	18.1037	5.24e-06	1.41e-05	4.85012
2232	PF3D7_0511200	stearoyl-CoA desaturase	Q8I0W9	KO_NS-KO_S	0.759413	0.134163	15.5489	3.95e-05	8.37e-05	4.07723
6330	PF3D7_1132800	aquaglyceroporin	Q8II36	KO_NS-KO_S	0.75987	0.129153	22.5487	5.8e-06	1.54e-05	4.81126
3996	PF3D7_1219600	aminophospholipid-transporting P-ATPase	Q8I5L4	KO_NS-KO_S	0.761136	0.0945583	22.5487	4.46e-08	2.28e-07	6.6415
6120	PF3D7_1145400	dynamin-like protein	Q8IHR4	KO_NS-KO_S	0.763875	0.0846126	17.9415	4.32e-08	2.23e-07	6.65183
7836	PF3D7_1447700	conserved Plasmodium protein, unknown function	Q8IKZ8	KO_NS-KO_S	0.764612	0.0941064	15.5487	5.54e-07	1.88e-06	5.72521
9108	PF3D7_1306200	conserved Plasmodium protein, unknown function	Q8IEQ3	KO_NS-KO_S	0.76786	0.0843532	9.54865	5.17e-06	1.4e-05	4.85444
5016	PF3D7_0710100	conserved Plasmodium protein, unknown function	Q8IBY9	KO_NS-KO_S	0.768633	0.119372	23.5487	1.28e-06	3.98e-06	5.39978
[truncated: 170 more rows]

## Sheet: 3D7NS_KONS_moderated
	GeneID	GeneDescription	Protein	Label	log2FC	SE	DF	pvalue	adj.pvalue	"-log10P"
[truncated: 1,452 more rows]

## Sheet: 3D7S_KOS_moderated
	GeneID	GeneDescription	Protein	Label	log2FC	SE	DF	pvalue	adj.pvalue	"-log10P"
[truncated: 1,452 more rows]
